# Supplementary material for: Molecular traces of Drosophila hemocytes reveal transcriptomic conservation with vertebrate myeloid cells
Source: PLoS Genet. 2023 Dec 19;19(12):e1011077. doi: 10.1371/journal.pgen.1011077 (PMC10763942; doi:10.1371/journal.pgen.1011077)
Supplement: S1 Table — (XLSX) [file pgen.1011077.s012.xlsx]

## Sheet: Drop-seq (Fig. 1)
Cluster	Avg. log2FC	% expressing - cell type	% expressing - others	FDR	Gene
PSC	7.69018	1	0.02	0	CG15550
PSC	5.08504	0.757	0.083	0	CG6023
PSC	5.01097	0.55	0.001	0	mthl7
PSC	4.18224	0.744	0.031	0	ImpL2
PSC	4.09964	0.92	0.002	0	tau
PSC	4.07451	0.939	0.007	0	Antp
PSC	3.57311	0.859	0.037	0	kn
PSC	3.40868	0.831	0.086	0	CG6287
PSC	3.09268	0.882	0.1	0	CG44325
PSC	3.04672	0.719	0.028	0	CG30054
PSC	3.0182	0.802	0.017	0	CG15115
PSC	2.92684	0.952	0.457	0	CG12163
PSC	2.68044	0.821	0.178	0	Fur1
PSC	2.6731	0.684	0.002	0	CG15549
PSC	2.3256	0.518	0.002	0	Toll-4
PSC	2.13679	0.633	0.079	3.50134e-291	elB
PSC	3.59217	0.438	0.034	5.1319e-289	Pepck1
PSC	3.33074	0.821	0.138	7.9158e-263	CG15784
PSC	3.90723	0.447	0.018	3.98537e-259	CG9451
PSC	2.15901	0.872	0.431	1.76722e-238	ced-6
PSC	1.47271	0.393	0.002	1.08677e-225	CG34353
PSC	2.01142	0.818	0.424	5.47013e-223	ham
PSC	2.61101	0.962	0.215	1.20558e-222	fax
PSC	1.9555	0.53	0.03	4.83378e-217	sm
PSC	2.14883	0.562	0.138	3.43008e-198	chrb
PSC	2.03919	0.629	0.423	2.10787e-184	h
PSC	1.60238	0.661	0.312	2.29397e-178	CG18815
PSC	1.80739	0.447	0.021	4.4533e-174	rdgA
PSC	1.38436	0.358	0.006	6.09766e-170	5-HT1B
PSC	1.68986	0.671	0.411	4.22456e-154	CG5953
PSC	1.92	0.498	0.049	2.51559e-140	lncRNA:CR44430
PSC	2.45714	0.84	0.241	4.69893e-137	IM18
PSC	1.18833	0.252	0.006	1.13333e-129	nompC
PSC	1.33325	0.46	0.209	1.79178e-129	CG5196
PSC	1.32374	0.345	0.029	3.56838e-121	noc
PSC	1.53505	0.553	0.224	2.60473e-114	ITP
PSC	1.32791	0.661	0.451	2.41605e-113	Ssdp
PSC	1.42188	0.534	0.305	4.82365e-113	CG9171
PSC	1.42009	0.61	0.381	1.30441e-111	brat
PSC	1.23621	0.585	0.41	2.94606e-110	CG17508
PSC	1.1932	0.256	0.005	8.26934e-103	CG42342
PSC	1.17709	0.39	0.182	8.81745e-100	aPKC
PSC	1.53329	0.435	0.109	3.57512e-99	Swim
PSC	1.32986	0.367	0.155	1.11371e-94	ftz-f1
PSC	1.22483	0.288	0.089	6.78456e-86	CG13004
PSC	1.18562	0.46	0.213	1.48315e-85	dally
PSC	1.24191	0.505	0.226	1.17065e-84	CG5059
PSC	1.18648	0.665	0.476	2.27283e-81	capu
PSC	3.13537	0.339	0.157	1.6573e-79	CG16713
PSC	1.24486	0.335	0.083	2.82169e-76	Ance-2
PH 1	2.62399	0.705	0.03	0	Inx2
PH 1	2.71273	0.749	0.263	1.17986e-300	heph
PH 1	2.65709	0.686	0.004	3.61845e-299	ogre
PH 1	3.72639	0.565	0.001	5.45289e-292	nw
PH 1	2.18719	0.633	0.003	5.72263e-270	zld
PH 1	2.8577	0.657	0.026	1.16819e-268	l(3)neo38
PH 1	2.15186	0.633	0.012	3.89485e-234	Inx3
PH 1	2.3483	0.614	0.099	4.08524e-220	Fas3
PH 1	2.03775	0.507	0.003	8.1209e-200	Dl
PH 1	2.13682	0.531	0.008	1.50144e-192	Fas2
PH 1	2.09324	0.792	0.385	4.54625e-191	sbb
PH 1	1.63792	0.459	0.003	9.43606e-188	grh
PH 1	2.62468	0.522	0.177	3.86473e-185	hth
PH 1	2.5528	0.589	0.084	1.20102e-184	Tet
PH 1	2.09159	0.44	0.002	2.54873e-183	ab
PH 1	2.40411	0.444	0.005	9.08602e-177	E(spl)m2-BFM
PH 1	3.16752	0.937	0.217	9.32227e-173	fax
PH 1	1.38838	0.391	0.001	1.7101e-171	pio
PH 1	2.43844	0.749	0.381	2.8202e-171	brat
PH 1	2.23781	0.647	0.12	1.30808e-164	Ppa
PH 1	2.59001	0.454	0.008	7.54346e-163	lncRNA:noe
PH 1	2.20968	0.372	0.001	1.06894e-160	bi
PH 1	1.7448	0.372	0.001	3.23157e-160	E(spl)m7-HLH
PH 1	1.58896	0.377	0.001	3.63128e-159	Tom
PH 1	2.28151	0.473	0.017	2.19159e-158	E(spl)m3-HLH
PH 1	1.66432	0.464	0.025	8.61108e-156	CG10939
PH 1	2.09456	0.787	0.312	7.15314e-155	mbl
PH 1	1.43387	0.391	0.002	3.07968e-153	ft
PH 1	2.15934	0.343	0	8.40226e-152	E(spl)m8-HLH
PH 1	1.93276	0.787	0.414	8.79342e-152	Dsp1
PH 1	1.75814	0.382	0.001	2.84271e-151	fj
PH 1	0.948862	0.333	0	1.04995e-147	CG6398
PH 1	1.91511	0.647	0.183	1.20407e-147	Cirl
PH 1	2.73974	0.319	0	2.16141e-144	E(spl)m4-BFM
PH 1	2.86077	0.42	0.031	4.46077e-144	elav
PH 1	1.1158	0.367	0.002	6.00062e-142	pot
PH 1	2.01366	0.42	0.005	1.88516e-141	CG42342
PH 1	1.81107	0.623	0.073	1.2391e-140	Sdc
PH 1	1.10979	0.329	0.001	6.18516e-140	d
PH 1	1.70237	0.449	0.011	1.55484e-139	rg
PH 1	1.21336	0.353	0.002	2.83261e-139	crb
PH 1	3.5278	0.329	0.001	4.95719e-139	lncRNA:CR33938
PH 1	2.08962	0.382	0.009	6.12553e-137	E(spl)malpha-BFM
PH 1	2.23968	0.623	0.245	1.08635e-135	Rbfox1
PH 1	1.80719	0.304	0	4.71037e-135	Brd
PH 1	1.84974	0.715	0.339	8.74139e-135	gro
PH 1	1.62789	0.469	0.022	3.45173e-134	shg
PH 1	1.31613	0.329	0.001	1.87342e-133	ovo
PH 1	1.08712	0.319	0.001	2.63712e-132	CG18507
PH 1	1.82255	0.517	0.047	1.28805e-131	jigr1
PH	2.53223	0.563	0.088	0	IM18
PH	2.20579	0.622	0.273	0	CecA2
PH	1.53767	0.368	0.156	0	Dro
PH	1.3922	0.508	0.255	0	CecA1
PH	1.07153	0.554	0.364	0	CecC
PH	0.898972	0.455	0.189	0	PGRP-LB
PH	0.816846	0.259	0.017	0	CG13160
PH	0.790406	0.683	0.423	0	mthl6
PH	0.770039	0.705	0.463	0	NHP2
PH	0.742286	0.414	0.174	0	NK7.1
PH	0.707532	0.278	0.088	0	Lip4
PH	0.64499	0.553	0.314	0	Sodh-2
PH	0.633932	0.651	0.461	0	CG44250
PH	0.630894	0.581	0.358	0	Fib
PH	0.623936	0.258	0.039	0	Swim
PH	0.589599	0.488	0.294	0	et
PH	0.563524	0.291	0.078	0	CG11236
PH	0.558186	0.551	0.346	0	CG5953
PH	0.553646	0.542	0.356	0	CG8545
PH	0.541967	0.526	0.316	0	Shmt
PH	0.524695	0.617	0.454	0	CG4038
PH	0.521297	0.551	0.394	0	CG13096
PH	0.498926	0.585	0.423	0	CG31431
PH	0.482845	0.608	0.469	0	CG6767
PH	0.477059	0.615	0.464	0	Sam-S
PH	0.474273	0.61	0.469	0	P32
PH	0.413222	0.679	0.49	0	Eglp4
PH	0.484971	0.575	0.42	2.45763074210811e-319	CG7637
PH	0.416103	0.352	0.202	3.31231e-301	CG30269
PH	0.405526	0.529	0.35	7.91417e-291	GILT3
PH	0.42814	0.588	0.45	4.76654e-287	Tom40
PH	0.414064	0.327	0.176	7.28449e-286	CG12288
PH	0.339639	0.264	0.123	1.92304e-278	cpo
PH	0.354507	0.307	0.159	5.51854e-277	stv
PH	0.418655	0.503	0.351	2.98998e-269	CG9253
PH	0.39989	0.324	0.178	8.70049e-267	ITP
PH	0.403229	0.405	0.272	1.35645e-261	CG6299
PH	0.372899	0.35	0.206	6.17847e-260	r-l
PH	0.443522	0.308	0.181	8.53195e-252	lncRNA:CR42868
PH	0.392408	0.502	0.354	6.0862e-250	Paics
PH	0.429181	0.475	0.346	1.69871e-244	Gmap
PH	0.404694	0.559	0.438	6.19716e-244	RpLP0-like
PH	0.431237	0.478	0.335	2.40624e-239	lncRNA:CR42491
PH	0.347196	0.369	0.232	3.88404e-224	Dph5
PH	0.402194	0.582	0.439	3.56702e-219	sle
PH	0.310331	0.284	0.158	1.50264e-212	CG5535
PH	0.398382	0.319	0.215	2.44483e-212	CG6656
PH	0.3816	0.434	0.296	1.8594e-210	Uhg2
PH	0.39191	0.611	0.476	2.41791e-210	Pdp1
PH	0.374482	0.438	0.31	6.06628e-207	CG6937
PM	2.16255	0.754	0.282	0	Col4a1
PM	2.05292	0.749	0.257	0	Glt
PM	2.04251	0.912	0.487	0	Ppn
PM	2.02104	0.826	0.282	0	Pxn
PM	2.00645	0.707	0.227	0	vkg
PM	1.84665	0.948	0.441	0	SPARC
PM	1.63819	0.707	0.274	0	NtR
PM	1.43749	0.751	0.377	0	CG34331
PM	1.34809	0.736	0.382	0	Cys
PM	1.33489	0.506	0.186	0	NimC1
PM	1.2942	0.711	0.338	0	Sr-CI
PM	1.28748	0.422	0.118	0	Ance-5
PM	1.28129	0.69	0.359	0	LanA
PM	1.19509	0.378	0.051	0	CG34054
PM	1.16011	0.659	0.32	0	CG1092
PM	1.132	0.8	0.44	0	NimB4
PM	1.09429	0.599	0.268	0	l(1)G0289
PM	1.07995	0.474	0.119	0	Tig
PM	1.07147	0.738	0.4	0	nAChRbeta3
PM	1.06027	0.546	0.209	0	LanB2
PM	1.02501	0.679	0.338	0	eater
PM	1.02329	0.424	0.126	0	CG42711
PM	1.00803	0.377	0.184	0	Ten-m
PM	0.986191	0.68	0.323	0	CG9372
PM	0.980096	0.304	0.069	0	CG43799
PM	0.958037	0.394	0.243	0	CG8501
PM	0.853381	0.48	0.198	0	Idgf1
PM	0.852154	0.608	0.295	0	CG34437
PM	0.838594	0.631	0.409	0	Inos
PM	0.836599	0.425	0.148	0	CG30463
PM	0.775694	0.372	0.212	0	CG5397
PM	0.768373	0.563	0.266	0	lectin-24Db
PM	0.767739	0.589	0.339	0	kst
PM	0.759117	0.365	0.112	0	CG5973
PM	0.750435	0.473	0.261	0	CG12522
PM	0.727218	0.468	0.253	0	lectin-24A
PM	0.699006	0.634	0.406	0	CG3505
PM	0.692601	0.722	0.462	0	kuz
PM	0.686326	0.662	0.47	0	mamo
PM	0.672138	0.298	0.054	0	CG14523
PM	0.669264	0.645	0.434	0	Tsp42Ee
PM	0.658643	0.446	0.225	0	fog
PM	0.64872	0.424	0.278	0	ena
PM	0.631332	0.318	0.153	0	stg
PM	0.631232	0.476	0.267	0	CG2444
PM	0.63098	0.314	0.083	0	Ndae1
PM	0.624156	0.472	0.3	0	pnt
PM	0.610834	0.363	0.163	0	CG34436
PM	0.61044	0.461	0.227	0	LManI
PM	0.604723	0.676	0.49	0	Plod
PM 120	3.81035	0.71	0.151	0	Hsp23
PM 120	3.01065	0.649	0.189	0	fax
PM 120	2.98098	0.68	0.083	0	Cpr49Ac
PM 120	2.74695	0.705	0.137	0	Drs
PM 120	2.67109	0.552	0.048	0	Ama
PM 120	2.58816	0.853	0.378	0	Hsp27
PM 120	2.5786	0.471	0.106	0	Hsp26
PM 120	2.26162	0.919	0.44	0	CG5399
PM 120	2.04734	0.871	0.281	0	vir-1
PM 120	2.04632	0.538	0.133	0	sn
PM 120	2.0404	0.876	0.266	0	CG8501
PM 120	1.97498	0.436	0.041	0	Gal
PM 120	1.96426	0.322	0.047	0	AttD
PM 120	1.81877	0.427	0.038	0	Gs1
PM 120	1.70114	0.346	0.069	0	CG7778
PM 120	1.5761	0.793	0.239	0	CG10131
PM 120	1.54717	0.412	0.081	0	CG13482
PM 120	1.54359	0.699	0.353	0	Thor
PM 120	1.48043	0.338	0.043	0	CG13321
PM 120	1.46727	0.573	0.06	0	Jabba
PM 120	1.42381	0.878	0.442	0	NijA
PM 120	1.42176	0.834	0.342	0	Mec2
PM 120	1.38402	0.73	0.329	0	CG2444
PM 120	1.37226	0.812	0.378	0	CG5854
PM 120	1.36523	0.372	0.021	0	CG4950
PM 120	1.31334	0.835	0.361	0	lectin-24Db
PM 120	1.30836	0.524	0.057	0	firl
PM 120	1.26817	0.613	0.218	0	Zip99C
PM 120	1.25743	0.673	0.253	0	CG30148
PM 120	1.24276	0.83	0.32	0	SppL
PM 120	1.24084	0.279	0.028	0	CG34296
PM 120	1.23562	0.936	0.371	0	l(1)G0289
PM 120	1.21496	0.903	0.345	0	yellow-f
PM 120	1.20066	0.31	0.03	0	Dtg
PM 120	1.15705	0.571	0.159	0	CG15083
PM 120	1.15437	0.635	0.144	0	RabX1
PM 120	1.14594	0.542	0.123	0	fat-spondin
PM 120	1.12911	0.771	0.206	0	kek1
PM 120	1.10911	0.644	0.153	0	crq
PM 120	1.07819	0.36	0.027	0	CG42867
PM 120	1.07283	0.827	0.33	0	Oat
PM 120	1.07245	0.955	0.432	0	Glt
PM 120	1.06505	0.277	0.038	0	CG14567
PM 120	1.05629	0.747	0.259	0	MP1
PM 120	1.04466	0.896	0.434	0	CG1092
PM 120	1.01636	0.539	0.206	0	lncRNA:CR45045
PM 120	0.981318	0.877	0.455	0	eater
PM 120	0.979677	0.59	0.119	0	CG30456
PM 120	0.978375	0.664	0.165	0	lectin-28C
PM 120	0.970035	0.401	0.068	0	CG6287
CC	8.09462	0.984	0.065	0	PPO2
CC	7.79793	0.98	0.042	0	PPO1
CC	5.38966	0.756	0.133	0	CG10467
CC	5.24558	0.708	0.061	0	fok
CC	4.72758	0.502	0.025	0	CG15343
CC	4.36068	0.413	0.004	0	CG9119
CC	4.10266	0.389	0.04	0	CG17109
CC	4.0044	0.683	0.074	0	aay
CC	3.83935	0.833	0.289	0	Gip
CC	3.44257	0.911	0.327	0	Atox1
CC	3.18311	0.879	0.388	0	CG10602
CC	3.13063	0.812	0.157	0	Ctr1A
CC	3.03153	0.542	0.004	0	Pde1c
CC	2.91081	0.645	0.052	0	CG5828
CC	2.76288	0.74	0.105	0	fbp
CC	2.72544	0.756	0.017	0	peb
CC	2.63603	0.815	0.212	0	tna
CC	2.54532	0.603	0.032	0	CG10469
CC	2.45399	0.536	0.027	0	St3
CC	2.30695	0.881	0.299	0	N
CC	2.23271	0.706	0.141	0	path
CC	2.09554	0.562	0.012	0	mthl10
CC	2.02592	0.766	0.406	0	CG2915
CC	1.36813	0.371	0.001	0	NijB
CC	1.25318	0.466	0.007	0	Oatp30B
CC	1.20459	0.484	0.003	0	lz
CC	1.66757	0.633	0.044	5.38221132521677e-317	klu
CC	2.25507	0.429	0.125	2.75953e-297	CG17065
CC	2.11486	0.958	0.404	6.49307e-297	l(1)G0289
CC	2.03237	0.317	0.001	1.32178e-285	CG32335
CC	1.84176	0.81	0.344	5.78772e-275	CG18747
CC	2.26953	0.72	0.194	2.04881e-268	lectin-28C
CC	1.50772	0.651	0.129	3.59051e-241	CG32638
CC	1.98346	0.651	0.111	5.12881e-230	CG42369
CC	1.16839	0.288	0.002	9.22551e-224	CAH2
CC	1.99935	0.391	0.034	1.40048e-216	CG10621
CC	1.70523	0.627	0.212	5.51301e-216	CG32369
CC	0.673287	0.272	0.003	2.03709e-190	CG3394
CC	3.32836	0.373	0.391	2.15976e-189	MtnA
CC	1.14937	0.308	0.009	7.1608e-188	CG34136
CC	1.05269	0.341	0.017	1.67135e-185	CG10623
CC	2.74453	0.363	0.095	2.15239e-178	CG7860
CC	1.45386	0.76	0.351	3.27369e-178	CG31637
CC	1.55074	0.714	0.353	1.39957e-147	Glut4EF
CC	1.24487	0.56	0.156	3.09038e-140	CG9005
CC	1.5242	0.873	0.478	8.19381e-139	E(spl)mbeta-HLH
CC	1.26258	0.734	0.41	7.6322e-135	bbc
CC	1.05493	0.423	0.054	4.65075e-131	CG13077
CC	1.00119	0.375	0.037	1.95784e-125	Ance-4
CC	0.834296	0.308	0.022	3.11602e-125	CG12177
LM	6.10458	0.915	0.058	0	CG14610
LM	5.9552	0.902	0.108	0	alphaTub85E
LM	5.68416	0.98	0.145	0	betaTub60D
LM	5.46792	0.939	0.08	0	atilla
LM	5.42838	0.71	0.028	0	CG1208
LM	4.91127	0.662	0.023	0	lncRNA:CR44948
LM	4.69764	0.973	0.445	0	CG15347
LM	3.78735	0.805	0.026	0	PPO3
LM	3.66588	0.914	0.034	0	CG2556
LM	3.61125	0.882	0.278	0	CG33225
LM	3.50186	0.971	0.227	0	mthl4
LM	3.22748	0.93	0.254	0	lncRNA:CR44316
LM	3.0841	0.632	0.009	0	ItgaPS4
LM	3.03606	0.816	0.047	0	axed
LM	3.0219	0.602	0.041	0	CG5835
LM	2.88314	0.592	0.016	0	Drip
LM	2.70262	0.335	0.005	0	CG34330
LM	2.63762	0.827	0.4	0	shot
LM	2.60133	0.758	0.209	0	Treh
LM	2.52115	0.873	0.29	0	Ggamma30A
LM	2.43503	0.258	0.006	0	lncRNA:CR43432
LM	2.37802	0.95	0.448	0	CG1648
LM	2.33936	0.893	0.21	0	hebe
LM	2.33245	0.848	0.364	0	Fit1
LM	2.31907	0.702	0.018	0	CG18557
LM	2.30076	0.639	0.065	0	CG10126
LM	2.12689	0.822	0.215	0	CG5734
LM	2.07035	0.845	0.183	0	Ac78C
LM	2.05597	0.883	0.389	0	rhea
LM	2.01433	0.881	0.372	0	twf
LM	2.00368	0.456	0.103	0	Tsp42Ed
LM	1.99537	0.609	0.113	0	kune
LM	1.99146	0.83	0.3	0	sigmar
LM	1.98362	0.479	0.022	0	Adk1
LM	1.97699	0.918	0.487	0	mthl2
LM	1.953	0.459	0.057	0	Tret1-1
LM	1.93577	0.86	0.432	0	pod1
LM	1.92237	0.339	0.003	0	CG31769
LM	1.90884	0.761	0.088	0	Itgbn
LM	1.90479	0.78	0.363	0	CAP
LM	1.8749	0.541	0.024	0	CG44085
LM	1.85429	0.47	0.034	0	scaf
LM	1.82915	0.549	0.065	0	CG12133
LM	1.80762	0.74	0.169	0	CG31219
LM	1.80576	0.833	0.385	0	betaTub97EF
LM	1.80343	0.438	0.005	0	asRNA:CR42738
LM	1.79276	0.651	0.117	0	CG33056
LM	1.75434	0.842	0.442	0	CG11686
LM	1.74483	0.768	0.232	0	Sema1b
LM	1.72433	0.635	0.034	0	CG42321
GST-rich	4.07924	0.95	0.127	0	CG15784
GST-rich	2.31921	0.707	0.039	0	lncRNA:CR44430
GST-rich	2.10664	0.805	0.104	0	CG18547
GST-rich	1.70656	0.579	0.028	0	CG3397
GST-rich	1.61824	0.844	0.342	0	CG10638
GST-rich	1.53541	0.693	0.17	0	CG3008
GST-rich	1.44843	0.754	0.31	0	eIF6
GST-rich	1.39435	0.486	0.008	0	dysf
GST-rich	1.30908	0.485	0.041	0	CG2909
GST-rich	1.34017	0.698	0.242	0	CG12171
GST-rich	0.9058	0.448	0.059	8.39857e-242	AOX1
GST-rich	0.994364	0.433	0.069	3.27837e-238	CG3448
GST-rich	1.26066	0.78	0.429	2.11412e-231	Arc2
GST-rich	1.18489	0.727	0.296	9.35139e-208	N
GST-rich	0.780943	0.348	0.036	1.12159e-204	JhI-26
GST-rich	1.06812	0.717	0.354	3.37025e-195	CG17327
GST-rich	0.790658	0.321	0.03	6.94833e-195	Dh31
GST-rich	0.738402	0.369	0.045	1.27242e-190	agt
GST-rich	1.05484	0.507	0.151	1.2984e-173	rad50
GST-rich	0.884206	0.459	0.12	2.16294e-159	CG10916
GST-rich	1.54623	0.755	0.431	1.78541e-158	scyl
GST-rich	0.918203	0.579	0.226	8.27789e-155	Nfs1
GST-rich	1.66927	0.664	0.331	2.37873e-152	CG3348
GST-rich	1.07194	0.793	0.472	3.33863e-150	GstE1
GST-rich	0.916566	0.672	0.371	2.87252e-142	Nxt1
GST-rich	0.744079	0.389	0.082	3.61378e-142	ver
GST-rich	0.7776	0.313	0.05	4.5907e-139	CG12868
GST-rich	0.887279	0.579	0.275	4.5105e-136	CG14907
GST-rich	0.841191	0.552	0.236	5.39204e-129	CG17904
GST-rich	0.717499	0.391	0.099	1.77821e-128	CG17294
GST-rich	0.624284	0.32	0.059	4.34076e-128	mre11
GST-rich	0.853212	0.565	0.236	4.57374e-123	MRP
GST-rich	0.863662	0.555	0.239	6.89184e-121	RpA-70
GST-rich	0.792495	0.692	0.389	2.21244e-119	GstT1
GST-rich	0.778569	0.497	0.205	1.06794e-117	RtcB
GST-rich	0.793145	0.524	0.221	2.00517e-117	Archease
GST-rich	0.762062	0.427	0.15	6.93795e-110	Prp31
GST-rich	0.842944	0.592	0.283	2.87696e-109	RPA3
GST-rich	0.556114	0.277	0.049	1.69946e-105	CG14695
GST-rich	0.794364	0.711	0.446	3.23085e-105	BI-1
GST-rich	0.659526	0.377	0.111	9.34156e-104	Irbp18
GST-rich	0.736738	0.496	0.209	1.14999e-99	CG31142
GST-rich	0.731779	0.536	0.253	6.02057e-99	CG4858
GST-rich	0.738038	0.632	0.359	1.45081e-96	CG2076
GST-rich	0.69287	0.582	0.303	6.21069e-86	CG9065
GST-rich	0.568934	0.329	0.096	3.70977e-85	CG6171
GST-rich	0.619261	0.355	0.111	1.37405e-77	bgm
GST-rich	0.814547	0.408	0.141	8.36559e-77	Tsp42Ed
GST-rich	0.497578	0.298	0.08	9.28996e-76	Mocs1
GST-rich	0.59641	0.415	0.176	5.64417e-74	CG42496
Adipohemocyte	3.05266	0.607	0.098	6.32324e-198	Sirup
Adipohemocyte	2.05028	0.736	0.062	1.46234e-115	Gs1
Adipohemocyte	1.7448	0.775	0.096	1.96712e-115	CG7860
Adipohemocyte	3.46456	0.848	0.187	2.419e-113	Hsp23
Adipohemocyte	1.81925	0.882	0.374	1.87908e-112	Mec2
Adipohemocyte	2.37187	0.713	0.066	4.90826e-111	Gal
Adipohemocyte	1.51826	0.607	0.043	2.20666e-102	CG11899
Adipohemocyte	2.34491	0.725	0.08	8.96695e-100	Ama
Adipohemocyte	1.84115	0.753	0.093	4.20214e-99	Jabba
Adipohemocyte	1.64819	0.719	0.191	7.37515e-99	pinta
Adipohemocyte	1.62721	0.596	0.054	6.66218e-96	Sid
Adipohemocyte	2.48344	0.831	0.218	2.00834e-89	fax
Adipohemocyte	2.64465	0.882	0.409	2.92702e-89	Hsp27
Adipohemocyte	1.9025	0.831	0.279	6.82973e-86	CG30148
Adipohemocyte	1.27482	0.489	0.036	1.60964e-81	E23
Adipohemocyte	1.34043	0.478	0.046	4.40478e-81	CG15309
Adipohemocyte	2.05305	0.747	0.122	7.18181e-80	Cpr49Ac
Adipohemocyte	1.847	0.848	0.275	3.64107e-79	CG10131
Adipohemocyte	1.08466	0.466	0.031	8.92276e-77	hng3
Adipohemocyte	1.75843	0.663	0.194	5.55316e-75	CG12262
Adipohemocyte	1.04521	0.382	0.016	1.00284e-73	Gagr
Adipohemocyte	1.47166	0.64	0.087	2.45587e-73	firl
Adipohemocyte	1.36966	0.455	0.031	5.62486e-73	hid
Adipohemocyte	1.51647	0.787	0.407	9.45532e-69	CG5854
Adipohemocyte	1.44221	0.624	0.089	2.68437e-68	CG6287
Adipohemocyte	1.28724	0.938	0.305	2.71782e-67	CG8501
Adipohemocyte	1.59946	0.753	0.198	1.16621e-64	lectin-28C
Adipohemocyte	3.58825	0.584	0.13	1.1255e-62	Hsp26
Adipohemocyte	1.4495	0.534	0.121	2.0196e-62	CG6762
Adipohemocyte	1.40927	0.685	0.149	1.78083e-61	CG30456
Adipohemocyte	1.0013	0.416	0.033	2.77638e-60	CG43867
Adipohemocyte	1.44105	0.854	0.432	1.431e-58	ced-6
Adipohemocyte	1.38391	0.674	0.208	1.64574e-56	Ect4
Adipohemocyte	1.50138	0.809	0.362	2.83178e-56	Oat
Adipohemocyte	0.808391	0.292	0.011	3.27579e-54	GstT4
Adipohemocyte	0.797796	0.315	0.015	6.62167e-53	CG4842
Adipohemocyte	1.29615	0.539	0.118	1.45032e-51	NimC3
Adipohemocyte	1.32692	0.663	0.226	2.3853e-51	CG5059
Adipohemocyte	1.45002	0.809	0.392	8.28486e-51	lectin-24Db
Adipohemocyte	1.49997	0.826	0.319	2.25554e-49	vir-1
Adipohemocyte	1.34182	0.792	0.357	4.44216e-49	luna
Adipohemocyte	0.953888	0.449	0.055	8.54092e-48	CG7470
Adipohemocyte	0.920164	0.461	0.062	1.86062e-46	blow
Adipohemocyte	1.78821	0.758	0.355	2.60623e-46	CG2444
Adipohemocyte	0.737211	0.483	0.067	2.67256e-46	fok
Adipohemocyte	0.728805	0.315	0.021	3.72262e-45	CG4586
Adipohemocyte	1.15293	0.517	0.128	8.51e-45	CG9003
Adipohemocyte	1.20839	0.618	0.202	1.14006e-44	mub
Adipohemocyte	0.818409	0.36	0.032	2.05126e-44	l(1)G0469
Adipohemocyte	1.63432	0.258	0.03	5.41342e-44	Hsp70Bc

## Sheet: Integrated (Fig. 2)
Cluster	Avg. log2FC	% expressing - cell type	% expressing - others	FDR	Gene
PSC	7.43219	0.93	0.017	0	CG15550
PSC	4.36964	0.41	0.039	0	CG6023
PSC	4.18606	0.511	0.001	0	mthl7
PSC	3.85249	0.888	0.004	0	Antp
PSC	3.6237	0.862	0.002	0	tau
PSC	3.53517	0.848	0.029	0	kn
PSC	3.52168	0.616	0.025	0	ImpL2
PSC	2.9846	0.799	0.098	0	CG6287
PSC	2.81381	0.686	0.105	0	CG15784
PSC	2.6312	0.76	0.008	0	CG15115
PSC	2.5834	0.895	0.397	0	CG12163
PSC	2.52855	0.695	0.016	0	CG30054
PSC	2.48017	0.853	0.486	0	CG2865
PSC	2.38469	0.854	0.161	0	CG44325
PSC	2.32581	0.78	0.15	0	Fur1
PSC	2.25874	0.588	0.001	0	Toll-4
PSC	2.20972	0.478	0	0	mthl12
PSC	2.10502	0.614	0.001	0	CG15549
PSC	1.91037	0.666	0.051	0	elB
PSC	1.70567	0.601	0.034	0	sm
PSC	1.26847	0.399	0.003	0	5-HT1B
PSC	0.99258	0.293	0	0	Cpr5C
PSC	0.636983	0.288	0.001	2.12783569662188e-312	CG43102
PSC	3.08686	0.293	0.009	6.66e-296	CG9451
PSC	0.976601	0.306	0.003	1.25e-294	CG42342
PSC	1.51492	0.669	0.268	6.21e-289	CG18815
PSC	1.84502	0.817	0.392	3.55e-277	ham
PSC	0.756384	0.284	0.004	7.42e-250	Pvf1
PSC	1.74782	0.809	0.409	6.43e-240	CrebA
PSC	1.77995	0.574	0.132	2.39e-234	chrb
PSC	0.708157	0.251	0.003	1.51e-223	CG13437
PSC	1.65462	0.429	0.149	3.14e-216	CG10038
PSC	0.749508	0.34	0.016	9.95e-203	CG10508
PSC	1.55999	0.853	0.428	2.47e-195	ced-6
PSC	1.01194	0.935	0.366	6.59e-192	fax
PSC	1.33727	0.428	0.044	2.86e-182	rdgA
PSC	1.25102	0.446	0.071	5.57e-182	Swim
PSC	1.19115	0.695	0.475	6.06e-172	IscU
PSC	1.00689	0.332	0.022	1.5e-167	noc
PSC	1.37036	0.361	0.03	2.32e-167	CG8745
PSC	1.24777	0.668	0.355	8.7e-159	CG17508
PSC	1.49251	0.708	0.381	4.6e-147	scyl
PSC	1.20714	0.478	0.112	5.27e-147	mspo
PSC	1.35017	0.251	0.019	5.92e-146	lncRNA:CR44430
PSC	1.24652	0.673	0.348	4.49e-145	Ssdp
PSC	2.61187	0.426	0.084	1.46e-144	IM18
PSC	1.45022	0.63	0.323	5.75e-143	CG5953
PSC	1.1745	0.478	0.097	1.14e-138	Lip4
PSC	0.97605	0.708	0.481	6.59e-127	GstE12
PSC	1.48885	0.645	0.34	4.66e-125	pirk
PH1	1.86167	0.342	0.002	0	ogre
PH1	1.84184	0.418	0.026	2.05101578367164e-311	Inx2
PH1	2.17521	0.367	0.158	1.66e-307	hth
PH1	2.14129	0.389	0.039	8.26e-282	l(3)neo38
PH1	1.52329	0.33	0.003	2.42e-264	zld
PH1	1.95501	0.456	0.248	3.4e-259	heph
PH1	2.73915	0.279	0.017	2.29e-243	lncRNA:noe
PH1	2.45493	0.263	0.008	4.2e-233	Argk
PH1	1.51147	0.322	0.009	1.44e-211	Inx3
PH1	1.61149	0.275	0.007	7.57e-199	Fas2
PH1	1.8598	0.527	0.351	2.98e-171	brat
PH1	1.54368	0.458	0.296	1.49e-167	mbl
PH1	1.72275	0.495	0.284	3.88e-165	Rbfox1
PH1	0.950632	0.263	0.011	4.99e-165	SP1173
PH1	1.63109	0.308	0.018	6.78e-160	E(spl)m3-HLH
PH1	1.02381	0.269	0.016	9.82e-158	shg
PH1	1.74875	0.344	0.111	2.44e-157	Tet
PH1	1.25001	0.308	0.061	6.79e-154	jigr1
PH1	1.91933	0.444	0.272	1.48e-150	jim
PH1	1.46876	0.538	0.385	1.96e-145	sbb
PH1	1.70937	0.407	0.134	1.93e-132	chrb
PH1	1.98082	0.255	0.033	1.36e-120	elav
PH1	1.35161	0.56	0.386	4.11e-116	Dsp1
PH1	1.24795	0.511	0.349	1.72e-111	Ssdp
PH1	1.43341	0.389	0.131	3.6e-110	Ppa
PH1	1.16882	0.548	0.458	3.24e-109	crol
PH1	1.3872	0.291	0.107	2.23e-108	Fas3
PH1	1.24522	0.458	0.325	4.34e-108	gro
PH1	1.24974	0.293	0.058	8.39e-106	CG34417
PH1	1.18162	0.456	0.325	8.09e-100	nmo
PH1	1.27168	0.391	0.214	8.04e-98	fru
PH1	1.00051	0.324	0.154	1.55e-94	CG9135
PH1	0.97117	0.354	0.322	3.61e-91	ed
PH1	1.15847	0.56	0.496	4.75e-91	kis
PH1	1.54736	0.564	0.382	7.14e-91	scyl
PH1	1.19797	0.44	0.23	1.78e-90	hts
PH1	1.10595	0.562	0.456	9.09e-84	Pabp2
PH1	1.00295	0.527	0.41	2.28e-78	psq
PH1	1.14714	0.375	0.223	1.52e-76	Gug
PH1	1.47359	0.727	0.367	6.33e-74	fax
PH1	1.14278	0.534	0.412	4.64e-72	Amun
PH1	1.28157	0.324	0.063	1.34e-68	Ten-a
PH1	1.00894	0.511	0.445	1.98e-68	E2f1
PH1	1.14629	0.409	0.216	2.09e-68	Cirl
PH1	1.16872	0.369	0.118	4.75e-67	Gp150
PH1	0.938103	0.458	0.347	7.24e-66	CG7971
PH1	0.948983	0.542	0.461	9.48e-65	gish
PH1	1.11502	0.391	0.276	2.01e-63	CG32767
PH1	0.853191	0.501	0.419	2.96e-63	tral
PH1	0.948292	0.346	0.19	1.19e-62	Iswi
PH	2.60655	0.568	0.182	0	CecA2
PH	2.37686	0.849	0.44	0	lncRNA:CR43855
PH	2.34398	0.337	0.027	0	IM18
PH	1.99337	0.804	0.445	0	CG42566
PH	1.7551	0.465	0.152	0	CecA1
PH	1.70234	0.25	0.065	0	Dro
PH	1.37387	0.567	0.31	0	CecC
PH	1.02402	0.676	0.335	0	GstD3
PH	0.996189	0.356	0.152	0	CecB
PH	0.96108	0.63	0.254	0	mthl6
PH	0.896908	0.426	0.099	0	PGRP-LB
PH	0.880211	0.707	0.437	0	CG2865
PH	0.878788	0.666	0.345	0	NHP2
PH	0.872832	0.376	0.145	0	CG3348
PH	0.871087	0.591	0.272	0	Sodh-2
PH	0.8199	0.542	0.242	0	CG44250
PH	0.78722	0.716	0.396	0	nop5
PH	0.782307	0.645	0.303	0	Eglp4
PH	0.780087	0.752	0.46	0	Nop60B
PH	0.769978	0.71	0.446	0	hoip
PH	0.767972	0.752	0.492	0	mod
PH	0.751256	0.712	0.409	0	CG8620
PH	0.740419	0.564	0.242	0	GILT3
PH	0.700634	0.637	0.357	0	Psc
PH	0.684798	0.704	0.42	0	Nop56
PH	0.662934	0.548	0.292	0	et
PH	0.650832	0.553	0.27	0	CG5953
PH	0.612959	0.422	0.116	0	NK7.1
PH	0.598983	0.296	0.053	0	Lip4
PH	0.56255	0.617	0.358	0	Pdp1
PH	0.546022	0.503	0.24	0	CG8545
PH	0.545652	0.747	0.499	0	Cyt-c-p
PH	0.54509	0.68	0.427	0	REG
PH	0.536057	0.733	0.469	0	crc
PH	0.532014	0.256	0.062	0	CG31174
PH	0.531515	0.298	0.042	0	CG11236
PH	0.521727	0.646	0.387	0	La
PH	0.521369	0.549	0.274	0	Shmt
PH	0.508923	0.26	0.029	0	Swim
PH	0.506563	0.595	0.357	0	CG6767
PH	0.503351	0.382	0.213	0	CG43210
PH	0.502399	0.645	0.408	0	CG4038
PH	0.500477	0.545	0.293	0	pirk
PH	0.499944	0.533	0.298	0	Nrt
PH	0.497534	0.614	0.367	0	CG15019
PH	0.495191	0.687	0.474	0	RpL24-like
PH	0.487541	0.609	0.342	0	Fib
PH	0.485222	0.591	0.339	0	CG31431
PH	0.476643	0.589	0.332	0	Tom40
PH	0.470348	0.276	0.137	0	CG6006
PM-Hml	1.43723	0.805	0.431	0	vkg
PM-Hml	1.12276	0.735	0.467	0	CG34331
PM-Hml	0.972218	0.675	0.395	0	CG1092
PM-Hml	0.927221	0.743	0.472	0	NtR
PM-Hml	0.912739	0.557	0.292	0	Ance-5
PM-Hml	0.883021	0.582	0.292	0	Tig
PM-Hml	0.839101	0.677	0.424	0	eater
PM-Hml	0.801206	0.667	0.424	0	CG34437
PM-Hml	0.796789	0.639	0.42	0	Cys
PM-Hml	0.771709	0.395	0.15	0	CG14523
PM-Hml	0.771399	0.704	0.477	0	CG42807
PM-Hml	0.769129	0.694	0.462	0	LanB2
PM-Hml	0.733545	0.461	0.241	0	CG42711
PM-Hml	0.717932	0.512	0.461	0	28SrRNA-Psi:CR45855
PM-Hml	0.688335	0.505	0.454	0	28SrRNA-Psi:CR40741
PM-Hml	0.674236	0.569	0.411	0	CG15093
PM-Hml	0.66438	0.415	0.323	0	28SrRNA-Psi:CR41609
PM-Hml	0.638745	0.408	0.204	0	CG30463
PM-Hml	0.621253	0.602	0.392	0	l(1)G0289
PM-Hml	0.612899	0.567	0.383	0	lectin-24Db
PM-Hml	0.594907	0.279	0.13	0	CG43799
PM-Hml	0.569109	0.564	0.414	0	mamo
PM-Hml	0.56663	0.577	0.437	0	CG17574
PM-Hml	0.564679	0.464	0.319	0	cv-d
PM-Hml	0.561326	0.534	0.382	0	vir-1
PM-Hml	0.555025	0.568	0.435	0	Gadd45
PM-Hml	0.529781	0.424	0.26	0	Idgf1
PM-Hml	0.511121	0.455	0.268	0	E(spl)mbeta-HLH
PM-Hml	0.510895	0.442	0.306	0	CG2444
PM-Hml	0.506073	0.558	0.419	0	CG3505
PM-Hml	0.497183	0.319	0.15	0	CG5958
PM-Hml	0.489594	0.511	0.363	0	Ten-m
PM-Hml	0.462739	0.636	0.493	0	Idgf2
PM-Hml	0.46161	0.374	0.204	0	CG5973
PM-Hml	0.457291	0.515	0.403	0	pnt
PM-Hml	0.453465	0.269	0.129	0	CG42369
PM-Hml	0.446225	0.423	0.294	0	fat-spondin
PM-Hml	0.435593	0.356	0.207	0	CG12290
PM-Hml	0.434221	0.322	0.179	0	Ndae1
PM-Hml	0.430326	0.28	0.162	0	CG3328
PM-Hml	0.417234	0.515	0.373	0	kst
PM-Hml	0.412241	0.58	0.48	0	Spn27A
PM-Hml	0.411517	0.265	0.302	0	LpR2
PM-Hml	0.408625	0.413	0.27	0	LManI
PM-Hml	0.38509	0.348	0.236	0	CG15695
PM-Hml	0.361851	0.45	0.329	0	CG3902
PM-Hml	0.359969	0.529	0.435	0	Stat92E
PM-Hml	0.359396	0.348	0.221	0	stg
PM-Hml	0.347265	0.386	0.281	0	sgl
PM-Hml	0.344838	0.301	0.2	0	CG31673
PM-prolif	1.43888	0.863	0.428	0	Pen
PM-prolif	1.35922	0.663	0.207	0	stg
PM-prolif	1.16992	0.559	0.119	0	scra
PM-prolif	1.11433	0.594	0.143	0	polo
PM-prolif	1.00288	0.582	0.162	0	aurB
PM-prolif	0.923467	0.512	0.11	0	Cks30A
PM-prolif	0.871585	0.571	0.199	0	CG42232
PM-prolif	0.868174	0.492	0.117	0	ncd
PM-prolif	0.862339	0.455	0.086	0	CycB
PM-prolif	0.843744	0.521	0.148	0	Incenp
PM-prolif	0.818827	0.572	0.241	0	PCNA
PM-prolif	0.81683	0.427	0.071	0	cmet
PM-prolif	0.806262	0.6	0.278	0	sle
PM-prolif	0.801036	0.456	0.094	0	Mink
PM-prolif	0.796548	0.504	0.148	0	msd1
PM-prolif	0.778266	0.429	0.087	0	sip2
PM-prolif	0.769228	0.647	0.367	0	CG10863
PM-prolif	0.762866	0.567	0.227	0	Ote
PM-prolif	0.744572	0.659	0.41	0	lectin-24Db
PM-prolif	0.728307	0.459	0.108	0	tum
PM-prolif	0.711357	0.406	0.078	0	pav
PM-prolif	0.686338	0.394	0.093	0	Klp61F
PM-prolif	0.6805	0.762	0.464	0	CG34437
PM-prolif	0.661056	0.384	0.075	0	sti
PM-prolif	0.636902	0.404	0.082	0	CG7272
PM-prolif	0.619321	0.369	0.103	0	feo
PM-prolif	0.606016	0.623	0.34	0	Ance-5
PM-prolif	0.604862	0.719	0.449	0	CG1092
PM-prolif	0.604708	0.432	0.132	0	mad2
PM-prolif	0.594773	0.345	0.083	0	mud
PM-prolif	0.594611	0.726	0.477	0	dUTPase
PM-prolif	0.572186	0.644	0.346	0	Tig
PM-prolif	0.570443	0.426	0.146	0	glu
PM-prolif	0.569545	0.689	0.381	0	kst
PM-prolif	0.549324	0.681	0.426	0	l(1)G0289
PM-prolif	0.548376	0.57	0.307	0	geminin
PM-prolif	0.544908	0.478	0.213	0	Nnf1a
PM-prolif	0.541771	0.686	0.46	0	Cys
PM-prolif	0.536772	0.557	0.276	0	CG42711
PM-prolif	0.52365	0.431	0.159	0	borr
PM-prolif	0.521822	0.309	0.093	0	jumu
PM-prolif	0.519171	0.533	0.295	0	alc
PM-prolif	0.514059	0.556	0.337	0	HP4
PM-prolif	0.509957	0.645	0.392	0	CG15211
PM-prolif	0.507356	0.373	0.118	0	stai
PM-prolif	0.506316	0.737	0.47	0	eater
PM-prolif	0.502915	0.35	0.085	0	nesd
PM-prolif	0.501782	0.476	0.223	0	Rrp1
PM-prolif	0.501522	0.382	0.149	0	CG43799
PM-prolif	0.499818	0.326	0.084	0	CG14688
PM-AMP	3.27593	0.652	0.134	0	Drs
PM-AMP	2.94449	0.581	0.079	0	AttB
PM-AMP	2.55732	0.341	0.034	0	AttD
PM-AMP	2.4517	0.434	0.094	0	Dro
PM-AMP	2.23868	0.628	0.183	0	CecB
PM-AMP	2.23089	0.955	0.469	0	CG43236
PM-AMP	2.19317	0.638	0.204	0	CecA1
PM-AMP	2.15362	0.802	0.351	0	CecC
PM-AMP	2.12122	0.474	0.055	0	AttA
PM-AMP	2.08287	0.605	0.09	0	lncRNA:CR45045
PM-AMP	1.7981	0.35	0.066	0	CG16713
PM-AMP	1.77525	0.368	0.062	0	CG13482
PM-AMP	1.7508	0.703	0.303	0	CG5399
PM-AMP	1.67199	0.772	0.362	0	CG30090
PM-AMP	1.55394	0.634	0.248	0	CecA2
PM-AMP	1.43716	0.546	0.168	0	lectin-24A
PM-AMP	1.42372	0.825	0.469	0	Mmp1
PM-AMP	1.39276	0.607	0.202	0	PGRP-SA
PM-AMP	1.38008	0.526	0.122	0	CG14322
PM-AMP	1.26055	0.621	0.281	0	CG30148
PM-AMP	1.16388	0.487	0.102	0	lncRNA:CR42715
PM-AMP	1.1429	0.597	0.149	0	spir
PM-AMP	1.13414	0.705	0.365	0	NijA
PM-AMP	1.06837	0.687	0.319	0	IP3K1
PM-AMP	0.886452	0.654	0.262	0	GstE1
PM-AMP	0.998934	0.685	0.337	1.11369085826209e-314	Nrt
PM-AMP	1.05941	0.594	0.239	1.81e-296	CG43210
PM-AMP	0.624536	0.414	0.112	1.54e-286	Cyp4ac1
PM-AMP	1.02581	0.539	0.237	2.18e-281	Zip99C
PM-AMP	1.33009	0.625	0.299	3.27e-281	sea
PM-AMP	0.731486	0.535	0.213	3.3e-266	ome
PM-AMP	0.49268	0.277	0.05	7.26e-261	CG17124
PM-AMP	0.798807	0.685	0.335	8.17e-254	pirk
PM-AMP	0.708717	0.616	0.291	2.14e-253	Spn42Da
PM-AMP	1.28938	0.62	0.342	6.36e-249	CG2444
PM-AMP	1.05627	0.785	0.47	4.41e-244	Gadd45
PM-AMP	0.71213	0.556	0.253	1.5e-243	Keap1
PM-AMP	0.613663	0.397	0.115	3.4e-241	PGRP-LD
PM-AMP	0.799382	0.704	0.388	2.77e-240	pst
PM-AMP	0.841038	0.397	0.118	1.21e-237	CG12522
PM-AMP	0.828121	0.646	0.303	7.8e-236	Idgf1
PM-AMP	0.750558	0.759	0.459	2.17e-231	CG11791
PM-AMP	0.702568	0.662	0.362	5.95e-225	CHMP2B
PM-AMP	1.30488	0.412	0.157	2.9e-223	PGRP-LB
PM-AMP	1.27784	0.475	0.177	3.62e-222	CG43175
PM-AMP	0.642907	0.586	0.268	1.01e-218	GstE2
PM-AMP	0.749418	0.609	0.305	3.77e-217	Reg-5
PM-AMP	0.740721	0.472	0.21	5.79e-215	RabX1
PM-AMP	0.683548	0.607	0.307	1.53e-208	PGRP-LF
PM-AMP	0.70101	0.736	0.441	5.99e-207	CG6701
PM-GST	3.62321	0.838	0.091	0	CG15784
PM-GST	1.63935	0.773	0.392	0	GstE6
PM-GST	1.60457	0.435	0.183	0	CG3348
PM-GST	1.59769	0.573	0.091	0	CG18547
PM-GST	1.58851	0.424	0.011	0	lncRNA:CR44430
PM-GST	1.45031	0.647	0.376	0	scyl
PM-GST	1.34033	0.704	0.356	0	CG10638
PM-GST	1.27801	0.586	0.27	0	Arc2
PM-GST	1.24828	0.587	0.262	0	GstE1
PM-GST	1.21294	0.667	0.391	0	Ssrp
PM-GST	1.17828	0.727	0.47	0	IscU
PM-GST	1.10913	0.576	0.289	0	eIF6
PM-GST	1.09755	0.473	0.136	0	CG3008
PM-GST	1.07785	0.342	0.035	0	CG2909
PM-GST	1.04526	0.662	0.371	0	N
PM-GST	0.999384	0.539	0.261	0	CG12171
PM-GST	0.980273	0.29	0.012	0	CG3397
PM-GST	0.956002	0.645	0.431	0	La
PM-GST	0.899822	0.394	0.125	0	CG17327
PM-GST	0.878411	0.369	0.116	0	AOX1
PM-GST	0.721468	0.293	0.077	0	CG3448
PM-GST	0.809733	0.673	0.47	5.55594139267116e-313	mbf1
PM-GST	1.00472	0.556	0.294	3.42893514922609e-311	MRP
PM-GST	0.53276	0.305	0.068	2.62e-294	agt
PM-GST	0.99409	0.578	0.369	5.68e-294	BI-1
PM-GST	0.755079	0.437	0.239	3.51e-291	CG14907
PM-GST	0.906241	0.541	0.361	8.39e-285	bin3
PM-GST	1.09475	0.682	0.394	9.17e-271	GstD3
PM-GST	0.586757	0.263	0.063	1.67e-254	CG14695
PM-GST	0.688489	0.327	0.125	1.36e-245	rad50
PM-GST	0.616317	0.277	0.07	1.72e-243	JhI-26
PM-GST	0.635217	0.414	0.229	7.98e-242	CG17904
PM-GST	0.871176	0.419	0.15	8.47e-240	Tsp42Ed
PM-GST	0.682175	0.505	0.332	2.08e-238	Nxt1
PM-GST	0.665821	0.447	0.228	7.87e-237	Nfs1
PM-GST	0.764809	0.392	0.152	2.15e-235	spir
PM-GST	0.629966	0.422	0.248	4.8e-231	Archease
PM-GST	0.731629	0.465	0.237	3.41e-226	RpA-70
PM-GST	0.727019	0.615	0.452	4.98e-218	CG1703
PM-GST	0.633477	0.347	0.138	4.45e-211	CG10916
PM-GST	0.651497	0.495	0.286	4.28e-196	CG2076
PM-GST	0.974209	0.681	0.462	1.01e-192	CG8620
PM-GST	0.650476	0.568	0.382	1.3e-192	Rpb12
PM-GST	0.488455	0.268	0.09	6.24e-192	ver
PM-GST	1.30201	0.362	0.17	4.71e-191	lectin-24A
PM-GST	0.607323	0.408	0.229	2.07e-189	RtcB
PM-GST	0.622741	0.538	0.357	1.68e-188	GstT1
PM-GST	0.499354	0.265	0.105	2.76e-174	CG6171
PM-GST	0.619348	0.664	0.471	3.72e-164	REG
PM-GST	0.608552	0.64	0.44	2.39e-161	CG9331
PM-late1	1.85083	0.97	0.489	0	CG10131
PM-late1	1.65705	0.906	0.383	0	br
PM-late1	1.59073	0.735	0.124	0	CG4950
PM-late1	1.53222	0.955	0.406	0	fabp
PM-late1	1.51411	0.769	0.165	0	Ama
PM-late1	1.35039	0.641	0.171	0	Cpr49Ac
PM-late1	1.30597	0.653	0.218	0	kek1
PM-late1	1.23312	0.721	0.282	0	crq
PM-late1	1.22743	0.685	0.176	0	Gal
PM-late1	1.20108	0.837	0.466	0	CG43236
PM-late1	1.1887	0.628	0.226	0	5.8SrRNA-Psi:CR45863
PM-late1	1.14108	0.748	0.348	0	Oat
PM-late1	1.10545	0.385	0.049	0	CG6910
PM-late1	1.08189	0.455	0.087	0	CG7470
PM-late1	1.07488	0.538	0.151	0	kar
PM-late1	1.07336	0.508	0.222	0	CG6762
PM-late1	1.05575	0.576	0.17	0	CG3961
PM-late1	1.05561	0.667	0.326	0	CG10413
PM-late1	1.03304	0.585	0.261	0	pdgy
PM-late1	1.00408	0.628	0.159	0	Gs1
PM-late1	0.970069	0.423	0.189	0	TBC1D5
PM-late1	0.934352	0.446	0.127	0	lncRNA:CR43626
PM-late1	0.909454	0.666	0.207	0	firl
PM-late1	0.88781	0.599	0.292	0	NimC1
PM-late1	0.883319	0.327	0.12	0	hui
PM-late1	0.860757	0.608	0.358	0	CG8080
PM-late1	0.84789	0.554	0.264	0	mub
PM-late1	0.837112	0.43	0.181	0	NimC3
PM-late1	0.829134	0.439	0.141	0	CG18549
PM-late1	0.811598	0.812	0.354	0	fax
PM-late1	0.810308	0.569	0.279	0	Acon
PM-late1	0.806711	0.585	0.401	0	mfas
PM-late1	0.789085	0.706	0.438	0	Pvr
PM-late1	0.785485	0.603	0.326	0	Cat
PM-late1	0.784392	0.439	0.201	0	Btk29A
PM-late1	0.778439	0.713	0.454	0	Mec2
PM-late1	0.77571	0.4	0.127	0	Sid
PM-late1	0.773168	0.39	0.16	0	lncRNA:CR46006
PM-late1	0.766364	0.473	0.282	0	CG8066
PM-late1	0.755833	0.263	0.045	0	Mct1
PM-late1	0.7506	0.464	0.274	0	corn
PM-late1	0.734903	0.437	0.202	0	Eip74EF
PM-late1	0.734177	0.359	0.127	0	lncRNA:CR44042
PM-late1	0.729474	0.66	0.433	0	CG31705
PM-late1	0.719563	0.535	0.299	0	Ect4
PM-late1	0.713544	0.296	0.08	0	CG14642
PM-late1	0.70693	0.416	0.249	0	lncRNA:CR44133
PM-late1	0.702156	0.46	0.265	0	EcR
PM-late1	0.63568	0.727	0.397	0	Ten-m
PM-late1	0.634936	0.345	0.178	0	sky
PM-late2	4.01245	0.387	0.027	0	CG34296
PM-late2	3.38365	0.858	0.128	0	Gal
PM-late2	3.38351	0.943	0.376	0	Hsp23
PM-late2	3.26772	0.881	0.117	0	Ama
PM-late2	3.09271	0.948	0.313	0	fax
PM-late2	2.85612	0.846	0.109	0	Gs1
PM-late2	2.76181	0.891	0.197	0	sn
PM-late2	2.55659	0.805	0.079	0	CG4950
PM-late2	2.55318	0.86	0.159	0	firl
PM-late2	2.4694	0.76	0.045	0	Dtg
PM-late2	2.34639	0.588	0.056	0	Eip71CD
PM-late2	2.31068	0.757	0.131	0	Cpr49Ac
PM-late2	2.29208	0.658	0.049	0	CG42867
PM-late2	2.17372	0.934	0.447	0	Hsp27
PM-late2	2.05935	0.511	0.027	0	NLaz
PM-late2	1.91691	0.826	0.245	0	crq
PM-late2	1.90441	0.801	0.29	0	Cat
PM-late2	1.80773	0.802	0.222	0	mub
PM-late2	1.80756	0.833	0.384	0	fabp
PM-late2	1.80692	0.886	0.422	0	Mec2
PM-late2	1.80626	0.956	0.461	0	CG10131
PM-late2	1.79946	0.639	0.192	0	CG6762
PM-late2	1.79157	0.802	0.361	0	br
PM-late2	1.72499	0.672	0.084	0	Sid
PM-late2	1.65079	0.757	0.291	0	Sur-8
PM-late2	1.63996	0.666	0.143	0	NimC3
PM-late2	1.63042	0.78	0.273	0	tna
PM-late2	1.63034	0.813	0.287	0	fat-spondin
PM-late2	1.60497	0.582	0.051	0	Jabba
PM-late2	1.53966	0.616	0.138	0	Sdc
PM-late2	1.52675	0.543	0.052	0	E23
PM-late2	1.49542	0.527	0.289	0	CG5399
PM-late2	1.45995	0.673	0.225	0	CG13384
PM-late2	1.39591	0.56	0.076	0	CG31778
PM-late2	1.39161	0.555	0.049	0	CG11899
PM-late2	1.39123	0.893	0.474	0	CG5854
PM-late2	1.38522	0.497	0.028	0	Hr4
PM-late2	1.38066	0.747	0.334	0	Mvl
PM-late2	1.37262	0.582	0.123	0	kar
PM-late2	1.36821	0.46	0.024	0	lncRNA:CR45593
PM-late2	1.36522	0.788	0.414	0	Pvr
PM-late2	1.33684	0.803	0.318	0	Oat
PM-late2	1.29681	0.679	0.273	0	scramb1
PM-late2	1.28343	0.824	0.383	0	ena
PM-late2	1.27569	0.76	0.396	0	CG8602
PM-late2	1.26066	0.38	0.022	0	Eip93F
PM-late2	1.25922	0.463	0.053	0	Eip78C
PM-late2	1.19996	0.534	0.177	0	CG15083
PM-late2	1.15617	0.349	0.035	0	robo2
PM-late2	1.15413	0.509	0.093	0	GC1
PM-Lsp	5.06885	0.664	0.02	0	Fbp2
PM-Lsp	4.76177	0.746	0.04	0	Lsp1beta
PM-Lsp	4.19902	0.716	0.041	0	Obp99b
PM-Lsp	3.95442	0.679	0.015	0	CG34166
PM-Lsp	3.19662	0.545	0.009	0	Lsp2
PM-Lsp	2.62371	0.448	0.009	0	Lsp1gamma
PM-Lsp	2.51007	0.715	0.422	0	Hsp23
PM-Lsp	2.37044	0.505	0.008	0	Lsp1alpha
PM-Lsp	2.13207	0.685	0.186	0	Gal
PM-Lsp	2.08038	0.692	0.167	0	Gs1
PM-Lsp	2.06096	0.682	0.178	0	Ama
PM-Lsp	1.84573	0.518	0.098	0	CG42867
PM-Lsp	1.84224	0.271	0.029	0	apolpp
PM-Lsp	1.75053	0.779	0.364	0	fax
PM-Lsp	1.71166	0.844	0.418	0	fabp
PM-Lsp	1.61584	0.627	0.137	0	CG4950
PM-Lsp	1.59377	0.693	0.33	0	Cat
PM-Lsp	1.54639	0.648	0.216	0	firl
PM-Lsp	1.53946	0.366	0.003	0	Fbp1
PM-Lsp	1.48948	0.52	0.103	0	Dtg
PM-Lsp	1.40902	0.707	0.459	0	Mec2
PM-Lsp	1.40844	0.654	0.18	0	Cpr49Ac
PM-Lsp	1.28519	0.539	0.185	2.28e-303	NimC3
PM-Lsp	1.47008	0.655	0.253	3.34e-284	sn
PM-Lsp	1.2856	0.666	0.292	3.16e-283	crq
PM-Lsp	1.3066	0.739	0.328	1.55e-281	fat-spondin
PM-Lsp	1.29361	0.72	0.396	3.84e-268	br
PM-Lsp	1.13287	0.584	0.269	2.18e-251	mub
PM-Lsp	1.36512	0.429	0.099	2.55e-250	Eip71CD
PM-Lsp	1.02405	0.358	0.065	4.98e-242	Hr4
PM-Lsp	1.10441	0.436	0.115	2.93e-238	CG31778
PM-Lsp	1.34127	0.533	0.227	2.09e-229	CG6762
PM-Lsp	0.90909	0.182	0.29	8.15e-221	FASN1
PM-Lsp	0.999459	0.405	0.094	1.11e-220	Jabba
PM-Lsp	1.05289	0.677	0.357	3.91e-218	Oat
PM-Lsp	1.09697	0.721	0.487	1.24e-217	Hsp27
PM-Lsp	0.81948	0.388	0.09	2.29e-208	CG11899
PM-Lsp	0.804429	0.284	0.051	7.58e-208	hng3
PM-Lsp	0.92304	0.444	0.132	3.12e-197	Sid
PM-Lsp	0.955012	0.472	0.159	3.89e-187	kar
PM-Lsp	0.809832	0.305	0.059	3.32e-184	lncRNA:CR45593
PM-Lsp	0.860702	0.507	0.179	1.08e-177	CG3961
PM-Lsp	0.796399	0.362	0.091	3.31e-174	E23
PM-Lsp	0.827071	0.385	0.126	2.01e-171	GC1
PM-Lsp	1.20402	0.257	0.103	1.01e-168	Npc2g
PM-Lsp	0.838082	0.344	0.099	7.76e-166	CG6287
PM-Lsp	0.995247	0.453	0.177	1.95e-165	Sdc
PM-Lsp	0.890642	0.609	0.426	3.81e-163	CG8602
PM-Lsp	0.875339	0.564	0.368	2.19e-162	Mvl
PM-Lsp	0.934563	0.599	0.314	2.38e-159	tna
LM1	2.59887	0.656	0.159	0	lncRNA:CR44316
LM1	2.0168	0.32	0.062	0	CG18754
LM1	2.00089	0.693	0.305	0	CG1648
LM1	1.96422	0.522	0.138	0	CG43175
LM1	1.86009	0.443	0.089	0	CG14610
LM1	1.79101	0.643	0.306	0	Ggamma30A
LM1	1.76028	0.678	0.165	0	atilla
LM1	1.7512	0.629	0.177	0	mthl4
LM1	1.72635	0.573	0.122	0	CG31219
LM1	1.69675	0.76	0.464	0	mthl2
LM1	1.57262	0.631	0.243	0	CG33225
LM1	1.57233	0.52	0.096	0	CG2556
LM1	1.57019	0.566	0.315	0	CG4793
LM1	1.54469	0.573	0.188	0	hebe
LM1	1.4145	0.751	0.4	0	CG15347
LM1	1.41329	0.788	0.26	0	alphaTub85E
LM1	1.40376	0.744	0.335	0	betaTub60D
LM1	1.36369	0.312	0.033	0	CG12133
LM1	1.32911	0.526	0.114	0	PPO3
LM1	1.29512	0.484	0.12	0	wun2
LM1	1.2852	0.305	0.056	0	ItgaPS5
LM1	1.28432	0.822	0.488	0	RapGAP1
LM1	1.25816	0.261	0.035	0	CG18557
LM1	1.23524	0.316	0.065	0	sano
LM1	1.18686	0.526	0.285	0	CG5734
LM1	1.18209	0.553	0.255	0	Spn88Eb
LM1	1.17697	0.496	0.233	0	Sr-CIV
LM1	1.17234	0.689	0.461	0	LamC
LM1	1.12106	0.493	0.291	0	CG17841
LM1	1.10127	0.701	0.473	0	CG32066
LM1	1.08847	0.722	0.487	0	CG9917
LM1	1.06692	0.679	0.429	0	Fit1
LM1	1.02778	0.576	0.386	0	CG10764
LM1	1.00442	0.419	0.188	0	CG7956
LM1	1.00177	0.539	0.252	0	Treh
LM1	0.993357	0.567	0.32	0	C3G
LM1	0.986309	0.434	0.215	0	tx
LM1	0.985267	0.57	0.386	0	twf
LM1	0.976431	0.553	0.288	0	aru
LM1	0.956605	0.656	0.37	0	MtnA
LM1	0.948233	0.468	0.263	0	Pmp70
LM1	0.943775	0.453	0.375	0	Meltrin
LM1	0.931532	0.594	0.486	0	CG9932
LM1	0.912622	0.589	0.463	0	Adgf-A
LM1	0.907196	0.42	0.142	0	axed
LM1	0.904417	0.352	0.13	0	fzr
LM1	0.890114	0.484	0.214	0	Ac78C
LM1	0.888752	0.581	0.411	0	yellow-f
LM1	0.873245	0.607	0.477	0	CG17760
LM1	0.841088	0.534	0.413	0	Gprk2
LM2	4.90686	0.946	0.129	0	CG1208
LM2	4.70198	0.896	0.081	0	lncRNA:CR44948
LM2	4.38078	0.964	0.273	0	alphaTub85E
LM2	4.0551	0.963	0.169	0	atilla
LM2	4.02605	0.981	0.4	0	CG15347
LM2	3.94308	0.972	0.338	0	betaTub60D
LM2	3.87061	0.916	0.101	0	CG5835
LM2	3.8108	0.883	0.108	0	PPO3
LM2	3.78047	0.921	0.06	0	ItgaPS4
LM2	3.73479	0.736	0.085	0	CG14610
LM2	3.60192	0.899	0.054	0	Drip
LM2	3.55138	0.886	0.24	0	Treh
LM2	3.47728	0.717	0.046	0	lncRNA:CR43432
LM2	3.43744	0.568	0.021	0	CG9336
LM2	3.43121	0.733	0.023	0	CG34330
LM2	3.38473	0.969	0.42	0	Fit1
LM2	3.31747	0.979	0.493	0	RapGAP1
LM2	3.23733	0.921	0.241	0	CG33225
LM2	3.17106	0.8	0.061	0	Tret1-1
LM2	3.11046	0.901	0.089	0	CG2556
LM2	2.98063	0.927	0.46	0	CG9328
LM2	2.97646	0.471	0.014	0	CG14072
LM2	2.84875	0.808	0.114	0	wun2
LM2	2.84024	0.596	0.014	0	CG4607
LM2	2.78464	0.857	0.123	0	axed
LM2	2.7258	0.495	0.017	0	TpnC73F
LM2	2.70529	0.8	0.056	0	CG42675
LM2	2.55478	0.854	0.182	0	mthl4
LM2	2.53774	0.926	0.486	0	pod1
LM2	2.52961	0.861	0.266	0	CAP
LM2	2.47128	0.807	0.139	0	rdgB
LM2	2.43528	0.723	0.122	0	CG44325
LM2	2.38562	0.845	0.241	0	CG31729
LM2	2.3775	0.862	0.308	0	mew
LM2	2.34411	0.702	0.042	0	Adk1
LM2	2.31953	0.689	0.317	0	CG34423
LM2	2.25913	0.624	0.121	0	Tsp42Ed
LM2	2.25602	0.752	0.154	0	CG33056
LM2	2.23908	0.491	0.006	0	Ocho
LM2	2.22598	0.554	0.029	0	plx
LM2	2.18555	0.611	0.019	0	CG7497
LM2	2.17299	0.584	0.035	0	scaf
LM2	2.16422	0.788	0.205	0	Ac78C
LM2	2.15183	0.838	0.279	0	Vinc
LM2	2.14537	0.402	0.019	0	AANATL2
LM2	2.14374	0.817	0.189	0	hebe
LM2	2.11214	0.67	0.134	0	glob1
LM2	2.09893	0.656	0.165	0	glec
LM2	2.08008	0.843	0.373	0	betaTub97EF
LM2	2.06964	0.58	0.013	0	CG12655
CC	7.34933	0.93	0.302	0	PPO2
CC	7.12945	0.925	0.187	0	PPO1
CC	5.59179	0.714	0.121	0	fok
CC	4.73209	0.721	0.178	0	CG10467
CC	4.17721	0.488	0.017	0	CG9119
CC	3.85667	0.661	0.395	0	MtnA
CC	3.8061	0.838	0.422	0	Men
CC	3.73006	0.545	0.011	0	Pde1c
CC	3.51666	0.403	0.041	0	CG15343
CC	3.44961	0.57	0.051	0	CG10469
CC	3.40615	0.482	0.137	0	CG7860
CC	3.34823	0.344	0.041	0	CG17109
CC	3.18165	0.649	0.284	0	Gip
CC	3.1562	0.774	0.353	0	Atox1
CC	2.87717	0.718	0.34	0	Ald
CC	2.83301	0.768	0.361	0	CG10602
CC	2.77508	0.705	0.015	0	peb
CC	2.69135	0.732	0.19	0	Ctr1A
CC	2.61313	0.503	0.066	0	aay
CC	2.5099	0.585	0.065	0	CG5828
CC	2.40709	0.861	0.363	0	N
CC	2.39751	0.556	0.054	0	mthl10
CC	2.02873	0.408	0.006	0	CAH2
CC	1.95408	0.309	0.003	0	CG32335
CC	1.94889	0.768	0.304	0	tna
CC	1.85553	0.511	0.1	0	fbp
CC	1.83846	0.589	0.294	0	CG10424
CC	1.73241	0.419	0.17	0	CG17065
CC	1.6976	0.53	0.025	0	klu
CC	1.67086	0.389	0.032	0	St3
CC	1.65932	0.613	0.338	0	Hsp26
CC	1.593	0.596	0.195	0	path
CC	1.5718	0.259	0.002	0	CG5418
CC	1.44066	0.532	0.16	0	CG42369
CC	1.35519	0.661	0.314	0	E(spl)mbeta-HLH
CC	1.29975	0.524	0.23	0	CG32369
CC	1.27374	0.401	0.148	0	Hsp68
CC	1.27202	0.677	0.457	0	CG11791
CC	1.26782	0.652	0.359	0	Glut4EF
CC	1.26425	0.505	0.134	0	CG32638
CC	1.24734	0.276	0.002	0	Elk
CC	1.21971	0.529	0.258	0	CG18747
CC	1.19478	0.394	0.004	0	lz
CC	1.15152	0.323	0.033	0	CG10623
CC	1.1243	0.479	0.161	0	CG9005
CC	1.11801	0.612	0.38	0	CG31431
CC	1.06707	0.489	0.321	0	Pgd
CC	1.05595	0.543	0.335	0	tyf
CC	1.04226	0.26	0.006	0	NijB
CC	1.03483	0.263	0.012	0	E(spl)m3-HLH
