# Supplementary material for: Molecular traces of Drosophila hemocytes reveal transcriptomic conservation with vertebrate myeloid cells
Source: PLoS Genet. 2023 Dec 19;19(12):e1011077. doi: 10.1371/journal.pgen.1011077 (PMC10763942; doi:10.1371/journal.pgen.1011077)
Supplement: S2 Table — (XLSX) [file pgen.1011077.s013.xlsx]

## Sheet: Public data
Dataset	Strain	Origin	Condition	Platform	Cell count	Avg. UMIs	Avg. Genes
Cho et al. (72h AEL) [1]	OregonR	Lymph gland	WT	Drop-seq	2209	10225.6	1706.31
Cho et al. (96h AEL) [1]	OregonR	Lymph gland	WT	Drop-seq	9335	6320.31	1405.32
Cho et al. (120h AEL) [1]	OregonR	Lymph gland	WT	Drop-seq	7780	7830.06	1565.4
Cho et al. (96h AEL) [1]	OregonR	Lymph gland	Infected	Drop-seq	10153	6496.18	1501.59
Cho et al. (96h AEL) [1]	OregonR	Circulation	WT	Drop-seq	970	6163.59	1590.87
Cho et al. (120h AEL) [1]	OregonR	Circulation	WT	Drop-seq	1326	5887.3	1548.53
Cho et al. (96h AEL) [1]	OregonR	Circulation	Infected	Drop-seq	5714	5353.65	1328.8
Cho et al. (120h AEL) [1]	OregonR	Circulation	Infected	Drop-seq	6347	7764.7	1764.19
Cattenoz et al. [2]	OregonR	Circulation	WT/Infected	10X 3'-seq	14144	4902.77	1206.94
Fu et al. [3]	w1118	Circulation	WT	10X 3'-seq	3213	5740.49	1202.62
Girard et al. [4]	w1118	Lymph gland	WT	10X 3'-seq	20506	29174.6	2928.59
Leitao et al. [5]	outbreed	Circulation	WT/Infected	10X 3'-seq	28281	2572.08	822
Tattikota et al. [6]	w1118	Circulation	WT/wound	10X 3'-seq	6073	3236.59	1039.51
Tattikota et al. [6]	w1118	Circulation	WT/wound	inDrops	9351	1691.98	630.79
Reference
1 Cho B, Yoon SH, Lee D, Koranteng F, Tattikota SG, Cha N, et al. Single-cell transcriptome maps of myeloid blood cell lineages in Drosophila. Nat Commun. 2020;11(1):4483. Epub 2020/09/10. doi: 10.1038/s41467-020-18135-y. PubMed PMID: 32900993; PubMed Central PMCID: PMCPMC7479620.
2 Cattenoz PB, Sakr R, Pavlidaki A, Delaporte C, Riba A, Molina N, et al. Temporal specificity and heterogeneity of Drosophila immune cells. EMBO J. 2020;39(12):e104486. Epub 2020/03/13. doi: 10.15252/embj.2020104486. PubMed PMID: 32162708; PubMed Central PMCID: PMCPMC7298292.
3 Fu Y, Huang X, Zhang P, van de Leemput J, Han Z. Single-cell RNA sequencing identifies novel cell types in Drosophila blood. J Genet Genomics. 2020;47(4):175-86. Epub 2020/06/04. doi: 10.1016/j.jgg.2020.02.004. PubMed PMID: 32487456; PubMed Central PMCID: PMCPMC7321924.
4 Girard JR, Goins LM, Vuu DM, Sharpley MS, Spratford CM, Mantri SR, Banerjee U. Paths and pathways that generate cell-type heterogeneity and developmental progression in hematopoiesis. Elife. 2021;10:e67516.
5 Leitao AB, Arunkumar R, Day JP, Geldman EM, Morin-Poulard I, Crozatier M, Jiggins FM. Constitutive activation of cellular immunity underlies the evolution of resistance to infection in Drosophila. Elife. 2020;9. Epub 2020/12/29. doi: 10.7554/eLife.59095. PubMed PMID: 33357377; PubMed Central PMCID: PMCPMC7785293.
6 Tattikota SG, Cho B, Liu Y, Hu Y, Barrera V, Steinbaugh MJ, et al. A single-cell survey of Drosophila blood. Elife. 2020;9. Epub 2020/05/13. doi: 10.7554/eLife.54818. PubMed PMID: 32396065; PubMed Central PMCID: PMCPMC7237219.
