# Supplementary material for: Molecular traces of Drosophila hemocytes reveal transcriptomic conservation with vertebrate myeloid cells
Source: PLoS Genet. 2023 Dec 19;19(12):e1011077. doi: 10.1371/journal.pgen.1011077 (PMC10763942; doi:10.1371/journal.pgen.1011077)
Supplement: S3 Table — (XLSX) [file pgen.1011077.s014.xlsx]

## Sheet: Fly~Zebrafish
Gene ID	Symbol	Zebrafish (n=5739)	Weighted score
FBgn0010339	128up	drg1	13.8
FBgn0020238	14-3-3epsilon	ywhae2	12.79
FBgn0010340	140up	timmdc1	12.79
FBgn0087012	5-HT2A	htr2cl2	7.71
FBgn0261929	5-HT2B	htr2b	5.02
FBgn0004573	5-HT7	htr7	5.11
FBgn0259178	5PtaseI	inpp5l	9.72
FBgn0041707	7B2	scg5	10.79
FBgn0035244	ABCB7	abcb7	13.8
FBgn0039890	CG2316	abcd1	11.89
FBgn0033983	ADPS	agps	9.72
FBgn0053138	AGBE	gbe1a	8.81
FBgn0262739	AGO1	ago2	13.8
FBgn0250816	AGO3	piwil2	9.75
FBgn0031392	AIF	aifm1	10.75
FBgn0036515	AIMP2	aimp2	8.72
FBgn0050185	AIMP3	eef1e1	8.95
FBgn0086346	ALiX	pdcd6ip	12.75
FBgn0023169	AMPKalpha	prkaa1	10.86
FBgn0052626	AMPdeam	ampd2a	11.9
FBgn0010380	AP-1-2beta	ap1b1	12.77
FBgn0030089	AP-1gamma	ap1g1	8.71
FBgn0024833	AP-1mu	ap1m1	10.72
FBgn0039132	AP-1sigma	ap1s1	8.88
FBgn0264855	AP-2alpha	ap2a1	6.8
FBgn0263351	AP-2mu	ap2m1b	12.87
FBgn0043012	AP-2sigma	ap2s1	13.8
FBgn0034231	APC10	anapc10	11.99
FBgn0052707	APC4	anapc4	12.84
FBgn0029879	APC7	anapc7	11.8
FBgn0261112	APP-BP1	nae1	13.8
FBgn0033807	AQP	aqp12	12.8
FBgn0034606	ASPP	ppp1r13bb	12.8
FBgn0037671	ATP6AP2	atp6ap2	13.8
FBgn0259221	CG42321	atp8a2	9.79
FBgn0037989	ATP8B	atp8b1	7.71
FBgn0020236	ATPCL	aclyb	10.86
FBgn0031851	Aatf	aatf	10.82
FBgn0020510	Abi	abi2a	12.87
FBgn0000017	Abl	abl2	8.94
FBgn0036372	Abp1	dbnlb	12.84
FBgn0022710	Ac13E	adcy9	6.05
FBgn0024150	Ac78C	adcy8	6.89
FBgn0012034	AcCoAS	acss2	12.8
FBgn0031992	CG8498	acbd7	11.93
FBgn0000024	Ace	ache	9.86
FBgn0027620	Acf	baz1a	8.84
FBgn0263198	Acn	acin1b	7.84
FBgn0263120	Acsl	acsl3a	11.84
FBgn0024913	Actbeta	inhbb	9.9
FBgn0000667	Actn	actn3b	12.87
FBgn0038467	AdSL	adsl	12.8
FBgn0027493	AdSS	adssl1	12.79
FBgn0037661	Ada	adal	13.8
FBgn0263738	Ada2a	tada2a	11.79
FBgn0037555	Ada2b	tada2b	13.8
FBgn0030891	Ada3	tada3l	13.8
FBgn0029791	CG4096	adamts12	5.9
FBgn0026086	Adar	adarb1b	11.82
FBgn0028658	Adat1	adat1	11.77
FBgn0035039	Adck	adck1	12.77
FBgn0036337	AdenoK	adka	12.89
FBgn0052068	Adi1	adi1	13.8
FBgn0038984	AdipoR	adipor1b	13.8
FBgn0022709	Adk1	ak1	11.91
FBgn0283494	Adk2	ak2	13.8
FBgn0042094	Adk3	ak3	13.8
FBgn0039747	AdoR	adora2aa	8.73
FBgn0038223	Afti	aftpha	5.99
FBgn0014455	Ahcy	ahcy	13.8
FBgn0015011	AhcyL2	ahcyl2	10.72
FBgn0025595	AkhR	gnrhr4	10.88
FBgn0020764	Alas	alas2	12.87
FBgn0012036	Aldh	aldh2.1	9.72
FBgn0036857	CG9629	aldh7a1	9.72
FBgn0086378	Alg-2	pdcd6	12.9
FBgn0038552	Alg1	alg1	9.72
FBgn0052076	Alg10	alg10	12.89
FBgn0037108	Alg11	alg11	13.8
FBgn0030645	Alg14	alg14	9.72
FBgn0035401	Alg2	alg2	13.8
FBgn0039293	CG11851	alg9	12.84
FBgn0261238	Alh	mllt10	5.93
FBgn0040505	Alk	ltk	9.82
FBgn0065035	AlkB	alkbh1	9.72
FBgn0035620	CG5150	alpi.2	11.81
FBgn0031068	Alr	gfer	11.79
FBgn0037116	Als2	als2b	10.96
FBgn0032881	CG9319	amacr	12.7
FBgn0025686	Amnionless	amn	5.19
FBgn0027356	Amph	bin1b	11.87
FBgn0038309	Amt	rhcgb	2.95
FBgn0011747	Ank	ank1b	6.82
FBgn0028343	Ankle2	ankle2	8.89
FBgn0025111	Ant2	slc25a6	8.85
FBgn0260642	Antp	hoxb7a	8.8
FBgn0029512	Aos1	sae1	13.8
FBgn0026150	ApepP	xpnpep1	12.8
FBgn0051713	Apf	nudt2	12.87
FBgn0040281	Aplip1	mapk8ip2	6.92
FBgn0000109	Aprt	aprt	9.72
FBgn0038893	Archease	zbtb8os	13.8
FBgn0013750	Arf51F	arf6a	12.9
FBgn0037182	ArfGAP3	arfgap2	10.79
FBgn0030088	Arfrp1	arfrp1	12.9
FBgn0027093	ArgRS	rars	9.72
FBgn0037526	ArgRS-m	rars2	8.71
FBgn0032076	CG9510	asl	12.89
FBgn0000115	Arl1	arl1	11.04
FBgn0004908	Arl2	arl2	9.72
FBgn0039889	Arl4	arl4ab	11.86
FBgn0034446	Arl6	arl6	13.8
FBgn0038453	Arl6IP1	arl6ip1	13.8
FBgn0011745	Arp1	actr1	12.8
FBgn0031050	Arp10	actr10	9.72
FBgn0262716	Arp3	actr3	8.71
FBgn0038576	Arp5	actr5	9.72
FBgn0011741	Arp6	actr6	9.72
FBgn0030877	Arp8	actr8	13.8
FBgn0001961	Arpc1	arpc1a	13.8
FBgn0032859	Arpc2	arpc2	13.8
FBgn0284255	Arpc4	arpc4	8.89
FBgn0031437	Arpc5	arpc5b	12.84
FBgn0033062	Ars2	srrt	12.8
FBgn0037834	Art1	prmt1	12.87
FBgn0038306	Art3	prmt3	8.71
FBgn0037770	Art4	carm1	13.8
FBgn0034817	Art7	prmt7	13.8
FBgn0032329	Art8	prmt6	6.05
FBgn0052442	Arv1	arv1	8.72
FBgn0050372	Asap	asap1b	10.84
FBgn0035407	Asciz	atmin	4.93
FBgn0014006	Ask1	map3k5	10.86
FBgn0086443	AsnRS	nars	12.75
FBgn0034177	AsnRS-m	nars2	9.72
FBgn0270926	AsnS	asns	8.86
FBgn0002069	AspRS	dars	9.72
FBgn0051739	AspRS-m	dars2	12.79
FBgn0034075	Asph	asph	4.94
FBgn0026565	Ass	ass1	11.04
FBgn0261823	Asx	asxl2	7.97
FBgn0031876	Atac1	zzz3	7.87
FBgn0033010	Atf6	atf6	10.78
FBgn0260945	Atg1	ulk1b	9.98
FBgn0040780	Atg10	atg10	5.68
FBgn0030960	Atg101	atg101	13.8
FBgn0036255	Atg12	atg12	13.8
FBgn0261108	Atg13	atg13	8.8
FBgn0039705	Atg16	atg16l1	6.96
FBgn0036813	Atg3	atg3	13.8
FBgn0031298	Atg4a	atg4b	12.8
FBgn0038325	Atg4b	atg4c	11.79
FBgn0029943	Atg5	atg5	13.8
FBgn0264325	Atg6	becn1	13.8
FBgn0034366	Atg7	atg7	3.01
FBgn0052672	Atg8a	gabarapb	13.8
FBgn0034110	Atg9	atg9a	11.9
FBgn0052446	Atox1	atox1	9.05
FBgn0002921	Atpalpha	atp1a3a	12.87
FBgn0041188	Atx2	atxn2l	9.98
FBgn0030410	Aven	aven	2
FBgn0013751	Awh	lhx6	9.88
FBgn0000152	Axs	ano10a	10.84
FBgn0004587	B52	srsf4	7.85
FBgn0038342	B9d1	b9d1	12.9
FBgn0261683	B9d2	b9d2	8.9
FBgn0260237	CG42511	bbip1	4
FBgn0035741	BBS1	bbs1	8.81
FBgn0033578	BBS4	bbs4	11.84
FBgn0037280	CG1126	bbs5	13.8
FBgn0031255	BBS8	ttc8	7.71
FBgn0034622	CG15666	bbs9	13.8
FBgn0039558	BCAS2	bcas2	12.84
FBgn0026149	BCL7-like	bcl7a	11.79
FBgn0261111	BHD	flcn	13.8
FBgn0035871	BI-1	tegt	13.8
FBgn0039560	BOD1	bod1	4.86
FBgn0030346	CG11802	borcs5	10.84
FBgn0034519	CG18065	borcs7	8.83
FBgn0030228	BTBD9	btbd9	12.79
FBgn0260960	Baldspot	elovl6	13.8
FBgn0030093	Bap111	smarce1	9.78
FBgn0042085	Bap170	arid2	10.74
FBgn0025716	Bap55	actl6b	10.87
FBgn0025463	Bap60	smarcd1	13.8
FBgn0025109	Bem46	abhd13	13.8
FBgn0260857	Bet1	bet1	13.8
FBgn0260859	Bet3	trappc3	13.8
FBgn0260860	Bet5	trappc1	13.8
FBgn0000183	BicD	bicd1a	11.89
FBgn0039282	Bili	frmd8	10.84
FBgn0024491	Bin1	sap18	13.8
FBgn0010520	Bka	fcf1	6.96
FBgn0035625	Blimp-1	prdm1a	11.79
FBgn0002906	Blm	blm	9.76
FBgn0050077	Blos1	bloc1s1	12.9
FBgn0036118	Blos2	bloc1s2	12.8
FBgn0085284	Blos3	bloc1s3	3.1
FBgn0036105	Blos4	bloc1s4	8.76
FBgn0036199	Bmcp	slc25a14	11.87
FBgn0033155	Br140	brd1a	12.8
FBgn0050169	Brca2	brca2	3
FBgn0039654	Brd8	brd8	10.89
FBgn0086694	Bre1	rnf20	11.79
FBgn0030434	Brms1	brms1la	12.79
FBgn0266717	Bruce	birc6	13.8
FBgn0000228	Bsg25D	nin	5.02
FBgn0025457	Bub3	bub3	12.89
FBgn0004856	Bx42	snw1	8.81
FBgn0259228	C3G	rapgef1b	9.78
FBgn0027844	CAH1	cahz	10.94
FBgn0033504	CAP	sorbs3	4.03
FBgn0013759	CASK	caska	8.78
FBgn0036219	CCDC151	ccdc151	9.95
FBgn0003676	CCT1	tcp1	15.3
FBgn0015019	CCT3	cct3	13.8
FBgn0032444	CCT4	cct4	13.8
FBgn0010621	CCT5	cct5	13.8
FBgn0027329	CCT6	cct6a	10.75
FBgn0037632	CCT7	cct7	9.72
FBgn0284436	CCT8	cct8	13.8
FBgn0026143	CDC45L	cdc45	13.8
FBgn0039774	CDase	asah2	13.8
FBgn0032785	CG10026	ttpa	4.95
FBgn0038013	CG10038	fam172a	12.79
FBgn0037492	CG10050	dtwd2	11.99
FBgn0037490	CG10053	gpatch11	13.8
FBgn0037482	CG10055	shq1	10.79
FBgn0035724	CG10064	cfap52	13.8
FBgn0037473	CG10068	elmod2	11.72
FBgn0035722	CG10075	uqcc1	9.72
FBgn0034644	CG10082	ip6k1	10.79
FBgn0036369	CG10089	dusp22b	9.81
FBgn0037472	CG10098	scrn3	13.8
FBgn0035715	CG10103	ist1	13.8
FBgn0032800	CG10137	cep104	9.74
FBgn0035702	CG10147	vezf1b	2.01
FBgn0032799	CG10166	dpm1	12.79
FBgn0039094	CG10184	tha1	13.8
FBgn0032796	CG10188	arhgef18b	10.89
FBgn0032793	CG10189	ctu2	12.8
FBgn0033971	CG10209	naif1	2.03
FBgn0039115	CG10214	smfn	13.8
FBgn0036356	CG10222	gpn2	13.8
FBgn0033985	CG10257	faima	13.8
FBgn0032811	CG10268	pmvk	10.75
FBgn0037439	CG10286	heatr3	13.8
FBgn0038454	CG10324	gpkow	11.79
FBgn0032690	CG10333	ddx23	13.8
FBgn0032698	CG10336	tipin	11.79
FBgn0022344	CG10340	atpaf1	13.8
FBgn0032701	CG10341	naf1	9.87
FBgn0032703	CG10343	rwdd	9.84
FBgn0030342	CG10347	nudcd1	13.8
FBgn0032707	CG10348	mecom	5.9
FBgn0036208	CG10361	gcat	13.8
FBgn0030358	CG10362	pdzd8	10.85
FBgn0039109	CG10365	chac1	11.79
FBgn0039116	CG10375	dnajc8	9.72
FBgn0032702	CG10376	ppm1f	11.89
FBgn0033019	CG10395	ino80b	6.78
FBgn0032689	CG10413	slc12a9	13.8
FBgn0033021	CG10417	ppm1g	11.86
FBgn0036277	CG10418	smx5	12.89
FBgn0039304	CG10425	kdsr	13.8
FBgn0032724	CG10428	gstcd	13.8
FBgn0032730	CG10431	thap1	2.03
FBgn0037539	CG10435	ubap1	5.9
FBgn0032819	CG10463	dus3l	8.81
FBgn0033017	CG10465	kctd10	13.8
FBgn0032822	CG10466	rbmx2	9.74
FBgn0032746	CG10470	tmco1	13.8
FBgn0032748	CG10492	zcchc14	5.08
FBgn0032750	CG10495	dus4l	13.8
FBgn0036549	CG10516	spsb3a	11.78
FBgn0037051	CG10565	dnajc2	13.8
FBgn0035630	CG10576	pa2g4b	11.96
FBgn0037046	CG10581	ntpcr	8.76
FBgn0037045	CG10584	mettl22	12.75
FBgn0032721	CG10602	lta4h	9.72
FBgn0032818	CG10628	gtpbp10	12.9
FBgn0039329	CG10669	znf1004	2.01
FBgn0036291	CG10681	kxd1	11.79
FBgn0037250	CG1074	trmt11	9.72
FBgn0032845	CG10747	plcxd3	12.8
FBgn0029980	CG10778	dhdds	9.72
FBgn0029656	CG10793	katnal2	8.81
FBgn0034626	CG10795	tm2d1	13.8
FBgn0029664	CG10802	aarsd1	12.77
FBgn0031395	CG10874	ccdc28b	9.84
FBgn0038769	CG10889	zc3h12a	7.79
FBgn0037911	CG10898	nudt18	13.8
FBgn0036207	CG10907	cwc27	12.77
FBgn0034307	CG10914	noa1	13.8
FBgn0034308	CG10915	cttnbp2nlb	9.87
FBgn0034360	CG10927	adat3	13.8
FBgn0029969	CG10932	acat1	13.8
FBgn0036317	CG10948	enox2	10.88
FBgn0030004	CG10958	drc1	13.8
FBgn0036306	CG10973	hspbp1	8.62
FBgn0036305	CG10984	ankrd12	6.79
FBgn0034455	CG11007	tmx2b	13.8
FBgn0031736	CG11030	ngdn	13.8
FBgn0037544	CG11035	dnajc30b	9
FBgn0031836	CG11050	hddc2	9.73
FBgn0039244	CG11069	abcg5	10.75
FBgn0028467	CG11070	ube4a	13.8
FBgn0039930	CG11077	mpv17	12.8
FBgn0039241	CG11089	atic	9.72
FBgn0030528	CG11095	nudt8	8.71
FBgn0034485	CG11099	lrrc28	1.91
FBgn0030522	CG11103	tm2d2	13.8
FBgn0037200	CG11109	nsun6	11.72
FBgn0034535	CG11110	immp2l	12.77
FBgn0030518	CG11134	apip	12.77
FBgn0037199	CG11137	emc4	11.83
FBgn0033177	CG11141	tecpr2	7.77
FBgn0030519	CG11151	scp2b	7.78
FBgn0037297	CG1116	rgp1	13.8
FBgn0030507	CG11164	rnaseh2b	13.8
FBgn0030499	CG11178	avl9	11.72
FBgn0034528	CG11180	pinx1	9.78
FBgn0034500	CG11200	dhrsx	8.79
FBgn0037186	CG11241	agxt2	6.96
FBgn0034442	CG11257	cyb5r4	13.8
FBgn0037279	CG1129	gmppb	13.8
FBgn0039849	CG11334	mri1	12.77
FBgn0035537	CG11342	bcdin3d	7.1
FBgn0039920	CG11360	mex3b	9.79
FBgn0037185	CG11367	tmem64	11.89
FBgn0031217	CG11377	creld2	10.76
FBgn0037022	CG11396	trappc12	10.79
FBgn0037021	CG11399	pcif1	11.99
FBgn0026876	CG11403	ddx11	13.8
FBgn0035024	CG11414	znf598	11.84
FBgn0024364	CG11417	esf1	11.84
FBgn0037504	CG1142	dnttip2	5.86
FBgn0031224	CG11454	rbm7	9.83
FBgn0037396	CG11459	ctss1	3.94
FBgn0035397	CG11486	pan3	11.89
FBgn0046296	CG11534	def8	10.76
FBgn0035400	CG11537	hiat1b	12.8
FBgn0039859	CG11539	nat9	11.89
FBgn0039868	CG11563	nop16	11.89
FBgn0035524	CG11583	bxdc2	11.78
FBgn0035520	CG11586	zmat2	13.8
FBgn0035484	CG11594	fggy	13.8
FBgn0023522	CG11596	carnmt1	7.86
FBgn0031232	CG11617	mkxa	5.84
FBgn0036196	CG11658	fbxo25	12.9
FBgn0030678	CG11679	rmnd1	12.79
FBgn0030314	CG11696	znf865	2.03
FBgn0030311	CG11699	tmem242	12.84
FBgn0029856	CG11700	ubb	4.85
FBgn0031115	CG11710	trip4	13.8
FBgn0037777	CG11722	ndufaf4	13.8
FBgn0037603	CG11753	sys1	13.8
FBgn0039252	CG11771	thop1	6.73
FBgn0033527	CG11777	ppil3	13.8
FBgn0038683	CG11779	timm44	12.89
FBgn0039259	CG11781	emc6	13.8
FBgn0034495	CG11788	dscc1	13.8
FBgn0033996	CG11807	nisch	6.86
FBgn0034000	CG11808	rsrc1	1.91
FBgn0036099	CG11811	guk1a	11.94
FBgn0039627	CG11837	dimt1l	10.75
FBgn0039303	CG11857	rer1	12.75
FBgn0039305	CG11858	pin4	13.8
FBgn0031253	CG11885	psmg3	3.97
FBgn0014427	CG11899	psat1	13.8
FBgn0028647	CG11902	znf142	1.91
FBgn0039274	CG11920	imp4	13.8
FBgn0037644	CG11964	ctnnbl1	13.8
FBgn0027503	CG11970	nfrkb	6.81
FBgn0037648	CG11975	wdr45b	13.8
FBgn0037652	CG11980	myg1	10.81
FBgn0037656	CG11986	hmces	10.77
FBgn0037312	CG11999	sdf2l1	12.8
FBgn0035236	CG12004	tmem184ba	10
FBgn0037293	CG12007	rabggta	9.72
FBgn0035443	CG12010	spata5l1	5.81
FBgn0035444	CG12012	bri3	9.98
FBgn0035436	CG12016	nmrk1	10.78
FBgn0027903	CG12018	pold2	9.72
FBgn0035273	CG12020	dnajb13	4.95
FBgn0035283	CG12024	cuedc1b	13.8
FBgn0035285	CG12025	tmem134	8.83
FBgn0039831	CG12054	jazf1a	8.83
FBgn0030099	CG12056	cyb5d2	13.8
FBgn0030053	CG12081	klhdc3	6.88
FBgn0043458	CG12084	zer1	9.72
FBgn0030457	CG12096	psmd5	13.8
FBgn0035232	CG12099	rnf10	13.8
FBgn0030100	CG12106	commd3	7.71
FBgn0030109	CG12121	gpr107	8.71
FBgn0033475	CG12129	ascc1	8.72
FBgn0033471	CG12134	wdr89	11.88
FBgn0260462	CG12163	ctsf	10.79
FBgn0037305	CG12173	enoph1	13.8
FBgn0260742	CG12213	golim4b	1.8
FBgn0031048	CG12237	phospho2	11.72
FBgn0038304	CG12241	sgsm3	13.8
FBgn0026148	CG12253	harbi1	6.88
FBgn0039557	CG12259	fam50a	12.8
FBgn0038057	CG12267	polr3c	13.8
FBgn0039131	CG12268	far1	5.94
FBgn0037491	CG1227	stk16	8.62
FBgn0032620	CG12288	rbm34	9.86
FBgn0032295	CG12299	znf989	2.06
FBgn0038590	CG12320	aar2	12.89
FBgn0038577	CG12321	psmg2	13.8
FBgn0033557	CG12325	pwp2h	9.72
FBgn0038617	CG12333	wdr37	13.8
FBgn0037489	CG1234	noc3l	13.8
FBgn0033556	CG12343	syf2	13.8
FBgn0033624	CG12384	dap	8.72
FBgn0036809	CG12477	mkrn4	6.81
FBgn0038968	CG12499	urb1	8.91
FBgn0035171	CG12502	tmem200a	3.93
FBgn0031064	CG12531	slc7a14a	12.8
FBgn0250830	CG12547	nhlrc2	10.72
FBgn0040929	CG12659	ino80c	9.74
FBgn0035392	CG1271	gk5	13.8
FBgn0037341	CG12746	plpp5	9.72
FBgn0035321	CG1275	cybrd1	10.89
FBgn0030055	CG12772	rubcn	10.76
FBgn0024365	CG12773	slc12a8	13.8
FBgn0031535	CG12795	zfand2a	12.79
FBgn0037809	CG12818	leng1	13.8
FBgn0033229	CG12822	trmo	11.8
FBgn0040666	CG12848	chchd1	11.79
FBgn0033948	CG12863	zcchc4	9.72
FBgn0033507	CG12909	lyar	7.71
FBgn0033429	CG12929	tmem234	12.87
FBgn0033547	CG12935	tmem223	13.8
FBgn0037061	CG12975	trmt112	13.8
FBgn0030806	CG13001	zc4h2	13.8
FBgn0033899	CG13016	tmem39a	12.9
FBgn0040751	CG13018	coa5	12.8
FBgn0036652	CG13032	ccdc13	11.89
FBgn0036567	CG13074	wdr34	2.11
FBgn0035519	CG1309	abhd16a	8.82
FBgn0032050	CG13096	rsl1d1	7.94
FBgn0032051	CG13097	mphosph10	12.8
FBgn0032168	CG13126	mettl17	13.8
FBgn0035526	CG1316	rbm45	13.8
FBgn0035333	CG1317	march6	13.8
FBgn0033661	CG13185	mdn1	8.89
FBgn0033653	CG13192	gnb1l	8.79
FBgn0062449	CG13197	dusp11	9.83
FBgn0033623	CG13202	ccdc103	4.9
FBgn0028903	CG13243	catip	2.86
FBgn0036984	CG13248	slc7a4	11.87
FBgn0035643	CG13287	prdm8b	6.92
FBgn0035677	CG13293	scai	13.8
FBgn0033794	CG13326	armc3	10.87
FBgn0033884	CG13344	rnf25	8.72
FBgn0025633	CG13366	specc1la	10.86
FBgn0025634	CG13367	gatad1	8.73
FBgn0032031	CG13390	mtg2	13.8
FBgn0032033	CG13392	tmem126a	9.99
FBgn0014417	CG13397	naglu	13.8
FBgn0030559	CG13404	plgrkt	10.72
FBgn0038926	CG13409	tmem181	12.89
FBgn0034532	CG13436	cfap206	12.8
FBgn0027507	CG1344	scyl3	11.79
FBgn0036479	CG13458	mss51	2.01
FBgn0034684	CG13501	rsph14	2.06
FBgn0034692	CG13502	ttc25	9.83
FBgn0034786	CG13531	spg11	6.91
FBgn0030151	CG1354	ola1	13.8
FBgn0035020	CG13585	smim14	7.84
FBgn0039137	CG13604	ubash3ba	13.8
FBgn0039205	CG13623	isca2	8.81
FBgn0039219	CG13630	metap1	13.8
FBgn0035890	CG13667	ndor1	13.8
FBgn0035867	CG13671	txndc11	7.88
FBgn0031252	CG13690	rnaseh2a	13.8
FBgn0031254	CG13692	arl16	7.71
FBgn0031235	CG13693	ccdc113	9.88
FBgn0033482	CG1371	nomo	11.72
FBgn0033368	CG13743	slc38a11	12.89
FBgn0040375	CG13760	gucd1	12.9
FBgn0042092	CG13773	twistnb	10.86
FBgn0031874	CG13775	zbed4	8.85
FBgn0039009	CG13842	ccdc142	5.96
FBgn0038961	CG13850	tbrg4	8.2
FBgn0038960	CG13855	iqub	13.8
FBgn0035165	CG13887	bcap29	11.79
FBgn0035164	CG13901	dpcd	13.8
FBgn0035248	CG13919	tmem60	4.85
FBgn0025712	CG13920	tmem35	13.8
FBgn0039522	CG13972	iqcg	10.79
FBgn0031753	CG13999	tmem138	12.9
FBgn0031707	CG14020	tmem231	10.9
FBgn0031659	CG14043	kif1bp	13.8
FBgn0036696	CG14057	pop5	12.8
FBgn0033474	CG1407	zdhhc20a	12.89
FBgn0036814	CG14073	bcor	7.01
FBgn0036860	CG14086	tmem72	3.11
FBgn0040786	CG14104	swi5	3.01
FBgn0036359	CG14105	ttc36	13.8
FBgn0032961	CG1416	ahsa1a	11.87
FBgn0033468	CG1418	rabac1	10.75
FBgn0036932	CG14184	lamtor1	12.8
FBgn0030996	CG14194	tmem185	11.87
FBgn0031045	CG14212	phospho1	7.94
FBgn0031036	CG14220	suds3	11.8
FBgn0031062	CG14230	nol8	6.72
FBgn0031060	CG14231	osgepl1	13.8
FBgn0031061	CG14232	acbd3	10.8
FBgn0031065	CG14234	tmem198b	12.8
FBgn0039429	CG14238	tmem26a	9.79
FBgn0037347	CG1427	sepsecs	13.8
FBgn0038660	CG14291	sgsh	13.8
FBgn0038532	CG14322	znf106a	1.95
FBgn0030554	CG1434	dus2	12.77
FBgn0031315	CG14341	mea1	5.94
FBgn0038170	CG14367	cfap36	12.8
FBgn0030584	CG14407	glrx5	13.8
FBgn0030582	CG14411	mtmr10	12.79
FBgn0030571	CG14414	rbm18	12
FBgn0029911	CG14435	znrf1	9.81
FBgn0037184	CG14450	tefm	11
FBgn0033000	CG14464	arl14ep	6.94
FBgn0034242	CG14480	fam192a	10.75
FBgn0034248	CG14483	pet100	7.95
FBgn0031955	CG14535	kif26aa	6.77
FBgn0039404	CG14543	tsr2	12.8
FBgn0039407	CG14544	trmt61a	8.82
FBgn0037142	CG14562	hps3	6.8
FBgn0030558	CG1461	tat	8.71
FBgn0031183	CG14621	slc35e1	13.8
FBgn0037220	CG14641	rbm22	13.8
FBgn0037241	CG14646	tmem129	13.8
FBgn0037244	CG14647	kctd9a	11.89
FBgn0037252	CG14650	dnajc14	4
FBgn0037254	CG14651	dnah1	1.89
FBgn0037326	CG14669	rasl10a	11.89
FBgn0037835	CG14687	spa17	2.1
FBgn0037819	CG14688	phyhd1	11.94
FBgn0037883	CG14701	dph3	12.87
FBgn0037930	CG14715	fkbp2	12.8
FBgn0037942	CG14721	tpk1	13.8
FBgn0037943	CG14722	wdr55	13.8
FBgn0040777	CG14767	laptm4a	10.78
FBgn0027793	CG14787	cdyl	3.84
FBgn0023513	CG14803	mms22l	11.9
FBgn0023514	CG14805	wdr18	12.89
FBgn0026090	CG14812	lamtor5	7.83
FBgn0026089	CG14817	mrpl57	8.02
FBgn0031174	CG1486	pdxdc1	12.79
FBgn0038380	CG14877	npr3	2.96
FBgn0038425	CG14881	armc7	5.73
FBgn0038429	CG14882	mtrr	7.64
FBgn0038432	CG14883	gde1	11.91
FBgn0038428	CG14894	ttc1	7.81
FBgn0038446	CG14903	ptrhd1	13.8
FBgn0035440	CG14969	ostm1	7.81
FBgn0035449	CG14971	slc35c2	6.01
FBgn0035477	CG14982	fam110b	3.01
FBgn0035518	CG15011	nfxl1	11.99
FBgn0035528	CG15012	tmem50a	13.8
FBgn0035532	CG15014	thumpd1	11.72
FBgn0035541	CG15019	llph	8.83
FBgn0030611	CG15027	tma16	13.8
FBgn0034402	CG15084	ccdc130	13.8
FBgn0034390	CG15093	hibadha	10.87
FBgn0034396	CG15097	klhl17	11.96
FBgn0034419	CG15111	abhd12	13.8
FBgn0034418	CG15118	ankrd13d	11.8
FBgn0033463	CG1513	osbpl9	12.79
FBgn0032860	CG15130	tmie	5.88
FBgn0032635	CG15141	ubr7	13.8
FBgn0032688	CG15160	rprd2b	10.88
FBgn0032732	CG15168	mmgt1	12.87
FBgn0030234	CG15211	cmtm4	6.78
FBgn0039601	CG1523	wdr32	12.8
FBgn0033104	CG15237	anapc15	1.9
FBgn0028879	CG15270	ano8b	10.79
FBgn0031143	CG1532	glod4	8.81
FBgn0031377	CG15356	emsy	8.87
FBgn0031397	CG15385	pxylp1	13.8
FBgn0031403	CG15387	grcc10	11.9
FBgn0039828	CG1542	ebna1bp2	13.8
FBgn0031596	CG15429	cyb5d1	11.89
FBgn0031603	CG15432	fam32a	12.8
FBgn0031606	CG15439	phf14	11.79
FBgn0039827	CG1544	dhtkd1	13.8
FBgn0031607	CG15440	trnau1apb	12.87
FBgn0031609	CG15443	tmco6	4.04
FBgn0039732	CG15525	ccdc12	8.82
FBgn0039742	CG15528	dusp14	10.96
FBgn0039764	CG15535	ccdc59	3.9
FBgn0039770	CG15537	crhbp	13.8
FBgn0039799	CG15543	ak8	2.06
FBgn0039809	CG15547	nme5	3.83
FBgn0039829	CG15561	gpatch4	9.83
FBgn0030694	CG15602	zfyve19	8.79
FBgn0034567	CG15651	fkrp	13.8
FBgn0029993	CG1571	dnai2a	5.88
FBgn0030465	CG15743	impad1	13.8
FBgn0030466	CG15744	adgra2	9.83
FBgn0030474	CG15747	nsrp1	11.79
FBgn0029999	CG1575	tex10	9.74
FBgn0029801	CG15771	nanp	7.8
FBgn0030336	CG1578	dph6	9.83
FBgn0030873	CG15814	rnf121	13.8
FBgn0030246	CG1582	dhx57	12.89
FBgn0035308	CG15822	sestd1	10.9
FBgn0031292	CG15824	hydin	2
FBgn0030700	CG15914	gtdc1	13.8
FBgn0030704	CG15916	rbfa	7.75
FBgn0038814	CG15923	tmem67	12.75
FBgn0039844	CG1607	slc7a6	8.87
FBgn0030468	CG1622	prpf38b	8.93
FBgn0030218	CG1628	slc25a15b	12.87
FBgn0030478	CG1640	gpt2l	12.8
FBgn0039600	CG1646	prpf39	10.86
FBgn0033454	CG1671	tbl3	9.72
FBgn0029820	CG16721	tcp11l1	13.8
FBgn0030482	CG1673	bcat1	13.8
FBgn0035393	CG16753	fam207a	7.04
FBgn0035348	CG16758	pnp5a	11.89
FBgn0037698	CG16779	elmsan1a	6.97
FBgn0037713	CG16790	usb1	13.8
FBgn0034498	CG16868	cachd1	13.8
FBgn0028932	CG16890	fra10ac1	10.82
FBgn0035073	CG16896	tbc1d31	11.79
FBgn0040394	CG16903	ccnl1b	9.78
FBgn0037741	CG16908	tti1	13.8
FBgn0033883	CG16935	mecr	13.8
FBgn0030701	CG16952	btbd7	11.79
FBgn0036512	CG16979	ufsp2	11.69
FBgn0062517	CG16984	enkur	13.8
FBgn0025621	CG16989	heatr6	11.88
FBgn0033122	CG17002	gps2	10.78
FBgn0033783	CG17019	rffl	10.89
FBgn0030321	CG1703	abcf1	9.72
FBgn0032449	CG17036	slc19a2	13.8
FBgn0031099	CG17065	amdhd2	13.8
FBgn0032276	CG17098	znf346	5.75
FBgn0039045	CG17119	ctns	9.72
FBgn0036962	CG17122	cfap157	10.99
FBgn0032297	CG17124	ppp1r14bb	12.8
FBgn0039020	CG17141	mtg1	13.8
FBgn0039943	CG17168	snip1	10.82
FBgn0037882	CG17187	dnajc17	5.95
FBgn0038043	CG17202	mycbp	6.1
FBgn0031500	CG17221	rtn4ip1	13.8
FBgn0046225	CG17230	tchp	5.82
FBgn0035249	CG17249	prcc	10.89
FBgn0031496	CG17258	ccdc191	4.84
FBgn0033089	CG17266	ppih	10.75
FBgn0038830	CG17272	calml4a	4.78
FBgn0034202	CG17287	zdhhc15b	8.74
FBgn0032032	CG17294	hdhd2	13.8
FBgn0030239	CG17333	pgls	13.8
FBgn0039977	CG17454	smndc1	13.8
FBgn0032997	CG17486	asnsd1	13.8
FBgn0039836	CG1750	mtfmt	9.72
FBgn0039959	CG17514	gcn1	8.81
FBgn0261387	CG17528	dclk2a	10.77
FBgn0038424	CG17565	fntb	13.8
FBgn0031544	CG17593	ccdc47	13.8
FBgn0031194	CG17598	ppm1h	12.8
FBgn0039002	CG17625	sash1a	2.91
FBgn0032144	CG17633	cpa5	9.87
FBgn0030467	CG1764	ddah2	9.01
FBgn0031361	CG17652	utp23	13.8
FBgn0262115	CG17683	narfl	13.8
FBgn0036348	CG17687	cfap43	6.8
FBgn0039993	CG17691	bckdhb	8.82
FBgn0040056	CG17698	camkk1a	10.69
FBgn0041004	CG17715	tmem65	10.74
FBgn0000633	CG17716	bcam	3.05
FBgn0037880	CG17726	ndufaf7	13.8
FBgn0030114	CG17754	klhl5	13.8
FBgn0033529	CG17765	pef1	11.77
FBgn0032240	CG17768	lsm4	11.79
FBgn0034748	CG17807	alkbh8	13.8
FBgn0040005	CG17883	tbc1d20	13.8
FBgn0023537	CG17896	aldh6a1	12.79
FBgn0032597	CG17904	nubp1	13.8
FBgn0038421	CG17931	serf2	9.95
FBgn0033199	CG17985	lysmd3	11.79
FBgn0032595	CG17996	cmc1	12.87
FBgn0033566	CG18004	ino80e	5.72
FBgn0037435	CG18048	trmt13	7.86
FBgn0031119	CG1812	klhl22	6.11
FBgn0033426	CG1814	nt5dc3	13.8
FBgn0030403	CG1824	abcb8	12.87
FBgn0031869	CG18304	soga1	4.96
FBgn0039149	CG18428	arl6ip4	8.97
FBgn0037683	CG18473	pter	11.94
FBgn0039189	CG18528	gtpbp3	12.77
FBgn0038601	CG18600	polr1e	6.75
FBgn0042138	CG18815	lypla2	11.91
FBgn0033226	CG1882	abhd4	7.98
FBgn0039870	CG1896	pdcd7	2.81
FBgn0039911	CG1909	rapsn	11.79
FBgn0033401	CG1968	cog6	4.94
FBgn0039664	CG2006	dtwd1	13.8
FBgn0035271	CG2021	lsm8	12.9
FBgn0037383	CG2023	bnip1b	13.8
FBgn0015359	CG2034	elp5	2.06
FBgn0037378	CG2046	psmg1	2.11
FBgn0027498	CG2061	lancl2	6.82
FBgn0033400	CG2063	sap30bp	11.79
FBgn0037372	CG2091	dcps	13.8
FBgn0037369	CG2100	trnt1	13.8
FBgn0039876	CG2126	jkamp	9.72
FBgn0030251	CG2145	endou	10.81
FBgn0035388	CG2162	r3hcc1l	7.93
FBgn0037360	CG2182	ggnbp2	7.71
FBgn0032955	CG2201	chkb	13.8
FBgn0039767	CG2218	ubox5	13.8
FBgn0039773	CG2224	stambpa	13.8
FBgn0039790	CG2246	prpsap2	13.8
FBgn0029997	CG2258	nckipsd	10.79
FBgn0030000	CG2260	wdr46	8.76
FBgn0035204	CG2277	nt5dc1	9.72
FBgn0032864	CG2493	prcp	12.77
FBgn0030411	CG2540	chac2	11.83
FBgn0032870	CG2608	spag7	13.8
FBgn0032873	CG2614	mettl13	13.8
FBgn0032877	CG2617	rnf26	4.83
FBgn0037478	CG2656	gpn3	13.8
FBgn0024998	CG2685	wbp11	5.87
FBgn0030504	CG2691	rrp12	9.72
FBgn0037536	CG2698	tmem245	11.76
FBgn0024973	CG2701	ascc2	13.8
FBgn0037541	CG2747	heatr5b	11.72
FBgn0035087	CG2765	mid1ip1l	8.85
FBgn0027599	CG2790	dnajc21	13.8
FBgn0035082	CG2811	ggact.1	13.8
FBgn0034931	CG2812	wdr47a	9.73
FBgn0014930	CG2846	rfk	13.8
FBgn0031459	CG2862	hint1	13.8
FBgn0023526	CG2865	sertad4	1.83
FBgn0029672	CG2875	noc4l	11.76
FBgn0033240	CG2906	rrnad1	12.9
FBgn0037350	CG2911	dnajc24	8.77
FBgn0023529	CG2918	hyou1	13.8
FBgn0023528	CG2924	ube2q1	11.84
FBgn0037344	CG2926	phrf1	6.82
FBgn0037342	CG2931	rbm42	11.79
FBgn0029685	CG2938	casd1	11.94
FBgn0030177	CG2972	nob1	13.8
FBgn0030170	CG2990	dna2	10.75
FBgn0050022	CG30022	ethe1	13.8
FBgn0031643	CG3008	riok3	9.72
FBgn0050105	CG30105	rnaseh2c	7.06
FBgn0050157	CG30157	ufsp1	8.62
FBgn0050159	CG30159	c18h3orf33	4.91
FBgn0040337	CG3021	trmu	13.8
FBgn0050284	CG30284	gramd1ba	5.88
FBgn0050291	CG30291	cdk5rap3	8.76
FBgn0050338	CG30338	rwdd2b	8.72
FBgn0050349	CG30349	wdr43	12.87
FBgn0050382	CG30382	psma6a	10.69
FBgn0050392	CG30392	cptp	11.96
FBgn0050394	CG30394	slc38a10	8.87
FBgn0029925	CG3040	lrrc57	12.9
FBgn0034703	CG3045	pus3	13.8
FBgn0050467	CG30467	saal1	7.03
FBgn0050496	CG30496	glmna	12.9
FBgn0038195	CG3061	dnajb12a	13.8
FBgn0025612	CG3062	cfap126	8.83
FBgn0023527	CG3071	utp15	13.8
FBgn0031457	CG3077	snx21	11.79
FBgn0034816	CG3085	tekt2	10.75
FBgn0051007	CG31007	chchd10	6.82
FBgn0051019	CG31019	agbl4	6.96
FBgn0031473	CG3104	ankrd29	10.97
FBgn0033005	CG3107	pitrm1	13.8
FBgn0051075	CG31075	aldh1a2	5.84
FBgn0051111	CG31111	tbrg1	7.61
FBgn0051121	CG31121	abcg8	3.94
FBgn0051126	CG31126	bola1	9.72
FBgn0047114	CG31142	otulina	1.96
FBgn0051156	CG31156	srbd1	5.05
FBgn0034957	CG3121	rsph4a	11.8
FBgn0051211	CG31211	pnisr	6.8
FBgn0051223	CG31223	znhit2	7.8
FBgn0051224	CG31224	zbtb44	2.03
FBgn0051251	CG31251	nudcd3	8.62
FBgn0051301	CG31301	nkrf	10.88
FBgn0051342	CG31342	sdcbp	4.09
FBgn0051357	CG31357	maea	13.8
FBgn0051368	CG31368	aqr	8.82
FBgn0043799	CG31381	trit1	9.72
FBgn0051460	CG31460	krtcap2	13.8
FBgn0051475	CG31475	sdf4	12.79
FBgn0027564	CG3149	rft1	13.8
FBgn0051523	CG31523	elovl1b	9.82
FBgn0051550	CG31550	sugp1	6.82
FBgn0023536	CG3156	abcb10	12.89
FBgn0051635	CG31635	ppp1r37	7.82
FBgn0051638	CG31638	ccdc102a	12.87
FBgn0051643	CG31643	fastkd1	6.9
FBgn0051648	CG31648	cox11	13.8
FBgn0031673	CG31650	rcn2	8.71
FBgn0051663	CG31663	mfsd6b	2.91
FBgn0051678	CG31678	suco	10.78
FBgn0029896	CG3168	sv2	9.74
FBgn0051694	CG31694	ifrd1	13.8
FBgn0051717	CG31717	plpp6	12.8
FBgn0051729	CG31729	atp9b	12.87
FBgn0032618	CG31743	chst11	10.83
FBgn0086909	CG31751	hykk.2	13.8
FBgn0051759	CG31759	pde12	8.81
FBgn0051803	CG31803	rsph9	12.8
FBgn0051812	CG31812	tsen2	8.72
FBgn0029892	CG3184	dph7	13.8
FBgn0051849	CG31849	mgat3a	11.77
FBgn0051855	CG31855	dda1	12.8
FBgn0051908	CG31908	szrd1	5.86
FBgn0031668	CG31917	znhit1	12.79
FBgn0051922	CG31922	zmat5	10.89
FBgn0051935	CG31935	rab3gap1	10.01
FBgn0031360	CG31937	dhrs7	9.72
FBgn0051957	CG31957	eif1ad	13.8
FBgn0029887	CG3198	luc7l3	6.91
FBgn0051999	CG31999	fbln2	8.8
FBgn0052006	CG32006	foxc1a	3.01
FBgn0044328	CG32052	smpdl3b	11.8
FBgn0052066	CG32066	fam49ba	11.8
FBgn0052069	CG32069	ier3ip1	11.9
FBgn0052075	CG32075	las1l	7.9
FBgn0052085	CG32085	fbxl16	11.74
FBgn0052099	CG32099	aasdhppt	9.72
FBgn0052104	CG32104	rpap1	11.89
FBgn0052109	CG32109	aagab	5.94
FBgn0052112	CG32112	abhd18	8.82
FBgn0052137	CG32137	nfkb1	6.92
FBgn0047178	CG32147	pgpep1	13.8
FBgn0052163	CG32163	natd1	6.9
FBgn0052202	CG32202	tfpt	3.1
FBgn0029885	CG3224	znf593	13.8
FBgn0029882	CG3226	cacybp	9.72
FBgn0052264	CG32264	phactr2	7.97
FBgn0052280	CG32280	cdip1	7.95
FBgn0052281	CG32281	trmt5	13.8
FBgn0052333	CG32333	fam135a	12.8
FBgn0052344	CG32344	ddx54	13.8
FBgn0052369	CG32369	lonrf1	9.71
FBgn0052373	CG32373	fbn2a	3
FBgn0052392	CG32392	rsph3	10.75
FBgn0052409	CG32409	rrs1	12.89
FBgn0052425	CG32425	c2cd3	3.79
FBgn0052441	CG32441	emc10	11.06
FBgn0052448	CG32448	smim8	12.8
FBgn0266918	CG32486	cyhr1	13.8
FBgn0052512	CG32512	tmem205	8.71
FBgn0052533	CG32533	dhx34	12.8
FBgn0052536	CG32536	ebag9	5.9
FBgn0052576	CG32576	golt1bb	11.8
FBgn0052590	CG32590	borcs8	12.79
FBgn0032986	CG3262	nubpl	10.84
FBgn0052638	CG32638	agtrap	12.8
FBgn0052647	CG32647	dgcr2	6.02
FBgn0052668	CG32668	armc2	11.84
FBgn0052736	CG32736	smim4	8.97
FBgn0040384	CG32795	tmem120a	13.8
FBgn0052850	CG32850	rnf11b	12.87
FBgn0031628	CG3294	zrsr2	12.8
FBgn0052944	CG32944	stk32a	12.84
FBgn0034573	CG3295	rmnd5b	12.8
FBgn0053051	CG33051	polr3gla	10.91
FBgn0053057	CG33057	trpt1	11.74
FBgn0053082	CG33082	rpp21	9.86
FBgn0029756	CG3309	dennd6b	12.8
FBgn0028916	CG33090	gba2	13.8
FBgn0053096	CG33096	abhd17c	11.86
FBgn0053111	CG33111	shtn1	1.91
FBgn0053129	CG33129	tmem214	12.9
FBgn0053144	CG33144	rnf144aa	8.8
FBgn0053169	CG33169	smco4	5.01
FBgn0053172	CG33172	wdr6	13.8
FBgn0053203	CG33203	paqr4a	12.79
FBgn0053230	CG33230	setd4	8.71
FBgn0030992	CG33253	stoml3b	8.81
FBgn0053260	CG33260	tsen34	11.9
FBgn0034985	CG3328	myrf	5.8
FBgn0032120	CG33298	atp10d	12.87
FBgn0053303	CG33303	rpn1	8.71
FBgn0067628	CG33331	tamm41	13.8
FBgn0067629	CG33332	gpalpp1	12.79
FBgn0036018	CG3335	rbm19	13.8
FBgn0053506	CG33506	tmem177	12.9
FBgn0034989	CG3356	ube3c	13.8
FBgn0053635	CG33635	sft2d3	12.9
FBgn0061359	CG33671	mvk	7.71
FBgn0064126	CG33722	aspscr1	3.94
FBgn0053774	CG33774	ost4	5.08
FBgn0061362	CG33785	polr3k	12.79
FBgn0061361	CG33786	yrdc	8.71
FBgn0066303	CG33932	tmem203	11.79
FBgn0053964	CG33964	mettl25	10.96
FBgn0053969	CG33969	fbxw4	9.72
FBgn0053977	CG33977	dpm3	12.8
FBgn0250851	CG33981	anapc13	9
FBgn0054001	CG34001	chtf8	12.9
FBgn0035148	CG3402	tax1bp3	12.8
FBgn0054039	CG34039	commd4	12.9
FBgn0036008	CG3408	lrrc59	7.84
FBgn0083961	CG34125	dazap2	2.93
FBgn0083962	CG34126	uhrf1bp1l	13.8
FBgn0083969	CG34133	wdr44	10.89
FBgn0083976	CG34140	pusl1	12.79
FBgn0083986	CG34150	lyrm7	9.96
FBgn0085201	CG34172	cox7a2a	5.85
FBgn0085203	CG34174	cinp	4.8
FBgn0085212	CG34183	rpap2	8.78
FBgn0085224	CG34195	mettl6	9.72
FBgn0085242	CG34213	nr2c2ap	12.77
FBgn0085257	CG34228	smim12	10.89
FBgn0259832	CG34229	lyrm2	13.8
FBgn0085260	CG34231	rbm48	9.73
FBgn0085322	CG34293	sptssb	7.9
FBgn0031875	CG3430	mcmbp	11.94
FBgn0085342	CG34313	snrnp25	1.9
FBgn0085376	CG34347	epb41l4a	7.88
FBgn0085380	CG34351	rgs7bpa	5.94
FBgn0085386	CG34357	gucy2f	9.86
FBgn0031229	CG3436	snrnp40	13.8
FBgn0085396	CG34367	shox	7.85
FBgn0085430	CG34401	zswim8	12.8
FBgn0085437	CG34408	ralgapb	12.9
FBgn0035996	CG3448	xrcc4	2
FBgn0034849	CG3500	tex261	13.8
FBgn0035027	CG3511	ppwd1	9.72
FBgn0029714	CG3527	emg1	9.72
FBgn0035995	CG3529	tom1l2	11.87
FBgn0028497	CG3530	mtmr8	13.8
FBgn0031492	CG3542	prpf40a	11.79
FBgn0029708	CG3556	tcn2	4.04
FBgn0023521	CG3587	kti12	11.94
FBgn0035065	CG3589	tysnd1	9.89
FBgn0029648	CG3603	hsd17b8	13.8
FBgn0023540	CG3630	abrab	7.83
FBgn0038268	CG3631	fam20b	11.81
FBgn0030735	CG3632	mtmr3	10.88
FBgn0037026	CG3634	st7l	12.8
FBgn0261444	CG3638	ttyh2l	10.89
FBgn0031238	CG3645	dus1l	12.75
FBgn0031600	CG3652	yipf6	13.8
FBgn0031285	CG3662	itm2ba	11.79
FBgn0040349	CG3699	hsd17b14	3.94
FBgn0031590	CG3702	clptm1	13.8
FBgn0040346	CG3704	gpn1	10.75
FBgn0031227	CG3709	pus10	9.72
FBgn0034750	CG3732	zranb2	12.8
FBgn0039240	CG3744	dpp9	11.8
FBgn0031657	CG3756	polr1c	10.75
FBgn0032119	CG3769	dync2li1	13.8
FBgn0035085	CG3770	lhfpl2b	12.89
FBgn0031662	CG3792	mpdu1b	13.8
FBgn0028507	CG3793	lcmt1	9.72
FBgn0034938	CG3803	cox15	13.8
FBgn0036838	CG3808	trmt2a	8.81
FBgn0029861	CG3815	phf12a	12.8
FBgn0038275	CG3817	rrp15	11.89
FBgn0029866	CG3842	rdh12	6.9
FBgn0023520	CG3857	smg9	10.79
FBgn0035059	CG3894	neurl2	8.79
FBgn0027524	CG3909	wdr61	11.94
FBgn0029873	CG3918	srek1ip1	8.94
FBgn0036821	CG3961	acsl5	13.8
FBgn0058045	CG40045	ube2g1a	13.8
FBgn0058191	CG40191	cnppd1	7.71
FBgn0035986	CG4022	pih1d2	4.99
FBgn0025624	CG4025	dram2b	11.75
FBgn0032149	CG4036	alkbh4	8.81
FBgn0011824	CG4038	gar1	11.79
FBgn0029736	CG4041	tbck	10.93
FBgn0058439	CG40439	commd8	1.86
FBgn0025629	CG4045	mettl1	13.8
FBgn0034976	CG4049	rad54l2	10.74
FBgn0036301	CG4069	klhdc4	12.75
FBgn0029798	CG4078	rtel1	11.89
FBgn0035983	CG4080	march8	8.73
FBgn0025558	CG4101	manbal	7.8
FBgn0039955	CG41099	ankfy1	11.74
FBgn0028474	CG4119	rbm25b	10.85
FBgn0087011	CG41520	angpt1	7
FBgn0040634	CG4186	chchd7	11.87
FBgn0038302	CG4210	sat2b	13.8
FBgn0250754	CG42232	mki67	2.05
FBgn0250755	CG42233	dcaf5	11.79
FBgn0259145	CG42260	cnga4	3.97
FBgn0259166	CG42271	inpp4aa	11.84
FBgn0031683	CG4230	hax1	3.04
FBgn0259219	CG42319	pdlim2	3.13
FBgn0259222	CG42322	slc35f3b	7.8
FBgn0259224	CG42324	tjap1	5.03
FBgn0259712	CG42366	mak	8.73
FBgn0259720	CG42374	inip	6.98
FBgn0259721	CG42375	cmc2	11.79
FBgn0259722	CG42376	coa6	12.8
FBgn0259727	CG42381	cmc4	6.12
FBgn0259821	CG42402	eva1c	7.91
FBgn0259927	CG42450	rgs9b	7.81
FBgn0259932	CG42455	smim13	7.08
FBgn0259933	CG42456	dpm2	4
FBgn0259991	CG42488	tmem141	9.02
FBgn0260222	CG42496	cox19	10.88
FBgn0260390	CG42516	gtf3c6	3.93
FBgn0260657	CG42540	stom	12.9
FBgn0260659	CG42542	tmem165	11.9
FBgn0260756	CG42554	nrbf2b	4.04
FBgn0260759	CG42557	ccdc32	2.06
FBgn0260965	CG42588	gtf3c2	5.03
FBgn0034598	CG4266	scaf4a	8.63
FBgn0261550	CG42668	osbpl5	9.86
FBgn0261554	CG42672	kidins220b	10.87
FBgn0261555	CG42673	nos1apa	10.98
FBgn0261556	CG42674	plekhg5a	5.94
FBgn0261610	CG42699	cep162	5.03
FBgn0261705	CG42741	klf8	5.09
FBgn0014092	CG4278	nif3l1	9.72
FBgn0261859	CG42788	frmpd3	4.82
FBgn0261928	CG42795	tbc1d30	6.04
FBgn0261931	CG42797	hecw2b	6.96
FBgn0024983	CG4293	ergic2	12.8
FBgn0034956	CG4324	svopa	12.89
FBgn0034745	CG4329	cfap57	12.89
FBgn0030456	CG4332	clptm1l	13.8
FBgn0263027	CG43322	dnajc28	8.71
FBgn0263079	CG43338	ccdc170	11.99
FBgn0263051	CG43346	ndufaf2	5.99
FBgn0038795	CG4335	tmlhe	12.8
FBgn0263110	CG43367	nbeal1	7.93
FBgn0263131	CG43373	adcy5	10.88
FBgn0038313	CG4338	tsr3	8.71
FBgn0032138	CG4364	pes	11.75
FBgn0263772	CG43689	myt1la	6.93
FBgn0264449	CG43867	plekhh1	12.87
FBgn0038771	CG4390	esd	10.75
FBgn0264743	CG44001	ankrd39	12.7
FBgn0265178	CG44243	lipt1	8.71
FBgn0265184	CG44249	rnpc3	3.01
FBgn0265257	CG44271	ftr01	2
FBgn0035981	CG4452	fam76b	11.8
FBgn0266101	CG44838	ostf1	2.03
FBgn0031895	CG4497	fam122b	5.74
FBgn0031896	CG4502	ube2ql1	11.88
FBgn0266409	CG45049	tmem47	12.8
FBgn0266566	CG45105	sdccag8	6.99
FBgn0037843	CG4511	txndc9	13.8
FBgn0032153	CG4537	cript	11.94
FBgn0038745	CG4538	clpxb	12.8
FBgn0031304	CG4552	tbc1d23	12.77
FBgn0039336	CG4553	ngrn	4.07
FBgn0029912	CG4557	tmf1	10.86
FBgn0037841	CG4565	setmar	6.85
FBgn0038738	CG4572	cpvl	13.8
FBgn0028863	CG4587	cacna2d4b	10.84
FBgn0029929	CG4593	ccdc25	13.8
FBgn0035593	CG4603	yod1	13.8
FBgn0034735	CG4610	mto1	13.8
FBgn0035591	CG4611	ptcd1	11.77
FBgn0029935	CG4615	mmd	9.72
FBgn0029936	CG4617	hmgxb4a	6.89
FBgn0035021	CG4622	zcchc8	7.87
FBgn0033808	CG4627	tmem186	11.9
FBgn0283438	CG46280	trabd	11.79
FBgn0031299	CG4629	nim1k	9.86
FBgn0038735	CG4662	micu3a	13.8
FBgn0030778	CG4678	cpm	13.8
FBgn0033816	CG4679	ptcd3	13.8
FBgn0069913	CG4681	tex9	8.82
FBgn0032169	CG4709	zgpat	13.8
FBgn0039357	CG4743	slc25a26	12.79
FBgn0032348	CG4751	mpnd	6.7
FBgn0034733	CG4752	oplah	13.8
FBgn0027546	CG4766	mab21l2	13.8
FBgn0260456	CG4806	rbm28	11.7
FBgn0039013	CG4813	rnf220a	8.85
FBgn0037010	CG4825	ptdss1a	13.8
FBgn0039566	CG4849	eftud2	13.8
FBgn0037011	CG4858	nubp2	12.9
FBgn0034232	CG4866	imp3	13.8
FBgn0030799	CG4872	crym	8.81
FBgn0025336	CG4882	mrps27	5.9
FBgn0032194	CG4901	dhx33	10.76
FBgn0032195	CG4908	bcs1l	13.8
FBgn0028897	CG4935	wdr83	13.8
FBgn0035960	CG4942	cox18	11.72
FBgn0032204	CG4953	trappc13	13.8
FBgn0032214	CG4968	otub1a	13.8
FBgn0034266	CG4975	atxn10	7.85
FBgn0032219	CG4995	slc25a29	9.72
FBgn0038396	CG5013	mettl23	8.05
FBgn0035944	CG5021	tvp23b	8.72
FBgn0035945	CG5026	mtmr9	12.9
FBgn0028744	CG5033	bop1	13.8
FBgn0032222	CG5037	cox10	12.89
FBgn0038324	CG5038	tmtc4	12.87
FBgn0038326	CG5044	hibch	12.89
FBgn0032229	CG5045	clpp	11.94
FBgn0036437	CG5048	pih1d3	13.8
FBgn0037007	CG5059	bnip3	5.84
FBgn0035951	CG5068	ppme1	11.8
FBgn0035953	CG5087	ube3b	13.8
FBgn0034300	CG5098	tcf20	7.01
FBgn0036784	CG5103	tkta	12.8
FBgn0032642	CG5110	lamtor3	13.8
FBgn0036460	CG5114	aamp	13.8
FBgn0039339	CG5116	gtpbp6	9.89
FBgn0031909	CG5181	nabp1a	11.79
FBgn0032247	CG5188	metap1d	12.77
FBgn0034350	CG5189	lamtor2	11.83
FBgn0038345	CG5213	srsf10a	3
FBgn0037891	CG5214	dlst	8.72
FBgn0036988	CG5262	tmem104	10.96
FBgn0037897	CG5270	zfyve26	9.95
FBgn0037900	CG5276	cant1a	13.8
FBgn0038490	CG5285	smug1	11.72
FBgn0032477	CG5287	dpagt1	13.8
FBgn0036772	CG5290	ttc27	12.77
FBgn0038491	CG5292	adat2	12.89
FBgn0038704	CG5316	aptx	7.77
FBgn0034925	CG5339	mettl9	13.8
FBgn0038974	CG5377	bphl	8.96
FBgn0038951	CG5380	polr3f	13.8
FBgn0038950	CG5382	zfpl1	12.79
FBgn0038806	CG5412	ovca2	13.8
FBgn0032476	CG5439	snx29	9.9
FBgn0039427	CG5447	golga7	12.8
FBgn0034364	CG5493	cdo1	10.04
FBgn0027565	CG5498	chmp7	11.77
FBgn0039461	CG5500	oxld1	7.91
FBgn0039160	CG5510	lman2	12.8
FBgn0038389	CG5516	zcchc10	10.03
FBgn0039466	CG5521	ralgapa1	9.72
FBgn0034158	CG5522	ralgps1	12.87
FBgn0034902	CG5532	tmem14ca	12.8
FBgn0038686	CG5555	brap	9.72
FBgn0036760	CG5567	pgp	13.8
FBgn0036754	CG5589	ddx52	8.86
FBgn0039537	CG5590	hsdl2	12.79
FBgn0030612	CG5599	dbt	9.72
FBgn0038058	CG5608	vac14	13.8
FBgn0030839	CG5613	engase	8.83
FBgn0038359	CG5614	fopnl	3.86
FBgn0036266	CG5626	tsen54	2.94
FBgn0039527	CG5639	wfdc2	2.11
FBgn0038046	CG5641	ilf2	13.8
FBgn0036254	CG5645	kri1	12.9
FBgn0039525	CG5646	slc25a47a	3.89
FBgn0032200	CG5676	fundc1	10.86
FBgn0039182	CG5728	pdcd11	11.8
FBgn0032191	CG5734	snx17	12.9
FBgn0034304	CG5742	ankrd13c	12.77
FBgn0038855	CG5745	tbc1d22b	9.81
FBgn0034299	CG5757	dtymk	10.89
FBgn0038858	CG5793	fahd1	6.92
FBgn0030855	CG5800	ddx10	9.99
FBgn0039223	CG5805	slc25a44a	9.72
FBgn0027617	CG5808	ppil4	13.8
FBgn0027574	CG5815	spty2d1	8.95
FBgn0038515	CG5823	ube2j2	10.86
FBgn0031682	CG5828	pank4	5.87
FBgn0036556	CG5830	ctdsp1	12.8
FBgn0032171	CG5846	rfxank	12.87
FBgn0032172	CG5850	tmem184c	12.9
FBgn0015338	CG5861	tmem147	12.77
FBgn0038868	CG5862	ddrgk1	8.94
FBgn0030625	CG5877	nrde2	10.85
FBgn0039489	CG5880	zdhhc16a	12.77
FBgn0025700	CG5885	ssr3	13.8
FBgn0039379	CG5886	txlna	11.86
FBgn0039136	CG5902	ammecr1	11.74
FBgn0038400	CG5903	apoob	7.86
FBgn0039385	CG5913	fam98a	9.81
FBgn0038401	CG5916	grtp1a	11.87
FBgn0029835	CG5921	ush1c	6.9
FBgn0039505	CG5934	scocb	11.79
FBgn0029834	CG5937	arfgef3	11.82
FBgn0036211	CG5946	cyb5r2	11.74
FBgn0036997	CG5955	tdh	13.8
FBgn0038056	CG5961	fbxo9	13.8
FBgn0043455	CG5986	sde2	9.73
FBgn0017429	CG5989	letmd1	13.8
FBgn0038672	CG6005	wdr91	7.82
FBgn0038675	CG6013	ccdc124	13.8
FBgn0038927	CG6015	cdc40	8.71
FBgn0039492	CG6051	zfyve28	11.79
FBgn0039488	CG6066	nkap	8.93
FBgn0039417	CG6073	hgh1	12.77
FBgn0040985	CG6115	lyrm5b	11.77
FBgn0038407	CG6126	slc22a16	6
FBgn0038332	CG6136	cutc	13.8
FBgn0032259	CG6144	alkbh6	13.8
FBgn0032445	CG6153	pithd1	12.79
FBgn0030915	CG6179	nosip	13.8
FBgn0027581	CG6191	cables2a	7.95
FBgn0038723	CG6195	drg2	13.8
FBgn0032343	CG6201	idua	13.8
FBgn0039165	CG6204	znfx1	7.8
FBgn0038321	CG6218	nagk	13.8
FBgn0038072	CG6225	xpnpep2	5.88
FBgn0030631	CG6227	ddx46	11.06
FBgn0027582	CG6230	atp13a1	13.8
FBgn0039475	CG6277	lipia	3.96
FBgn0032350	CG6287	phgdh	12.79
FBgn0037807	CG6293	slc23a1	11.79
FBgn0036117	CG6321	aadat	3.81
FBgn0037814	CG6325	dcaf15	8.93
FBgn0038921	CG6332	theg	4.03
FBgn0030648	CG6340	rsrc2	7.99
FBgn0037816	CG6345	cdk5rap1	9.72
FBgn0029693	CG6379	cmtr1	13.8
FBgn0032430	CG6388	trmt1	12.9
FBgn0032428	CG6405	fam92a1	12.79
FBgn0032287	CG6415	amt	8.81
FBgn0036104	CG6418	ddx42	11.84
FBgn0039451	CG6420	wdr20a	13.8
FBgn0028494	CG6424	fam13b	5.89
FBgn0039184	CG6432	acss3	11.8
FBgn0039187	CG6454	c2cd5	6.88
FBgn0036710	CG6479	tmem209	11.75
FBgn0032361	CG6488	cog8	9.72
FBgn0027550	CG6495	lrp11	7.05
FBgn0035923	CG6511	edrf1	11.8
FBgn0036702	CG6512	afg3l2	10.87
FBgn0032509	CG6523	glrx3	11.79
FBgn0034214	CG6550	cdkal1	10.03
FBgn0032513	CG6565	stard7	8.71
FBgn0037842	CG6567	lyplal1	10
FBgn0039204	CG6607	ppp1r21	10.88
FBgn0035675	CG6610	lsm5	12.77
FBgn0037855	CG6621	ttc14	10.78
FBgn0035911	CG6638	ivd	9.85
FBgn0036402	CG6650	adpgk2	13.8
FBgn0036687	CG6652	lca5	6.83
FBgn0030946	CG6659	dpy19l1l	9.9
FBgn0036685	CG6664	ccdc6a	11.79
FBgn0036063	CG6674	tssc4	5.86
FBgn0038917	CG6678	rccd1	6.61
FBgn0032388	CG6686	sart1	9.9
FBgn0037878	CG6693	dnajc9	9.72
FBgn0039215	CG6695	clasrp	8.74
FBgn0032305	CG6700	leng8	10.86
FBgn0032408	CG6712	rpf1	12.77
FBgn0032298	CG6724	wdr12	13.8
FBgn0032296	CG6729	smg8	13.8
FBgn0038296	CG6752	rnf123	3.94
FBgn0034704	CG6758	fbxo42	4.02
FBgn0030876	CG6762	srxn1	13.8
FBgn0032398	CG6766	erlec1	11.8
FBgn0036030	CG6767	prps1b	13.8
FBgn0030878	CG6769	znf622	13.8
FBgn0037918	CG6791	znf1010	2.01
FBgn0038902	CG6800	cdk20	12.8
FBgn0036834	CG6836	slc51a	4.07
FBgn0036828	CG6841	prpf6	11.79
FBgn0030887	CG6867	gldn	6.99
FBgn0036488	CG6878	romo1	12.87
FBgn0030955	CG6891	cotl1	12.89
FBgn0031711	CG6907	elp4	12.8
FBgn0036262	CG6910	miox	11.86
FBgn0037944	CG6923	rnf111	5.91
FBgn0036236	CG6931	tpgs2	13.8
FBgn0038989	CG6937	nifk	8.85
FBgn0036959	CG6951	dctd	13.8
FBgn0037958	CG6962	smpd4	12.77
FBgn0038286	CG6966	fem1c	10.11
FBgn0039233	CG7006	nip7	13.8
FBgn0036489	CG7011	ergic3	13.8
FBgn0027587	CG7028	prpf4ba	8.89
FBgn0038854	CG7044	brat1	7.03
FBgn0035102	CG7049	sumf1	13.8
FBgn0260467	CG7071	tmem199	6.7
FBgn0027515	CG7115	ppm1la	12.79
FBgn0037151	CG7130	dnajb4	2.83
FBgn0038598	CG7131	saxo2	4.95
FBgn0027532	CG7139	n4bp2	6.8
FBgn0031947	CG7154	brd7	11.79
FBgn0038588	CG7156	rps6kl1	6.07
FBgn0038586	CG7168	commd2	12.8
FBgn0035878	CG7182	hspa14	5.81
FBgn0038583	CG7183	ccdc174	11.8
FBgn0030892	CG7206	swt1	6.86
FBgn0038569	CG7218	tapt1b	12.79
FBgn0033544	CG7220	flj11011l	13.8
FBgn0031968	CG7231	fam151b	13.8
FBgn0031730	CG7236	cdkl1	11.84
FBgn0030081	CG7246	utp6	9.72
FBgn0036493	CG7255	slc7a3b	8.76
FBgn0036214	CG7264	ribc2	11.99
FBgn0038272	CG7265	dph2	12.9
FBgn0036500	CG7275	dcaf13	12.77
FBgn0030968	CG7322	dcxr	13.8
FBgn0036188	CG7339	polr3h	9.72
FBgn0037581	CG7352	mns1	3.91
FBgn0037188	CG7369	rasgef1ba	12.89
FBgn0035689	CG7376	shprh	8.87
FBgn0030976	CG7378	dusp13a	8.99
FBgn0038546	CG7379	ing1	10.9
FBgn0036173	CG7394	dnajc19	12.87
FBgn0037134	CG7407	mxra7	2
FBgn0037135	CG7414	eif2a	8.94
FBgn0036762	CG7430	dldh	13.8
FBgn0032258	CG7456	cog4	13.8
FBgn0035812	CG7457	tonsl	12.87
FBgn0034432	CG7461	acadvl	13.8
FBgn0037146	CG7470	aldh18a1	12.75
FBgn0037573	CG7483	eif4a3	12.77
FBgn0038106	CG7488	eral1	12.8
FBgn0035842	CG7504	setx	4.96
FBgn0035805	CG7506	tmem70	8.94
FBgn0038108	CG7518	fam193a	4.03
FBgn0037087	CG7519	pbdc1	13.8
FBgn0038533	CG7523	tmem192	11.9
FBgn0038256	CG7530	paqr3a	13.8
FBgn0033994	CG7544	mettl16	12.79
FBgn0035793	CG7546	bag6	11.89
FBgn0035839	CG7550	adoa	9.72
FBgn0030990	CG7556	dnajc1	7.81
FBgn0036157	CG7560	mthfr	8.73
FBgn0039673	CG7568	daw1	12.87
FBgn0039681	CG7582	tmem86a	12.79
FBgn0064766	CG7600	fam91a1	13.8
FBgn0027583	CG7601	dhrs7b	12.9
FBgn0037094	CG7611	wdr26b	13.8
FBgn0036142	CG7616	adck5	12.89
FBgn0033548	CG7637	nop10	12.9
FBgn0036133	CG7638	tmem161b	13.8
FBgn0033989	CG7639	samm50l	12.9
FBgn0036519	CG7650	pdcl	13.8
FBgn0038536	CG7655	nrm	13.8
FBgn0036516	CG7656	ube2r2	11.86
FBgn0036929	CG7668	angptl7	3.97
FBgn0038627	CG7694	rnf181	11.84
FBgn0038640	CG7706	slc4a1ap	10.96
FBgn0036686	CG7728	bms1	13.8
FBgn0036509	CG7739	itfg1	12.79
FBgn0033615	CG7741	cwf19l1	13.8
FBgn0031690	CG7742	tbc1d19	9.72
FBgn0034447	CG7744	tmem201	5.99
FBgn0034109	CG7747	ppil2	9.72
FBgn0030087	CG7766	phka2	11.93
FBgn0038564	CG7785	spryd7a	13.8
FBgn0039698	CG7789	bpnt1	11.8
FBgn0033038	CG7791	mipep	12.89
FBgn0032018	CG7806	abcc10	11.96
FBgn0032017	CG7810	ccdc97	12.8
FBgn0039697	CG7834	etfb	8.81
FBgn0036124	CG7839	cebpz	11.89
FBgn0032014	CG7840	srd5a3	13.8
FBgn0033060	CG7849	trub2	9.72
FBgn0026738	CG7857	otud6b	13.8
FBgn0030653	CG7860	asrgl1	10.77
FBgn0030658	CG7872	dnajc25	9.72
FBgn0035235	CG7879	rbm12b	6.02
FBgn0038248	CG7886	cep78	6.79
FBgn0031003	CG7889	eef2kmt	9.72
FBgn0039741	CG7943	slc25a51b	12.87
FBgn0036505	CG7945	bag2	9.72
FBgn0038890	CG7956	inpp5f	10.82
FBgn0038115	CG7966	selenbp1	13.8
FBgn0035252	CG7970	pxmp2	10.9
FBgn0035253	CG7971	srrm2	9.05
FBgn0028499	CG7985	hexdc	11.8
FBgn0038244	CG7987	znf516	1.92
FBgn0038582	CG7988	srrd	8.71
FBgn0034117	CG7997	gla	10.69
FBgn0035268	CG8001	dcaf8	10.79
FBgn0036096	CG8003	ankmy2a	9.72
FBgn0035854	CG8005	dhps	12.77
FBgn0033392	CG8027	gnptab	10.88
FBgn0038110	CG8031	memo1	13.8
FBgn0035831	CG8038	pop4	9.72
FBgn0027554	CG8042	ubxn4	4.02
FBgn0037610	CG8043	iba57	13.8
FBgn0034113	CG8060	ibtk	11.86
FBgn0038597	CG8064	wdr3	9.72
FBgn0033891	CG8067	ndufaf5	12.89
FBgn0033375	CG8078	ctu1	11.79
FBgn0034002	CG8079	aggf1	9.72
FBgn0033373	CG8080	nadk2	12.75
FBgn0030660	CG8097	dalrd3	8.83
FBgn0037612	CG8112	soat1	12.84
FBgn0030668	CG8128	nudt6	4.85
FBgn0037687	CG8132	nit2	13.8
FBgn0037689	CG8135	lmbrd2b	12.79
FBgn0030871	CG8142	rfc4	8.71
FBgn0037700	CG8149	sarnp	8.93
FBgn0034008	CG8152	gpank1	13.8
FBgn0034009	CG8155	tbc1d25	11.79
FBgn0033362	CG8172	prss60.2	2.03
FBgn0030864	CG8173	pbk	13.8
FBgn0037702	CG8176	fcho2	10.84
FBgn0036043	CG8177	slc4a2a	13.8
FBgn0034027	CG8187	fam185a	11.79
FBgn0030863	CG8188	ube2s	13.8
FBgn0033369	CG8197	lrrc34	3.95
FBgn0037709	CG8199	bckdha	13.8
FBgn0034033	CG8204	znhit3	13.8
FBgn0034035	CG8207	gmppaa	13.8
FBgn0035830	CG8209	ubxn1	13.8
FBgn0035693	CG8219	tnpo1	7.8
FBgn0037624	CG8223	nasp	9.88
FBgn0027607	CG8230	dym	9.72
FBgn0033349	CG8243	smap2	11.79
FBgn0033031	CG8245	tmem53	13.8
FBgn0029937	CG8300	fam177a1	6.8
FBgn0034141	CG8311	dolk	8.72
FBgn0037720	CG8312	fam43a	7.77
FBgn0034057	CG8314	zdhhc3b	13.8
FBgn0033677	CG8321	arl6ip6	4.11
FBgn0030851	CG8326	ccdc137	4.94
FBgn0036020	CG8336	ppid	9.83
FBgn0034060	CG8370	tmem131	11.79
FBgn0032000	CG8372	tmem222a	11.8
FBgn0034066	CG8397	emc7	12.9
FBgn0034071	CG8405	tmem259	10.78
FBgn0033687	CG8407	dnal4b	12.9
FBgn0037743	CG8412	alg12	9.72
FBgn0034073	CG8414	nol9	8.73
FBgn0034086	CG8441	prkrip1	10.78
FBgn0031996	CG8460	chid1	12.89
FBgn0038235	CG8461	rrp36	13.8
FBgn0031995	CG8475	phkb	11.79
FBgn0033915	CG8485	snrka	7.91
FBgn0037756	CG8507	lrpap1	8.81
FBgn0033918	CG8531	dnajc11a	9.72
FBgn0033741	CG8545	nop2	11.79
FBgn0035714	CG8549	sbds	6.95
FBgn0033752	CG8569	zmynd11	6.75
FBgn0030699	CG8578	lrrfip2	11.79
FBgn0027602	CG8611	ddx31	11.76
FBgn0033924	CG8613	spata20	13.8
FBgn0033317	CG8635	zc3h15	13.8
FBgn0035733	CG8641	rasd1	11.86
FBgn0032945	CG8665	aldh1l2	13.8
FBgn0032938	CG8671	fam102bb	10.99
FBgn0026577	CG8677	rsf1b.1	7.94
FBgn0033235	CG8728	pmpca	9.72
FBgn0036381	CG8745	etnppl	13.8
FBgn0033769	CG8768	sdr39u1	9.72
FBgn0033761	CG8778	auh	13.8
FBgn0036386	CG8833	gpatch1	12.8
FBgn0033717	CG8839	faah2a	13.8
FBgn0033713	CG8841	hid1b	7.86
FBgn0031663	CG8891	itpa	12.89
FBgn0031664	CG8892	ubxn7	9.87
FBgn0030720	CG8939	ftsj3	13.8
FBgn0034186	CG8950	gtf3c3	9.98
FBgn0034181	CG8963	paip1	10.78
FBgn0033639	CG9003	fbxl20	11.91
FBgn0035336	CG9004	nom1	12.75
FBgn0033638	CG9005	fam214a	8.04
FBgn0035318	CG9018	rprd1b	13.8
FBgn0031752	CG9044	stk11ip	10.89
FBgn0033607	CG9062	wdr48b	13.8
FBgn0030610	CG9065	cox17	10.89
FBgn0033605	CG9067	trappc2l	9.86
FBgn0031762	CG9098	sh2d3ca	12.8
FBgn0031764	CG9107	rrp7a	9.72
FBgn0031765	CG9109	b3glcta	9.81
FBgn0030791	CG9132	necap1	13.8
FBgn0031769	CG9135	rcc2	13.8
FBgn0034496	CG9143	ddx24	6.05
FBgn0035203	CG9149	acat2	11.8
FBgn0030634	CG9164	wscd2	10.79
FBgn0031779	CG9175	preb	11.72
FBgn0030655	CG9213	cwf19l2	10.98
FBgn0030662	CG9220	chsy1	13.8
FBgn0036887	CG9231	fam162a	11.79
FBgn0030669	CG9240	immp1l	13.8
FBgn0032925	CG9246	noc2l	11.93
FBgn0032919	CG9253	ddx47	6.05
FBgn0032916	CG9257	mlec	13.8
FBgn0032907	CG9272	nthl1	10.88
FBgn0030672	CG9281	abcf2a	13.8
FBgn0038183	CG9286	bccip	13.8
FBgn0038181	CG9297	srl	8.71
FBgn0036886	CG9300	nol11	8.93
FBgn0032514	CG9302	pdia5	8.76
FBgn0034566	CG9313	dnai1.2	12.84
FBgn0032886	CG9328	fam107b	10.89
FBgn0034564	CG9344	lsm6	13.8
FBgn0034572	CG9346	u2surp	12.89
FBgn0037688	CG9356	blzf1	8.74
FBgn0036446	CG9384	mgat4b	12.8
FBgn0037708	CG9386	trmt44	10.77
FBgn0037064	CG9389	impa2	9.71
FBgn0037063	CG9391	impa1	12.87
FBgn0037710	CG9393	mtx1b	13.8
FBgn0033086	CG9410	coq10b	12.79
FBgn0033092	CG9422	rpp25l	11.89
FBgn0036451	CG9425	helz	9.93
FBgn0032485	CG9426	ipp	5.72
FBgn0037758	CG9467	kctd3	13.8
FBgn0037749	CG9471	blvrb	6.95
FBgn0034618	CG9485	aglb	12.8
FBgn0032077	CG9515	asmtl	6.74
FBgn0031818	CG9536	tmem115	11.79
FBgn0032083	CG9541	ak5l	7.95
FBgn0031824	CG9547	gcdha	13.8
FBgn0031826	CG9550	chst1	7.86
FBgn0031092	CG9577	ech1	8.81
FBgn0031094	CG9578	tiprl	13.8
FBgn0032101	CG9586	ccdc43	12.84
FBgn0038166	CG9588	psmd9	13.8
FBgn0038360	CG9590	fam114a2	13.8
FBgn0031832	CG9596	trmt6	9.72
FBgn0037578	CG9601	pnkp	11.94
FBgn0030787	CG9609	gtf3aa	6.86
FBgn0037561	CG9630	ddx55	13.8
FBgn0037556	CG9636	cuedc2	13.8
FBgn0031529	CG9662	ostc	13.8
FBgn0036856	CG9666	mettl5	8.71
FBgn0037550	CG9667	isy1	11.97
FBgn0036659	CG9701	lctla	10.79
FBgn0036661	CG9705	carhsp1	11.94
FBgn0036662	CG9706	slc33a1	13.8
FBgn0030768	CG9723	nemp1	11.79
FBgn0037445	CG9727	rfx5	7.82
FBgn0037609	CG9773	unc50	13.8
FBgn0027866	CG9776	znf318	6.92
FBgn0038146	CG9799	wdr36	12.89
FBgn0037251	CG9804	lipt2	13.8
FBgn0086605	CG9853	get4	13.8
FBgn0037242	CG9855	march5	12.75
FBgn0034821	CG9876	prrx1b	7.87
FBgn0031428	CG9886	glyctk	13.8
FBgn0034814	CG9890	znf277	8.76
FBgn0030743	CG9921	higd2a	9.71
FBgn0038196	CG9922	hypk	13.8
FBgn0032467	CG9934	ube4b	8.89
FBgn0030514	CG9941	mgrn1a	9.78
FBgn0034527	CG9945	dcaf11	13.8
FBgn0036671	CG9951	ccdc22	12.8
FBgn0035589	CHMP2B	chmp2bb	12.84
FBgn0029503	CHORD	chordc1b	11.84
FBgn0039689	CIA30	ndufaf1	11.8
FBgn0001977	CIAPIN1	ciapin1	13.8
FBgn0020503	CLIP-190	clip1a	10.88
FBgn0039360	CLS	crls1	7.71
FBgn0036847	CNPYb	cnpy4	13.8
FBgn0019624	COX5A	cox5aa	13.8
FBgn0031066	COX6B	cox6b1	13.8
FBgn0035383	CPT2	cpt2	12.89
FBgn0025456	CREG	creg1	13.8
FBgn0037102	CRIF	gadd45gip1	8.72
FBgn0023023	CRMP	dpys	13.8
FBgn0039543	CG12428	crot	9.72
FBgn0027055	CSN3	cops3	11.89
FBgn0027054	CSN4	cops4	13.8
FBgn0027053	CSN5	cops5	13.8
FBgn0028836	CSN7	cops7a	12.8
FBgn0261437	CSN8	cops8	12.87
FBgn0035769	CTCF	ctcf	8.75
FBgn0032210	CYLD	cylda	12.79
FBgn0001991	Ca-alpha1D	cacna1sa	10.86
FBgn0264386	Ca-alpha1T	cacna1hb	5.87
FBgn0259822	Ca-beta	cacnb4a	10.76
FBgn0025678	CaBP1	pdia6	13.8
FBgn0016126	CaMKI	camk1b	10.87
FBgn0264607	CaMKII	camk2d2	10.79
FBgn0039709	Cad99C	pcdh15a	7.83
FBgn0053653	Cadps	cadpsa	11.72
FBgn0033526	Caf1-105	chaf1b	10.92
FBgn0030054	Caf1-180	chaf1a	7.94
FBgn0263979	Caf1-55	rbb4l	12.8
FBgn0005585	Calr	calr	11.86
FBgn0039928	Cals	clstn2	13.8
FBgn0259234	Camta	camta1b	7.79
FBgn0027568	Cand1	cand1	13.8
FBgn0039680	Cap-D2	ncapd2	10.75
FBgn0051989	Cap-D3	ncapd3	5.9
FBgn0259876	Cap-G	ncapg	10.98
FBgn0037831	Cap-H2	ncaph2	4.03
FBgn0031883	Caper	rbm39a	11.86
FBgn0042134	Capr	caprin1a	8.87
FBgn0002022	Catsup	slc39a7	12.8
FBgn0020224	Cbl	cblb	8.82
FBgn0022943	Cbp20	ncbp2	12.8
FBgn0004580	Cbp53E	scgn	10.76
FBgn0031148	Cbs	cbsa	12.89
FBgn0067317	Cby	cby1	5.87
FBgn0263113	Cc2d2a	cc2d2a	8.02
FBgn0261353	Ccdc56	coa3a	8.09
FBgn0036909	Ccdc58	ccdc58	13.8
FBgn0031488	CG17265	ccdc85ca	10.95
FBgn0038925	Cchl	hccsa.1	13.8
FBgn0038331	Ccm3	pdcd10a	13.8
FBgn0010531	Ccs	ccs	11.89
FBgn0035470	Ccz1	ccz1	12.89
FBgn0025781	Cdc16	cdc16	8.81
FBgn0012058	Cdc27	cdc27	13.8
FBgn0013435	Cdc2rk	cdk10	12.8
FBgn0011573	Cdc37	cdc37l1	7.81
FBgn0010341	Cdc42	cdc42	12.8
FBgn0265574	Cdc5	cdc5l	10.75
FBgn0035918	Cdc6	cdc6	8.71
FBgn0265082	Cdep	farp2	7.8
FBgn0004106	Cdk1	cdk1	12.9
FBgn0037093	Cdk12	cdk12	11.79
FBgn0004107	Cdk2	cdk2	9.86
FBgn0016131	Cdk4	cdk6	11.84
FBgn0013762	Cdk5	cdk5	11.8
FBgn0263237	Cdk7	cdk7	13.8
FBgn0015618	Cdk8	cdk8	14.37
FBgn0019949	Cdk9	cdk9	12.8
FBgn0010350	Cds	cds1	9.88
FBgn0028509	CenG1A	agap1	11.86
FBgn0036480	Cep135	cep135	10.93
FBgn0266708	Cep89	cep89	8.09
FBgn0031575	Cep97	cep97	6.61
FBgn0000303	ChAT	chata	12.79
FBgn0038641	CG7708	slc5a7a	10.95
FBgn0000319	Chc	cltca	13.8
FBgn0260747	Chchd2	chchd2	12.8
FBgn0010808	Chchd3	chchd3a	8.9
FBgn0013764	Chi	ldb1a	10.78
FBgn0036805	Chmp1	chmp1b	10.94
FBgn0043002	Chrac-14	pole3	12.87
FBgn0043001	Chrac-16	chrac1	10.8
FBgn0035398	Cht7	chia.2	8.71
FBgn0033972	Ciao1	ciao1	13.8
FBgn0034558	Cib2	cib2	11.04
FBgn0035533	Cip4	trip10a	12.8
FBgn0033313	Cirl	adgrl2a	8.92
FBgn0062442	Cisd2	cisd2	11.79
FBgn0264492	CkIIalpha	csnk2a1	12.8
FBgn0044323	Cka	strn3	9.72
FBgn0051116	ClC-a	clcn1a	8.87
FBgn0033755	ClC-b	clcn7	13.8
FBgn0036566	ClC-c	clcn3	11.99
FBgn0024814	Clc	clta	13.8
FBgn0030529	Clic	clic5a	11.87
FBgn0023076	Clk	clocka	9.86
FBgn0036756	Cln3	cln3	13.8
FBgn0035767	Cln7	mfsd8	13.8
FBgn0015621	Clp	cpsf4	9.72
FBgn0031196	CG17599	cluap1	12.79
FBgn0259979	CG17337	cndp2	13.8
FBgn0039965	CG13865	coa7	13.8
FBgn0037998	Cog1	cog1	13.8
FBgn0031536	Cog3	cog3	6.95
FBgn0051040	Cog7	cog7	9.72
FBgn0021944	Coprox	cpox	13.8
FBgn0037574	Coq2	coq2	13.8
FBgn0032922	CG9249	coq3	9.72
FBgn0052174	CG32174	coq4	12.79
FBgn0030460	CG2453	coq5	13.8
FBgn0031713	CG7277	coq6	13.8
FBgn0050493	CG30493	coq9	9.72
FBgn0025865	Cortactin	hcls1	10.88
FBgn0039054	Cow	spock2	8.88
FBgn0000283	Cp190	zbtb11	2.15
FBgn0015623	Cpr	porb	10.85
FBgn0027873	Cpsf100	cpsf2	12.9
FBgn0024698	Cpsf160	cpsf1	9.71
FBgn0035872	CG7185	cpsf6	11.77
FBgn0261065	Cpsf73	cpsf3	13.8
FBgn0025864	Crag	dennd4a	11.96
FBgn0004396	CrebA	creb3l2	10.88
FBgn0265784	CrebB	crema	10.89
FBgn0024811	Crk	crk	13.8
FBgn0036746	Crtc	crtc3	6.94
FBgn0022213	Cse1	cse1l	12.79
FBgn0262081	Csk	csk	7.84
FBgn0039867	CstF50	cstf1	11.94
FBgn0027841	CstF64	cstf2	10.96
FBgn0020496	CtBP	ctbp1	12.8
FBgn0033890	Ctf4	wdhd1	12.79
FBgn0035523	Ctl1	slc44a1a	12.89
FBgn0030521	CtsB1	ctsba	12.87
FBgn0032956	Cul2	cul2	11.75
FBgn0261268	Cul3	cul3a	11.9
FBgn0033260	Cul4	cul4b	9.82
FBgn0039632	Cul5	cul5a	12.8
FBgn0031452	Cwc25	cwc25	12.8
FBgn0000404	CycA	ccna1	9.83
FBgn0000405	CycB	ccnb1	10.88
FBgn0015625	CycB3	ccnb3	7.8
FBgn0004597	CycC	ccnc	8.79
FBgn0010315	CycD	ccnd2b	10.78
FBgn0010382	CycE	ccne1	12.24
FBgn0039858	CycG	ccng2	7.82
FBgn0022936	CycH	ccnh	11.93
FBgn0010317	CycJ	ccnj	9.03
FBgn0025674	CycK	ccnk	10.87
FBgn0025455	CycT	ccnt2a	11.79
FBgn0032378	CycY	ccny	12.79
FBgn0010383	Cyp18a1	cyp2u1	8.89
FBgn0030339	Cyp28c1	tbxas1	3.78
FBgn0001992	Cyp303a1	cyp2x6	2.91
FBgn0036910	Cyp305a1	cyp2p8	3.93
FBgn0035141	Cypl	ppil1	13.8
FBgn0027091	CysRS	cars	12.75
FBgn0033900	CysRS-m	cars2	11.7
FBgn0027490	D12	yeats2	10.88
FBgn0023507	D2hgdh	d2hgdh	12.79
FBgn0025641	DAAM	daam1b	13.8
FBgn0034136	DAT	slc6a2	12.89
FBgn0037980	DCAF12	dcaf12	13.8
FBgn0034921	DCP1	dcp1b	8.98
FBgn0036534	DCP2	dcp2	8.73
FBgn0021825	DCTN2-p50	dctn2	13.8
FBgn0010622	DCTN3-p24	dctn3	4.92
FBgn0033206	DCTN4-p62	dctn4	9.72
FBgn0040228	DCTN5-p25	dctn5	8.82
FBgn0259099	DCX-EMAP	eml3	8.82
FBgn0030802	DENR	denr	12.79
FBgn0034537	DMAP1	dmap1	9.72
FBgn0262619	DNAlig1	lig1	12.79
FBgn0286075	DNAlig3	lig3	12.8
FBgn0030506	DNAlig4	lig4	13.8
FBgn0259113	DNApol-alpha180	pola1	12.77
FBgn0011762	DNApol-alpha50	prim1	9.72
FBgn0259676	DNApol-alpha60	prim2	13.8
FBgn0005696	DNApol-alpha73	pola2	13.8
FBgn0263600	DNApol-delta	pold1	9.72
FBgn0264326	DNApol-epsilon255	pole	13.8
FBgn0035644	DNApol-epsilon58	pole2	9.72
FBgn0037141	DNApol-eta	polh	10.88
FBgn0004407	DNApol-gamma35	polg2	9.88
FBgn0037554	DNApol-iota	poli	11.79
FBgn0000477	DNaseII	dnase2	11.89
FBgn0035542	DOR	tp53inp1	4
FBgn0067783	DPCoAC	slc25a42	11.94
FBgn0033738	DUBAI	usp38	11.87
FBgn0263852	Dad1	dad1	13.8
FBgn0028833	Dak1	cmpk	11.99
FBgn0023388	Dap160	itsn1	13.8
FBgn0263864	Dark	apaf1	4.8
FBgn0031820	Daxx	daxx	5.83
FBgn0086130	Dbp21E2	ddx28	9.72
FBgn0010220	Dbp45A	ddx49	12.8
FBgn0004556	Dbp73D	ddx51	13.8
FBgn0024804	Dbp80	ddx19	7.88
FBgn0035169	CG13890	eci2	5.85
FBgn0015075	Ddx1	ddx1	13.8
FBgn0013799	Deaf1	deaf1	10.9
FBgn0026533	Dek	dek	10.88
FBgn0267972	Der-1	derl1	13.8
FBgn0038438	Der-2	derl2	13.8
FBgn0033735	CG8525	dera	9.72
FBgn0264291	Det	birc5b	5.75
FBgn0000439	Dfd	hoxb4a	5.03
FBgn0034072	Dg	dag1	7.86
FBgn0085390	Dgk	dgkaa	8.82
FBgn0020930	Dgkepsilon	dgke	8.79
FBgn0040212	Dhap-at	gnpat	12.79
FBgn0013810	Dhc36C	dnah7	9.72
FBgn0013811	Dhc62B	dnah12	6.88
FBgn0004087	Dhfr	dhfr	9.72
FBgn0028743	Dhit	rgs17	9.84
FBgn0000447	Dhod	dhodh	9.72
FBgn0261436	DhpD	gda	9.72
FBgn0035964	Dhpr	qdpra	12.8
FBgn0033160	Dhx15	dhx15	13.8
FBgn0031601	Dim1	txnl4a	8.82
FBgn0039183	Dis3	dis3	12.89
FBgn0035111	Dis3l2	dis3l2	7.12
FBgn0000463	Dl	dld	12.87
FBgn0024432	Dlc90F	dynlt1	10.77
FBgn0032363	Dlg5	dlg5a	11.8
FBgn0030276	Dlic	dync1li2	12.84
FBgn0000157	Dll	dlx4a	9.78
FBgn0037962	CG6971	dnali1	11.8
FBgn0265998	Doa	clk2a	10.74
FBgn0029944	Dok	dok1a	7.82
FBgn0053517	Dop2R	drd2b	8.95
FBgn0035538	DopEcR	gpr52	3.91
FBgn0027835	Dp1	hdlbpa	12.75
FBgn0037469	Dpck	dcakd	13.8
FBgn0036194	Dph1	dph1	13.8
FBgn0024558	Dph5	dph5	10.79
FBgn0266518	Dpit47	ttc4	9.72
FBgn0037580	DppIII	dpp3	12.79
FBgn0000492	Dr	msx3	6.92
FBgn0052666	Drak	stk17b	7.9
FBgn0033188	Drat	vat1	1.83
FBgn0028406	Drep4	dffb	12.79
FBgn0085369	Drgx	drgx	7.09
FBgn0015872	Drip	aqp4	10.96
FBgn0038145	Droj2	dnaja1	8.72
FBgn0026404	Dronc	casp2	4.8
FBgn0026479	Drp1	dnm1l	12.87
FBgn0010269	Dsor1	map2k2a	12.8
FBgn0278608	Dsp1	hmgb2b	9.75
FBgn0037898	Dtd	dtd1	12.9
FBgn0036180	Duba	otud5a	9.78
FBgn0283531	Duox	duox	12.8
FBgn0033739	Dyb	dtnbb	12.84
FBgn0016930	Dyrk2	dyrk4	11.79
FBgn0027101	Dyrk3	dyrk2	10.81
FBgn0036819	Dysb	dtnbp1a	9.66
FBgn0000581	E(Pc)	epc1a	9.78
FBgn0000541	E(bx)	bptf	11.89
FBgn0000629	E(z)	ezh2	11.84
FBgn0024371	E2f2	e2f5	7.91
FBgn0028436	ECSIT	ecsit	13.8
FBgn0027506	EDTP	mtmr14	11.79
FBgn0037530	EMC1	emc1	10.79
FBgn0034791	EMC8-9	emc9	12.79
FBgn0062440	EMRE	smdt1b	6.04
FBgn0035849	ERR	esrrga	13.8
FBgn0033663	ERp60	pdia3	7.89
FBgn0026439	Eaat1	slc1a3a	9.91
FBgn0033166	Eaf	eaf1	10.78
FBgn0035624	Eaf6	meaf6	10.79
FBgn0000546	EcR	nr1h3	7.97
FBgn0033879	Echs1	echs1	13.8
FBgn0262579	Ect4	sarm1	10.74
FBgn0036735	Edc3	edc3	12.79
FBgn0023511	Edem1	edem2	7.87
FBgn0051158	Efa6	psd2	8.8
FBgn0003731	Egfr	erbb3a	8.78
FBgn0034180	Ehbp1	ehbp1l1b	9.76
FBgn0000566	Eip55E	cth	13.8
FBgn0005640	Eip63E	cdk15	10.79
FBgn0000565	Eip71CD	msra	10.74
FBgn0000567	Eip74EF	elf2b	6.89
FBgn0000568	Eip75B	pparaa	4.13
FBgn0264490	Eip93F	lcor	4.06
FBgn0011589	Elk	kcnh4b	9.85
FBgn0033540	Elp2	elp2	13.8
FBgn0031604	Elp3	elp3	13.8
FBgn0031052	CG14215	ahctf1	10.88
FBgn0038659	EndoA	sh3gl3b	11.79
FBgn0034433	EndoB	sh3glb2b	11.87
FBgn0000579	Eno	eno1a	12.79
FBgn0036319	Ent3	slc29a4	12.89
FBgn0264672	Eogt	eogt	11.72
FBgn0085421	Epac	rapgef4	10.87
FBgn0038651	Epg5	epg5	12.79
FBgn0025936	Eph	ephb2b	11.87
FBgn0040324	Ephrin	efnb2a	8.77
FBgn0035060	Eps-15	eps15l1a	11.96
FBgn0028434	Ercc1	ercc1	12.79
FBgn0052703	Erk7	mapk15	9.72
FBgn0266758	Esyt2	esyt2a	12.8
FBgn0286783	Etf-QO	etfdh	13.8
FBgn0032157	Etl1	smarcad1a	12.84
FBgn0039225	Ets96B	etv1	6.89
FBgn0004510	Ets97D	gabpa	12.84
FBgn0262740	Evi5	evi5b	9.09
FBgn0037901	Exd2	exd2	9.72
FBgn0261547	Exn	ngef	5.03
FBgn0266667	Exo70	exoc7	12.9
FBgn0266668	Exo84	exoc8	8.82
FBgn0033354	FANCI	fanci	13.8
FBgn0037760	FBXO11	fbxo11a	11.79
FBgn0000723	FER	fes	10.86
FBgn0036964	FRG1	frg1	13.8
FBgn0016013	Faa	fah	8.71
FBgn0025608	Faf2	faf2	9.72
FBgn0020440	Fak	ptk2ab	11.77
FBgn0038827	Fancd2	fancd2	9.96
FBgn0037781	Fancl	fancl	6.8
FBgn0038889	Fancm	fancm	3.01
FBgn0000636	Fas3	pvrl2l	1.83
FBgn0033609	Fbl6	fbxl6	9.76
FBgn0031773	Fbw5	fbxw5	10.94
FBgn0030555	Fbxl4	fbxl4	9.72
FBgn0038385	Fbxl7	fbxl7	10.9
FBgn0035026	Fcp1	ctdp1	5.95
FBgn0011768	Fdh	adh5	11.8
FBgn0035529	Fdx2	fdx1	12.9
FBgn0266268	FeCH	fech	6.91
FBgn0025832	Fen1	fen1	13.8
FBgn0030449	Fer3HCH	fth1a	10.91
FBgn0036911	Fibp	fibpb	11.79
FBgn0263278	Fic	ficd	13.8
FBgn0031519	Fign	fignl1	12.79
FBgn0024238	Fim	pls3	12.8
FBgn0037255	Fip1	fip1l1b	10.88
FBgn0035586	Fitm	fitm2	10.82
FBgn0013954	Fkbp12	fkbp1aa	12.8
FBgn0010470	Fkbp14	fkbp14	5.82
FBgn0029174	Fkbp59	fkbp4	10.88
FBgn0028734	Fmr1	fmr1	8.71
FBgn0031633	Fnta	fnta	13.8
FBgn0036134	FoxK	foxk1	9.96
FBgn0004895	FoxL1	foxl1	5.97
FBgn0262477	FoxP	foxp1b	7.8
FBgn0025373	Fpps	fdps	9.72
FBgn0267795	Frl	fmnl2a	11.96
FBgn0259878	Fs	fsta	9.86
FBgn0262743	Fs(2)Ket	kpnb1	12.89
FBgn0043010	Fsn	fbxo45	13.8
FBgn0030327	FucT6	fut8a	13.8
FBgn0032117	FucTB	fut10	13.8
FBgn0285958	Fuca	fuca2	11.83
FBgn0004598	Fur2	pcsk5a	5.92
FBgn0031463	G6P	g6pca.2	12.8
FBgn0029818	GAA1	gpaa1	13.8
FBgn0031495	GABPI	zdhhc23b	9.72
FBgn0035879	GAPcenA	rabgap1l	11.87
FBgn0038391	GATAe	gata4	4.89
FBgn0035245	GC	ggcx	11.77
FBgn0037979	GCC185	golga3	2.03
FBgn0037881	GCC88	gcc1	12.9
FBgn0030289	GCS1	mogs	13.8
FBgn0027588	GCS2alpha	ganab	10.87
FBgn0050115	GEFmeso	plekhg2	3
FBgn0261625	GLS	glsa	13.8
FBgn0034697	GM130	golga2	8.02
FBgn0028894	GMF	gmfb	12.8
FBgn0036545	GXIVsPLA2	pla2g12b	11
FBgn0036927	Gabat	abat	13.8
FBgn0033153	Gadd45	gadd45ga	11.79
FBgn0035147	Gale	gale	12.87
FBgn0263199	Galk	galk2	13.8
FBgn0001104	Galphai	gnai1	12.87
FBgn0004435	Galphaq	gna11a	11.76
FBgn0001123	Galphas	gnas	9.9
FBgn0263200	Galt	galt	9.89
FBgn0030286	CG1657	gapvd1	11.89
FBgn0000053	Gart	gart	5.95
FBgn0029667	Gas8	gas8	13.8
FBgn0033273	Gasz	asz1	7.78
FBgn0039915	Gat	slc6a1b	12.7
FBgn0260779	GatA	qrsl1	13.8
FBgn0039153	GatB	gatb	7.8
FBgn0001105	Gbeta13F	gnb1b	13.8
FBgn0036862	Gbs-76A	ppp1r3da	6.81
FBgn0266465	GckIII	stk26	9.95
FBgn0040319	Gclc	gclc	13.8
FBgn0046114	Gclm	gclm	9.72
FBgn0020388	Gcn5	kat2b	11.87
FBgn0035587	Gdap1	gdap1l1	10.97
FBgn0042135	CG18812	gdap2	13.8
FBgn0001098	Gdh	glud1b	11.94
FBgn0004868	Gdi	gdi1	12.89
FBgn0038692	CG3773	polr2m	8.03
FBgn0283682	Ge-1	edc4	12.8
FBgn0010225	Gel	scin	11.84
FBgn0036850	Gem2	gemin2	8.81
FBgn0011802	Gem3	ddx20	5.6
FBgn0030141	Gga	gga1	12.8
FBgn0004921	Ggamma1	gng7	10.03
FBgn0267252	Ggamma30A	gng13b	11.87
FBgn0034372	Gint3	ubxn6	12.79
FBgn0011770	Gip	hyi	13.8
FBgn0283724	Girdin	ccdc88c	9.83
FBgn0033539	Git	git2a	12.87
FBgn0066114	GlcAT-I	b3gat3	12.75
FBgn0036144	GlcAT-P	b3gat1a	4.04
FBgn0067102	GlcT	ugcg	9.72
FBgn0033316	Gle1	gle1	10.78
FBgn0001987	Gli	nlgn2b	5.95
FBgn0027090	GlnRS	qars	5.12
FBgn0283450	Glo1	glo1	13.8
FBgn0024963	GluClalpha	glra1	11.01
FBgn0005674	GluProRS	eprs	10.88
FBgn0004619	GluRIA	gria3b	12.79
FBgn0267336	Glut4EF	znf704	9.02
FBgn0004507	GlyP	pygma	13.8
FBgn0027088	GlyRS	gars	9.72
FBgn0027287	Gmap	trip11	8.91
FBgn0031661	Gmd	gmds	13.8
FBgn0267823	Gmer	tsta3	13.8
FBgn0004913	Gnf1	rfc1	10.98
FBgn0038074	Gnmt	gnmt	9.72
FBgn0039690	Gnpnat	gnpnat1	13.8
FBgn0036614	Golgin104	ccdc186	13.8
FBgn0034854	Golgin245	golga4	10.88
FBgn0039188	Golgin84	golga5	10.79
FBgn0053052	CG33052	gorab	8.83
FBgn0044871	Gos28	gosr1	9.85
FBgn0001124	Got1	got1	9.91
FBgn0001125	Got2	got2a	12.79
FBgn0266580	Gp210	nup210	13.8
FBgn0039562	Gp93	hsp90b1	12.8
FBgn0001128	Gpdh1	gpd1a	13.8
FBgn0030685	Graf	arhgap42a	10.76
FBgn0036919	Grasp65	gorasp1a	9.74
FBgn0001134	Grd	gabra6a	6.87
FBgn0029830	Grip	grip1	9.77
FBgn0032705	Grip71	nedd1	5.99
FBgn0026431	Grip75	tubgcp4	13.8
FBgn0001142	Gs1	glulb	7.87
FBgn0001145	Gs2	glula	12.89
FBgn0010323	Gsc	gsc	4.89
FBgn0010226	GstS1	gstm.2	5.99
FBgn0010825	Gug	rerea	8.91
FBgn0265191	Gyg	gyg1b	10.94
FBgn0001170	H2.0	hlx1	5.79
FBgn0042712	HBS1	hbs1l	13.8
FBgn0015805	HDAC1	hdac1	7.79
FBgn0051119	HDAC11	hdac11	9.72
FBgn0025825	HDAC3	hdac3	10.8
FBgn0041210	HDAC4	hdac5	9.99
FBgn0026428	HDAC6	hdac6	12.89
FBgn0031107	HERC2	herc2	12.9
FBgn0040318	HGTX	nkx6.2	8.01
FBgn0011276	HLH3B	tal1	7.04
FBgn0011277	HLH4C	nhlh2	6.86
[truncated: 3,740 more rows]

## Sheet: Fly~Mouse
Gene ID	Symbol	Mouse (n=5192)	Weighted score
FBgn0010339	128up	Drg1	13.74
FBgn0020238	14-3-3epsilon	Ywhae	13.74
FBgn0004907	14-3-3zeta	Ywhaz	12.81
FBgn0259178	5PtaseI	Inpp5a	10.74
FBgn0041707	7B2	Scg5	10.73
FBgn0035244	ABCB7	Abcb7	13.8
FBgn0039890	CG2316	Abcd2	14.75
FBgn0033246	ACC	Acaca	13.82
FBgn0033983	ADPS	Agps	12.79
FBgn0053138	AGBE	Gbe1	13.74
FBgn0031392	AIF	Aifm1	13.74
FBgn0033351	AIMP1	Aimp1	13.74
FBgn0036515	AIMP2	Aimp2	11.79
FBgn0050185	AIMP3	Eef1e1	8.95
FBgn0086346	ALiX	Pdcd6ip	13.82
FBgn0052626	AMPdeam	Ampd2	12.9
FBgn0010380	AP-1-2beta	Ap1b1	13.8
FBgn0030089	AP-1gamma	Ap1g1	12.79
FBgn0024833	AP-1mu	Ap1m1	12.79
FBgn0039132	AP-1sigma	Ap1s2	11.79
FBgn0264855	AP-2alpha	Ap2a2	12.79
FBgn0263351	AP-2mu	Ap2m1	12.87
FBgn0043012	AP-2sigma	Ap2s1	13.8
FBgn0034231	APC10	Anapc10	13.74
FBgn0052707	APC4	Anapc4	12.79
FBgn0029879	APC7	Anapc7	12.79
FBgn0261112	APP-BP1	Nae1	13.74
FBgn0034606	ASPP	Ppp1r13b	13.75
FBgn0037671	ATP6AP2	Atp6ap2	13.8
FBgn0030343	ATP7	Atp7a	12.87
FBgn0259221	CG42321	Atp8a1	13.82
FBgn0020236	ATPCL	Acly	12.73
FBgn0039830	ATPsynC	Atp5g1	10.96
FBgn0038224	ATPsynE	Atp5k	9.8
FBgn0035032	ATPsynF	Atp5j2	11.71
FBgn0016691	ATPsynO	Atp5o	13.74
FBgn0028342	ATPsyndelta	Atp5d	12.79
FBgn0020235	ATPsyngamma	Atp5c1	13.74
FBgn0031851	Aatf	Aatf	11.87
FBgn0000017	Abl	Abl2	9.89
FBgn0036372	Abp1	Dbnl	11.83
FBgn0022710	Ac13E	Adcy9	11.82
FBgn0023416	Ac3	Adcy3	10.88
FBgn0012034	AcCoAS	Acss2	13.8
FBgn0000024	Ace	Ache	9.86
FBgn0016122	Acer	Ace	8.81
FBgn0027620	Acf	Baz1a	10.08
FBgn0028484	Ack	Tnk2	11.79
FBgn0263198	Acn	Acin1	9.78
FBgn0000032	Acph-1	Acp2	11.87
FBgn0263120	Acsl	Acsl3	12.87
FBgn0000042	Act5C	Actg1	11.79
FBgn0024913	Actbeta	Inhba	10
FBgn0038467	AdSL	Adsl	12.83
FBgn0027493	AdSS	Adss	12.74
FBgn0037661	Ada	Adal	12.79
FBgn0263738	Ada2a	Tada2a	11.79
FBgn0037555	Ada2b	Tada2b	11.88
FBgn0030891	Ada3	Tada3	12.79
FBgn0029791	CG4096	Adamts7	10.89
FBgn0028658	Adat1	Adat1	10.77
FBgn0035039	Adck	Adck1	12.79
FBgn0036752	Adgf-A	Ada	1.85
FBgn0052068	Adi1	Adi1	12.79
FBgn0038984	AdipoR	Adipor1	12.79
FBgn0283494	Adk2	Ak2	13.74
FBgn0042094	Adk3	Ak3	14.75
FBgn0039747	AdoR	Adora2a	8.73
FBgn0037679	Aduk	Ulk3	13.84
FBgn0038223	Afti	Aftph	7.04
FBgn0010379	Akt1	Akt2	12.87
FBgn0027094	AlaRS	Aars	13.74
FBgn0028962	AlaRS-m	Aars2	7.71
FBgn0020764	Alas	Alas2	13.82
FBgn0039425	CG5432	Aldoa	9.76
FBgn0012036	Aldh	Aldh2	14.75
FBgn0010548	Aldh-III	Aldh3b1	11.86
FBgn0036857	CG9629	Aldh7a1	13.74
FBgn0086378	Alg-2	Pdcd6	12.75
FBgn0038552	Alg1	Alg1	13.74
FBgn0052076	Alg10	Alg10b	11.88
FBgn0037108	Alg11	Alg11	13.74
FBgn0030645	Alg14	Alg14	13.74
FBgn0035401	Alg2	Alg2	13.74
FBgn0039293	CG11851	Alg9	12.78
FBgn0261238	Alh	Mllt6	7.93
FBgn0065035	AlkB	Alkbh1	10.88
FBgn0031068	Alr	Gfer	11.73
FBgn0037116	Als2	Als2	10.86
FBgn0032881	CG9319	Amacr	11.69
FBgn0027356	Amph	Bin1	11.87
FBgn0038309	Amt	Rhcg	2.04
FBgn0011747	Ank	Ank1	6.81
FBgn0261788	Ank2	Ank2	5.99
FBgn0028343	Ankle2	Ankle2	8.88
FBgn0030749	AnxB11	Anxa7	10.92
FBgn0000083	AnxB9	Anxa11	11.93
FBgn0029512	Aos1	Sae1	12.79
FBgn0026150	ApepP	Xpnpep1	14.75
FBgn0051713	Apf	Nudt2	12.81
FBgn0000109	Aprt	Aprt	12.79
FBgn0036111	Aps	Nudt3	12.87
FBgn0038893	Archease	Zbtb8os	12.79
FBgn0013749	Arf102F	Arf4	13.82
FBgn0013750	Arf51F	Arf6	14.75
FBgn0010348	Arf79F	Arf1	13.79
FBgn0020655	ArfGAP1	Arfgap1	12.74
FBgn0037182	ArfGAP3	Arfgap2	12.87
FBgn0037884	Arfip	Arfip2	13.85
FBgn0030088	Arfrp1	Arfrp1	12.79
FBgn0027093	ArgRS	Rars	14.75
FBgn0037526	ArgRS-m	Rars2	13.74
FBgn0032076	CG9510	Asl	10.85
FBgn0000115	Arl1	Arl1	13.8
FBgn0004908	Arl2	Arl2	13.8
FBgn0039889	Arl4	Arl4a	12.81
FBgn0034446	Arl6	Arl6	13.8
FBgn0038453	Arl6IP1	Arl6ip1	12.79
FBgn0011745	Arp1	Actr1a	12.79
FBgn0031050	Arp10	Actr10	13.8
FBgn0011742	Arp2	Actr2	13.8
FBgn0262716	Arp3	Actr3	12.79
FBgn0038576	Arp5	Actr5	12.83
FBgn0011741	Arp6	Actr6	14.75
FBgn0030877	Arp8	Actr8	13.74
FBgn0032859	Arpc2	Arpc2	11.88
FBgn0284255	Arpc4	Arpc4	11.89
FBgn0031437	Arpc5	Arpc5	12.79
FBgn0033062	Ars2	Srrt	12.79
FBgn0038306	Art3	Prmt3	12.79
FBgn0037770	Art4	Carm1	13.8
FBgn0034817	Art7	Prmt7	12.71
FBgn0032329	Art8	Prmt6	5.99
FBgn0052442	Arv1	Arv1	10.79
FBgn0050372	Asap	Asap2	11.87
FBgn0039908	Asator	Ttbk2	6.86
FBgn0035407	Asciz	Atmin	5.98
FBgn0014006	Ask1	Map3k15	13.84
FBgn0086443	AsnRS	Nars	14.75
FBgn0034177	AsnRS-m	Nars2	13.74
FBgn0270926	AsnS	Asns	9.7
FBgn0002069	AspRS	Dars	13.74
FBgn0051739	AspRS-m	Dars2	12.73
FBgn0034075	Asph	Asph	9.82
FBgn0026565	Ass	Ass1	12.79
FBgn0261823	Asx	Asxl2	7.97
FBgn0031876	Atac1	Zzz3	8.82
FBgn0052343	Atac3	Gabpb2	8.84
FBgn0025720	Ate1	Ate1	12.79
FBgn0020762	Atet	Abcg4	10.81
FBgn0265193	Atf-2	Atf7	6.04
FBgn0028550	Atf3	Atf3	4.86
FBgn0033010	Atf6	Atf6	10.78
FBgn0260945	Atg1	Ulk2	12.8
FBgn0040780	Atg10	Atg10	7.75
FBgn0036255	Atg12	Atg12	12.79
FBgn0261108	Atg13	Atg13	8.82
FBgn0039636	Atg14	Atg14	12.79
FBgn0039705	Atg16	Atg16l1	11.78
FBgn0037363	Atg17	Rb1cc1	10.78
FBgn0032935	Atg18b	Wipi1	7.79
FBgn0036813	Atg3	Atg3	12.79
FBgn0031298	Atg4a	Atg4a	13.8
FBgn0038325	Atg4b	Atg4d	12.79
FBgn0029943	Atg5	Atg5	12.79
FBgn0264325	Atg6	Becn1	13.85
FBgn0034366	Atg7	Atg7	12.79
FBgn0052446	Atox1	Atox1	10.86
FBgn0029907	Atx-1	Atxn1l	7.81
FBgn0030410	Aven	Aven	2
FBgn0026597	Axn	Axin1	11.87
FBgn0000152	Axs	Ano10	11.79
FBgn0038342	B9d1	B9d1	12.79
FBgn0261683	B9d2	B9d2	8.9
FBgn0260237	CG42511	Bbip1	3.1
FBgn0035741	BBS1	Bbs1	12.79
FBgn0033578	BBS4	Bbs4	11.86
FBgn0037280	CG1126	Bbs5	13.74
FBgn0031255	BBS8	Ttc8	12.74
FBgn0034622	CG15666	Bbs9	12.79
FBgn0039558	BCAS2	Bcas2	12.79
FBgn0026149	BCL7-like	Bcl7a	11.79
FBgn0261111	BHD	Flcn	12.79
FBgn0035871	BI-1	Tmbim6	12.79
FBgn0039560	BOD1	Bod1	7.8
FBgn0030228	BTBD9	Btbd9	13.8
FBgn0260960	Baldspot	Elovl6	13.74
FBgn0030093	Bap111	Smarce1	9.68
FBgn0042085	Bap170	Arid2	12.74
FBgn0025716	Bap55	Actl6a	12.87
FBgn0025463	Bap60	Smarcd1	14.75
FBgn0032512	Bdp1	Bdp1	6.79
FBgn0025109	Bem46	Abhd13	13.8
FBgn0260857	Bet1	Bet1	12.79
FBgn0260859	Bet3	Trappc3	12.79
FBgn0260860	Bet5	Trappc1	11.88
FBgn0000183	BicD	Bicd2	13.8
FBgn0039282	Bili	Frmd8	10.88
FBgn0024491	Bin1	Sap18	13.8
FBgn0010520	Bka	Fcf1	12.79
FBgn0035625	Blimp-1	Prdm1	10.78
FBgn0002906	Blm	Blm	9.76
FBgn0050077	Blos1	Bloc1s1	11.89
FBgn0036118	Blos2	Bloc1s2	7.75
FBgn0085284	Blos3	Bloc1s3	3.1
FBgn0033155	Br140	Brpf1	14.75
FBgn0050169	Brca2	Brca2	3
FBgn0039654	Brd8	Brd8	10.89
FBgn0086694	Bre1	Rnf40	14.75
FBgn0038499	Brf	Brf1	13.74
FBgn0030434	Brms1	Brms1l	13.8
FBgn0266717	Bruce	Birc6	13.84
FBgn0261822	Bsg	Nptn	8.74
FBgn0000228	Bsg25D	Ninl	8.97
FBgn0003502	Btk29A	Tec	11.86
FBgn0032600	BuGZ	Zfp207	9.89
FBgn0025457	Bub3	Bub3	12.89
FBgn0265598	Bx	Lmo1	7.8
FBgn0004856	Bx42	Snw1	13.74
FBgn0259228	C3G	Rapgef1	10.73
FBgn0033542	CG12309	Car1	3.79
FBgn0033504	CAP	Sorbs3	6.9
FBgn0013759	CASK	Cask	10.86
FBgn0003676	CCT1	Tcp1	13.84
FBgn0030086	CCT2	Cct2	14.75
FBgn0015019	CCT3	Cct3	13.74
FBgn0032444	CCT4	Cct4	14.75
FBgn0010621	CCT5	Cct5	13.8
FBgn0027329	CCT6	Cct6a	12.81
FBgn0037632	CCT7	Cct7	13.74
FBgn0284436	CCT8	Cct8	13.72
FBgn0037533	CD98hc	Slc3a2	5.82
FBgn0026143	CDC45L	Cdc45	12.79
FBgn0030752	CG9947	Tmem30a	12.83
FBgn0030269	CDK2AP1	Cdk2ap1	8.73
FBgn0039774	CDase	Asah2	13.74
FBgn0039590	CG10011	Ankrd50	3.93
FBgn0038013	CG10038	Fam172a	12.79
FBgn0037492	CG10050	Dtwd2	12.79
FBgn0037482	CG10055	Shq1	9.78
FBgn0037473	CG10068	Elmod2	13.8
FBgn0036369	CG10089	Dusp22	10.76
FBgn0037472	CG10098	Scrn3	11.78
FBgn0032799	CG10166	Dpm1	11.89
FBgn0036353	CG10171	Tmem19	12.79
FBgn0039094	CG10184	Tha1	13.74
FBgn0032796	CG10188	Arhgef18	10.79
FBgn0032793	CG10189	Ctu2	10.74
FBgn0033971	CG10209	Naif1	2.03
FBgn0039115	CG10214	Rexo2	13.74
FBgn0036356	CG10222	Gpn2	13.74
FBgn0027512	CG10254	Ube2o	10.71
FBgn0033985	CG10257	Faim	12.79
FBgn0032811	CG10268	Pmvk	12.84
FBgn0032681	CG10283	Ccdc50	6.92
FBgn0037439	CG10286	Heatr3	12.79
FBgn0038454	CG10324	Gpkow	11.79
FBgn0032690	CG10333	Ddx23	14.75
FBgn0032698	CG10336	Tipin	10.78
FBgn0032700	CG10338	BC017158	11.76
FBgn0022344	CG10340	Atpaf1	12.79
FBgn0032701	CG10341	Naf1	9.87
FBgn0032703	CG10343	Rwdd4a	12.79
FBgn0030342	CG10347	Nudcd1	12.79
FBgn0032707	CG10348	Mecom	5.92
FBgn0036208	CG10361	Gcat	14.75
FBgn0030358	CG10362	Pdzd8	11.79
FBgn0039109	CG10365	Chac1	10.78
FBgn0039116	CG10375	Dnajc8	12.79
FBgn0032702	CG10376	Ppm1f	12.84
FBgn0033019	CG10395	Ino80b	9.85
FBgn0032689	CG10413	Slc12a9	13.74
FBgn0033021	CG10417	Ppm1g	11.8
FBgn0036277	CG10418	Lsm2	13.84
FBgn0039304	CG10425	Kdsr	13.74
FBgn0032724	CG10428	Gstcd	13.74
FBgn0032730	CG10431	Thap1	2.03
FBgn0037539	CG10435	Ubap1	5.94
FBgn0032819	CG10463	Dus3l	12.83
FBgn0033017	CG10465	Kctd10	13.74
FBgn0032822	CG10466	Rbmx2	9.73
FBgn0032746	CG10470	Tmco1	12.79
FBgn0032748	CG10492	Zcchc2	5.91
FBgn0032750	CG10495	Dus4l	13.8
FBgn0030034	CG10555	Ss18	7.04
FBgn0037051	CG10565	Dnajc2	12.79
FBgn0035630	CG10576	Pa2g4	11.9
FBgn0037046	CG10581	Ntpcr	13.74
FBgn0037045	CG10584	Mettl22	10.88
FBgn0032717	CG10600	Rsbn1l	9.73
FBgn0032721	CG10602	Lta4h	14.75
FBgn0032818	CG10628	Gtpbp10	14.75
FBgn0036287	CG10663	C1rl	1.84
FBgn0035588	CG10672	Dhrs4	14.75
FBgn0039147	CG10694	Rad23a	6.9
FBgn0034420	CG10737	C2cd2	4.96
FBgn0037250	CG1074	Trmt11	13.74
FBgn0029980	CG10778	Dhdds	13.74
FBgn0034626	CG10795	Tm2d1	13.74
FBgn0029664	CG10802	Aarsd1	11.86
FBgn0035455	CG10862	Ube2d1	3.96
FBgn0031395	CG10874	Ccdc28a	10.85
FBgn0038769	CG10889	Zc3h12a	10.73
FBgn0037911	CG10898	Nudt18	11.78
FBgn0036207	CG10907	Cwc27	12.77
FBgn0034307	CG10914	Noa1	13.74
FBgn0034308	CG10915	Cttnbp2nl	9.87
FBgn0034360	CG10927	Adat3	12.84
FBgn0029969	CG10932	Acat1	14.75
FBgn0010620	CG10939	Slc9a3r1	9.86
FBgn0036317	CG10948	Enox2	11.79
FBgn0030010	CG10959	Zbtb38	2.01
FBgn0036306	CG10973	Hspbp1	10.68
FBgn0037379	CG10979	Zfp800	7.87
FBgn0036305	CG10984	Ankrd12	7.84
FBgn0034455	CG11007	Tmx2	12.79
FBgn0031736	CG11030	Ngdn	12.79
FBgn0037544	CG11035	Dnajc30	9
FBgn0031836	CG11050	Hddc2	9.73
FBgn0028467	CG11070	Ube4a	14.75
FBgn0039930	CG11077	Mpv17	10.99
FBgn0039241	CG11089	Atic	13.74
FBgn0030528	CG11095	Nudt8	12.79
FBgn0030522	CG11103	Tm2d2	12.79
FBgn0037200	CG11109	Nsun6	13.74
FBgn0034535	CG11110	Immp2l	14.75
FBgn0037304	CG1113	Fam161a	1.8
FBgn0030518	CG11134	Apip	14.75
FBgn0033177	CG11141	Tecpr2	7.77
FBgn0037297	CG1116	Rgp1	12.79
FBgn0030507	CG11164	Rnaseh2b	12.79
FBgn0030499	CG11178	Avl9	12.79
FBgn0034528	CG11180	Pinx1	9.78
FBgn0034442	CG11257	Cyb5r4	14.75
FBgn0037279	CG1129	Gmppb	13.8
FBgn0039849	CG11334	Mri1	12.84
FBgn0035537	CG11342	Bcdin3d	13.8
FBgn0037185	CG11367	Tmem64	10.88
FBgn0031217	CG11377	Creld2	10.76
FBgn0037021	CG11399	Pcif1	11.88
FBgn0026876	CG11403	Ddx11	14.75
FBgn0035024	CG11414	Zfp598	12.74
FBgn0024364	CG11417	Esf1	10.83
FBgn0037504	CG1142	Dnttip2	7.77
FBgn0029713	CG11436	Ttc17	6.86
FBgn0031224	CG11454	Rbm7	10.74
FBgn0037396	CG11459	4930486L24Rik	3.96
FBgn0035397	CG11486	Pan3	12.74
FBgn0046296	CG11534	Def8	14.75
FBgn0039859	CG11539	Nat9	13.74
FBgn0039868	CG11563	Nop16	11.89
FBgn0035524	CG11583	Brix1	12.71
FBgn0035520	CG11586	Zmat2	13.74
FBgn0030545	CG11590	Cuta	11.79
FBgn0035484	CG11594	Fggy	12.79
FBgn0037313	CG1161	Tmem9b	12.8
FBgn0040351	CG11638	Cabp4	1.91
FBgn0030638	CG11655	Slc10a3	10.74
FBgn0030678	CG11679	Rmnd1	11.78
FBgn0031115	CG11710	Trip4	14.75
FBgn0264712	CG1172	Ubtd1	12.8
FBgn0037777	CG11722	Ndufaf4	12.79
FBgn0037603	CG11753	Sys1	12.79
FBgn0033527	CG11777	Ppil3	11.86
FBgn0038683	CG11779	Timm44	12.83
FBgn0034495	CG11788	Dscc1	12.79
FBgn0033996	CG11807	Nisch	7.87
FBgn0036099	CG11811	Guk1	13.74
FBgn0039272	CG11836	F10	2.03
FBgn0039627	CG11837	Dimt1	13.74
FBgn0039271	CG11839	Zfp830	11.79
FBgn0039303	CG11857	Rer1	12.79
FBgn0039305	CG11858	Pin4	7.8
FBgn0031253	CG11885	Psmg3	2.96
FBgn0014427	CG11899	Psat1	13.74
FBgn0039274	CG11920	Imp4	13.74
FBgn0037644	CG11964	Ctnnbl1	12.79
FBgn0027503	CG11970	Nfrkb	11.79
FBgn0037652	CG11980	Myg1	9.8
FBgn0035236	CG12004	Tmem184b	12.87
FBgn0037293	CG12007	Rabggta	14.75
FBgn0035444	CG12012	Bri3	9.87
FBgn0027903	CG12018	Pold2	13.74
FBgn0035273	CG12020	Dnajb13	5.85
FBgn0035283	CG12024	Cuedc1	11.78
FBgn0035285	CG12025	Tmem134	6.09
FBgn0039831	CG12054	Jazf1	10.68
FBgn0030099	CG12056	Cyb5d2	13.74
FBgn0030053	CG12081	Klhdc3	12.87
FBgn0043458	CG12084	Zer1	13.74
FBgn0035372	CG12093	Trp53i13	5.92
FBgn0030457	CG12096	Psmd5	12.79
FBgn0035232	CG12099	Rnf10	13.74
FBgn0030100	CG12106	Commd3	10.78
FBgn0030050	CG12111	Clec4e	3.06
FBgn0030101	CG12118	Mmadhc	8.85
FBgn0030109	CG12121	Gpr107	11.78
FBgn0033475	CG12129	Ascc1	11.79
FBgn0033471	CG12134	Wdr89	12.79
FBgn0033232	CG12159	1600002K03Rik	3
FBgn0260462	CG12163	Ctsf	10.79
FBgn0037356	CG12170	Oxsm	11.87
FBgn0037305	CG12173	Enoph1	13.74
FBgn0029822	CG12236	Nacc1	1.85
FBgn0031048	CG12237	Phospho2	12.79
FBgn0038304	CG12241	Sgsm3	14.75
FBgn0039557	CG12259	Fam50a	12.9
FBgn0038057	CG12267	Polr3c	13.74
FBgn0037491	CG1227	Stk16	12.64
FBgn0032620	CG12288	Rbm34	10.81
FBgn0036514	CG12301	Utp14a	13.75
FBgn0038577	CG12321	Psmg2	12.79
FBgn0033557	CG12325	Pwp2	13.74
FBgn0038617	CG12333	Wdr37	12.79
FBgn0037489	CG1234	Noc3l	12.79
FBgn0033550	CG12341	Tmem170	11.79
FBgn0033556	CG12343	Syf2	12.79
FBgn0031987	CG12375	Lactb2	12.79
FBgn0033624	CG12384	Dap	11.79
FBgn0038968	CG12499	Urb1	9.98
FBgn0250830	CG12547	Nhlrc2	12.79
FBgn0035517	CG1265	Pqlc3	13.8
FBgn0040929	CG12659	Ino80c	8.83
FBgn0035392	CG1271	Gk5	13.84
FBgn0036536	CG12713	BC052040	11.78
FBgn0033252	CG12769	Zfp445	2.03
FBgn0031041	CG12788	Pstk	8.73
FBgn0031535	CG12795	Zfand2b	12.79
FBgn0037809	CG12818	Leng1	12.79
FBgn0040666	CG12848	Chchd1	10.78
FBgn0033948	CG12863	Zcchc4	13.74
FBgn0033507	CG12909	Lyar	10.78
FBgn0033500	CG12913	Csgalnact1	13.8
FBgn0037739	CG12948	1700123O20Rik	6.92
FBgn0037061	CG12975	Trmt112	8.73
FBgn0030806	CG13001	Zc4h2	11.74
FBgn0033899	CG13016	Tmem39a	13.8
FBgn0035519	CG1309	Abhd16a	13.8
FBgn0032050	CG13096	Rsl1d1	8.89
FBgn0032051	CG13097	Mphosph10	11.79
FBgn0032156	CG13124	Mif4gd	6.87
FBgn0032168	CG13126	Mettl17	12.79
FBgn0035526	CG1316	Rbm45	11.69
FBgn0035333	CG1317	March6	13.74
FBgn0033661	CG13185	Mdn1	12.79
FBgn0033653	CG13192	Gnb1l	12.87
FBgn0062449	CG13197	Dusp11	11.81
FBgn0036984	CG13248	Slc7a4	9.9
FBgn0037014	CG13251	Ccdc66	2.93
FBgn0035677	CG13293	Scai	13.8
FBgn0033781	CG13319	Psmg4	3
FBgn0033794	CG13326	Armc3	8.85
FBgn0033884	CG13344	Rnf25	11.73
FBgn0025633	CG13366	Specc1l	10.8
FBgn0025634	CG13367	Gatad1	9.78
FBgn0032033	CG13392	Tmem126a	6.02
FBgn0014417	CG13397	Naglu	12.83
FBgn0032042	CG13398	Frs2	7.81
FBgn0038926	CG13409	Tmem181a	11.76
FBgn0034518	CG13430	Tmprss4	3.08
FBgn0027507	CG1344	Scyl3	11.73
FBgn0034546	CG13442	March3	6.84
FBgn0034786	CG13531	Spg11	11.79
FBgn0030151	CG1354	Ola1	14.75
FBgn0039128	CG13599	Mad2l1bp	4.03
FBgn0039137	CG13604	Ubash3b	12.79
FBgn0039150	CG13605	Rnft1	8.83
FBgn0039170	CG13609	Ptov1	12.9
FBgn0039205	CG13623	Isca2	12.79
FBgn0039210	CG13625	Bud13	12.79
FBgn0039219	CG13630	Metap1	14.75
FBgn0035890	CG13667	Ndor1	13.74
FBgn0035867	CG13671	Txndc11	8.92
FBgn0031252	CG13690	Rnaseh2a	13.74
FBgn0031254	CG13692	Arl16	5.77
FBgn0035577	CG13708	Lrrc49	7.76
FBgn0033482	CG1371	Nomo1	12.79
FBgn0042092	CG13773	Twistnb	9.85
FBgn0031897	CG13784	Pqlc1	10.79
FBgn0038961	CG13850	Tbrg4	10.8
FBgn0035104	CG13875	Rassf10	8.92
FBgn0035109	CG13876	4930453N24Rik	12.79
FBgn0035165	CG13887	Bcap31	13.8
FBgn0035146	CG13893	Sec14l2	12.8
FBgn0035248	CG13919	Tmem60	10.78
FBgn0031753	CG13999	Tmem138	12.79
FBgn0031716	CG14015	Manea	12.71
FBgn0031707	CG14020	Tmem231	9.89
FBgn0036696	CG14057	Pop5	12.74
FBgn0033474	CG1407	Zdhhc20	13.8
FBgn0036814	CG14073	Bcor	7.01
FBgn0036859	CG14085	2210408I21Rik	6.99
FBgn0040786	CG14104	Swi5	2.9
FBgn0036359	CG14105	Ttc36	12.79
FBgn0032961	CG1416	Ahsa1	12.87
FBgn0033468	CG1418	Rabac1	13.74
FBgn0036936	CG14185	Lrrc56	9.73
FBgn0030996	CG14194	Tmem185b	10.8
FBgn0031040	CG14210	Ccdc86	7.82
FBgn0031036	CG14220	Suds3	12.79
FBgn0031062	CG14230	Nol8	8.77
FBgn0031060	CG14231	Osgepl1	13.74
FBgn0031061	CG14232	Acbd3	10.79
FBgn0039429	CG14238	Tmem26	9.78
FBgn0037347	CG1427	Sepsecs	12.79
FBgn0038673	CG14286	1110038F14Rik	9.89
FBgn0038660	CG14291	Sgsh	12.79
FBgn0038654	CG14298	App	1.95
FBgn0031315	CG14341	Mea1	4.93
FBgn0030584	CG14407	Glrx5	14.75
FBgn0030582	CG14411	Mtmr10	14.75
FBgn0030571	CG14414	Rbm18	10.99
FBgn0034242	CG14480	Fam192a	12.79
FBgn0039404	CG14543	Tsr2	11.79
FBgn0039407	CG14544	Trmt61a	13.74
FBgn0037142	CG14562	Hps3	8.7
FBgn0033054	CG14591	Tmem164	13.8
FBgn0031183	CG14621	Slc35e1	13.74
FBgn0030406	CG1463	Znhit6	12.79
FBgn0037220	CG14641	Rbm22	12.83
FBgn0037241	CG14646	Tmem129	12.79
FBgn0037244	CG14647	Kctd9	12.84
FBgn0037252	CG14650	Dnajc14	6.94
FBgn0037317	CG14667	Repin1	2.03
FBgn0037822	CG14683	Mettl15	12.79
FBgn0037883	CG14701	Dph3	12.81
FBgn0037922	CG14711	Zfp810	2.01
FBgn0037930	CG14715	Fkbp2	13.8
FBgn0037942	CG14721	Tpk1	13.74
FBgn0037943	CG14722	Wdr55	11.69
FBgn0040777	CG14767	Laptm4a	11.73
FBgn0027793	CG14787	Cdyl	3.84
FBgn0023513	CG14803	Mms22l	9.84
FBgn0023514	CG14805	Wdr18	11.88
FBgn0031174	CG1486	Pdxdc1	11.76
FBgn0038330	CG14868	Ccdc149	7.97
FBgn0038425	CG14881	Armc7	6.75
FBgn0038429	CG14882	Mtrr	8.59
FBgn0038432	CG14883	Gde1	12.86
FBgn0038428	CG14894	Ttc1	12.79
FBgn0015351	CG14906	Mettl4	9.73
FBgn0035415	CG14966	3110040N11Rik	11.86
FBgn0035431	CG14968	Ldlrap1	2.86
FBgn0035440	CG14969	Ostm1	10.78
FBgn0035449	CG14971	Slc35c2	13.74
FBgn0035518	CG15011	Nfxl1	12.89
FBgn0035528	CG15012	Tmem50b	13.75
FBgn0035532	CG15014	Thumpd1	13.74
FBgn0035541	CG15019	Llph	7.82
FBgn0034402	CG15084	Ccdc130	12.79
FBgn0034390	CG15093	Hibadh	12.81
FBgn0034419	CG15111	Abhd12	11.86
FBgn0034418	CG15118	Ankrd13d	13.8
FBgn0033463	CG1513	Osbpl9	12.73
FBgn0032860	CG15130	Tmie	7.9
FBgn0032635	CG15141	Ubr7	13.74
FBgn0032688	CG15160	Rprd2	10.88
FBgn0032732	CG15168	Mmgt1	12.87
FBgn0039601	CG1523	Dcaf10	9.88
FBgn0028879	CG15270	Ano8	10.79
FBgn0030183	CG15309	Ypel2	12.8
FBgn0031143	CG1532	Glod4	11.88
FBgn0030077	CG15365	Lzts2	5.86
FBgn0031403	CG15387	Grcc10	10.89
FBgn0039828	CG1542	Ebna1bp2	12.79
FBgn0031596	CG15429	Cyb5d1	11.83
FBgn0031603	CG15432	Fam32a	10.89
FBgn0031606	CG15439	Phf14	11.73
FBgn0031607	CG15440	Trnau1ap	11.69
FBgn0031609	CG15443	Tmco6	3.03
FBgn0039732	CG15525	Ccdc12	11.89
FBgn0039748	CG15529	Blnk	4.84
FBgn0039752	CG15530	Bad	1.89
FBgn0039764	CG15535	Ccdc59	3.9
FBgn0039770	CG15537	Crhbp	12.79
FBgn0039799	CG15543	Ak8	3.01
FBgn0039829	CG15561	Gpatch4	11.79
FBgn0030694	CG15602	Zfyve19	11.86
FBgn0030654	CG15643	2410131K14Rik	11.78
FBgn0034567	CG15651	Fkrp	13.8
FBgn0034095	CG15701	Wdr60	7.9
FBgn0030465	CG15743	Impad1	13.82
FBgn0029999	CG1575	Tex10	8.73
FBgn0029801	CG15771	Nanp	13.74
FBgn0030873	CG15814	Rnf121	12.79
FBgn0030246	CG1582	Dhx57	14.75
FBgn0035308	CG15822	Sestd1	9.89
FBgn0035337	CG15877	3110082I17Rik	8.94
FBgn0030576	CG15890	Slc46a3	9.78
FBgn0033085	CG15908	2510002D24Rik	10.78
FBgn0030700	CG15914	Gtdc1	12.79
FBgn0030704	CG15916	Rbfa	8.82
FBgn0038814	CG15923	Tmem67	12.79
FBgn0033191	CG1598	Asna1	13.74
FBgn0039844	CG1607	Slc7a6	9.82
FBgn0033183	CG1620	Mier1	10.79
FBgn0030468	CG1622	Prpf38b	8.94
FBgn0030218	CG1628	Slc25a15	12.81
FBgn0030478	CG1640	Gpt2	13.74
FBgn0039600	CG1646	Prpf39	9.85
FBgn0033454	CG1671	Tbl3	11.89
FBgn0029820	CG16721	Tcp11l1	12.79
FBgn0034940	CG16787	2310061I04Rik	9.84
FBgn0032488	CG16812	2310022A10Rik	8.73
FBgn0028919	CG16865	C330007P06Rik	10.13
FBgn0034498	CG16868	Cachd1	12.79
FBgn0040394	CG16903	Ccnl1	9.86
FBgn0037741	CG16908	Tti1	13.8
FBgn0033883	CG16935	Mecr	13.74
FBgn0031116	CG1695	Sgsm2	11.77
FBgn0030701	CG16952	Btbd7	10.78
FBgn0036512	CG16979	Ufsp2	12.64
FBgn0062517	CG16984	Enkur	12.79
FBgn0025621	CG16989	Heatr6	10.87
FBgn0033122	CG17002	Gps2	10.78
FBgn0033783	CG17019	Rffl	11.79
FBgn0030321	CG1703	Abcf1	13.75
FBgn0032449	CG17036	Slc19a2	13.74
FBgn0031099	CG17065	Amdhd2	12.79
FBgn0031098	CG17068	Btbd2	3.89
FBgn0031239	CG17075	Zdhhc1	8.75
FBgn0032276	CG17098	Zfp346	6.7
FBgn0039045	CG17119	Ctns	13.74
FBgn0032297	CG17124	Ppp1r14b	11.79
FBgn0039020	CG17141	Mtg1	13.74
FBgn0039943	CG17168	Snip1	10.78
FBgn0037882	CG17187	Dnajc17	12.79
FBgn0038043	CG17202	Mycbp	5.88
FBgn0031500	CG17221	Rtn4ip1	12.79
FBgn0046225	CG17230	Tchp	3.9
FBgn0036958	CG17233	Ccdc82	4.96
FBgn0035249	CG17249	Prcc	9.88
FBgn0033089	CG17266	Ppih	12.77
FBgn0034202	CG17287	Zdhhc15	9.69
FBgn0032032	CG17294	Hdhd2	12.87
FBgn0030239	CG17333	Pgls	13.74
FBgn0031858	CG17378	6430548M08Rik	10.78
FBgn0030291	CG1738	2810004N23Rik	4.79
FBgn0039977	CG17454	Smndc1	13.8
FBgn0038481	CG17475	Prtn3	1.96
FBgn0032997	CG17486	Asnsd1	13.74
FBgn0039836	CG1750	Mtfmt	13.74
FBgn0038424	CG17565	Fntb	13.82
FBgn0031544	CG17593	Ccdc47	12.79
FBgn0031194	CG17598	Ppm1h	12.8
FBgn0031361	CG17652	Utp23	11.89
FBgn0031356	CG17660	Tmem87b	12.87
FBgn0039993	CG17691	Bckdhb	13.85
FBgn0040056	CG17698	Camkk1	10.61
FBgn0027597	CG17712	Gfod1	13.8
FBgn0041004	CG17715	Tmem65	8.83
FBgn0030114	CG17754	Klhl5	13.8
FBgn0033529	CG17765	Pef1	12.72
FBgn0032240	CG17768	Lsm4	9.75
FBgn0034748	CG17807	Alkbh8	14.75
FBgn0038915	CG17819	Arl11	1.91
FBgn0025635	CG17829	Hinfp	10.8
FBgn0040005	CG17883	Tbc1d20	13.74
FBgn0023537	CG17896	Aldh6a1	13.74
FBgn0032597	CG17904	Nubp1	14.75
FBgn0038421	CG17931	Serf1	9.83
FBgn0033199	CG17985	Lysmd3	11.79
FBgn0032595	CG17996	Cmc1	11.86
FBgn0033566	CG18004	Ino80e	5.79
FBgn0033491	CG18011	Zfp51	2.11
FBgn0031119	CG1812	Klhl22	6.01
FBgn0033426	CG1814	Nt5dc3	12.79
FBgn0039863	CG1815	Zmynd8	11.74
FBgn0034403	CG18190	Mapre2	7.73
FBgn0030403	CG1824	Abcb8	13.82
FBgn0039149	CG18428	Arl6ip4	8.95
FBgn0030345	CG1847	Aip	13.8
FBgn0037683	CG18473	Pter	12.71
FBgn0037931	CG18476	Zfp808	2.11
FBgn0028746	CG18508	BC031181	4.97
FBgn0039189	CG18528	Gtpbp3	13.74
FBgn0038053	CG18549	Mfsd11	11.86
FBgn0038601	CG18600	Polr1e	5.74
FBgn0027561	CG18659	Dennd1b	9.78
FBgn0033226	CG1882	Abhd4	13.84
FBgn0039870	CG1896	Pdcd7	2.81
FBgn0039911	CG1909	Rapsn	12.71
FBgn0033401	CG1968	Cog6	12.79
FBgn0039664	CG2006	Dtwd1	12.79
FBgn0037391	CG2017	Gtpbp2	14.75
FBgn0037383	CG2023	Bnip1	12.79
FBgn0033400	CG2063	Sap30bp	10.89
FBgn0037372	CG2091	Dcps	13.74
FBgn0037369	CG2100	Trnt1	13.74
FBgn0030217	CG2124	Fastkd5	7.99
FBgn0039876	CG2126	Jkamp	13.8
FBgn0037360	CG2182	Ggnbp2	10.78
FBgn0030243	CG2186	Rbm33	6.08
FBgn0039767	CG2218	Ubox5	12.79
FBgn0039773	CG2224	Stambp	12.79
FBgn0029997	CG2258	Nckipsd	10.78
FBgn0030000	CG2260	Wdr46	13.8
FBgn0035204	CG2277	Nt5dc1	12.79
FBgn0039663	CG2321	C87436	9.87
FBgn0032864	CG2493	Prcp	13.8
FBgn0030411	CG2540	Chac2	10.82
FBgn0032870	CG2608	Spag7	12.79
FBgn0032877	CG2617	Rnf26	4.75
FBgn0037478	CG2656	Gpn3	14.75
FBgn0024993	CG2662	Samd1	3.1
FBgn0024998	CG2685	Wbp11	11.81
FBgn0030504	CG2691	Rrp12	12.79
FBgn0024973	CG2701	Ascc2	12.79
FBgn0037541	CG2747	Heatr5b	13.8
FBgn0035087	CG2765	Mid1ip1	7.95
FBgn0027599	CG2790	Dnajc21	12.84
FBgn0034931	CG2812	Wdr47	9.73
FBgn0014930	CG2846	Rfk	13.74
FBgn0031459	CG2862	Hint1	13.82
FBgn0029672	CG2875	Noc4l	11.78
FBgn0033240	CG2906	Rrnad1	11.89
FBgn0023529	CG2918	Hyou1	13.74
FBgn0023528	CG2924	Ube2q2	12.87
FBgn0037344	CG2926	Phrf1	9.87
FBgn0029685	CG2938	Casd1	12.79
FBgn0031585	CG2955	Mapre3	4.92
FBgn0030177	CG2972	Nob1	13.74
FBgn0030170	CG2990	Dna2	12.81
FBgn0050022	CG30022	Ethe1	12.79
FBgn0050048	CG30048	Pkd1	2.11
FBgn0050054	CG30054	Gna11	6.81
FBgn0031643	CG3008	Riok3	14.75
FBgn0050094	CG30094	Ighmbp2	1.95
FBgn0050100	CG30100	2810006K23Rik	11.73
FBgn0050105	CG30105	Rnaseh2c	7.84
FBgn0050157	CG30157	Ufsp1	10.64
FBgn0050159	CG30159	E130311K13Rik	4.95
FBgn0040337	CG3021	Trmu	12.71
FBgn0050284	CG30284	Gramd1c	5.88
FBgn0050291	CG30291	Cdk5rap3	11.75
FBgn0050338	CG30338	Rwdd2b	11.84
FBgn0050349	CG30349	Wdr43	11.86
FBgn0050373	CG30373	BC003965	3.1
FBgn0050394	CG30394	Slc38a10	9.68
FBgn0029925	CG3040	Lrrc57	11.69
FBgn0050423	CG30423	Leprotl1	12.8
FBgn0050440	CG30440	Mcf2l	5.9
FBgn0034703	CG3045	Pus3	12.73
FBgn0050467	CG30467	Saal1	6.02
FBgn0050496	CG30496	Glmn	11.89
FBgn0038195	CG3061	Dnajb12	13.8
FBgn0023527	CG3071	Utp15	12.79
FBgn0031457	CG3077	Snx21	11.79
FBgn0031473	CG3104	Ankrd29	9.03
FBgn0051064	CG31064	Rufy2	11.89
FBgn0033005	CG3107	Pitrm1	13.74
FBgn0051075	CG31075	Aldh1a7	7.85
FBgn0051111	CG31111	Tbrg1	9.68
FBgn0051122	CG31122	1700066M21Rik	11.78
FBgn0051126	CG31126	Bola1	12.79
FBgn0051140	CG31140	Dgkq	13.74
FBgn0051145	CG31145	Fam20c	9.73
FBgn0051156	CG31156	Srbd1	12.9
FBgn0051224	CG31224	Zbtb44	2.03
FBgn0051229	CG31229	Timm22	13.74
FBgn0051251	CG31251	Nudcd3	9.66
FBgn0051301	CG31301	Nkrf	8.82
FBgn0051357	CG31357	Maea	12.79
FBgn0051368	CG31368	Aqr	13.85
FBgn0043799	CG31381	Trit1	13.74
FBgn0051431	CG31431	Fgfrl1	3.89
FBgn0051460	CG31460	Krtcap2	13.74
FBgn0051475	CG31475	Sdf4	13.74
FBgn0027564	CG3149	Rft1	13.74
FBgn0051528	CG31528	Ubqln2	4.94
FBgn0051550	CG31550	Sugp1	10.78
FBgn0023536	CG3156	Abcb10	14.75
FBgn0051612	CG31612	Zfp407	1.85
FBgn0051635	CG31635	Ppp1r37	8.87
FBgn0051638	CG31638	Ccdc102a	11.86
FBgn0051643	CG31643	Fastkd1	8.75
FBgn0051648	CG31648	Cox11	13.74
FBgn0031673	CG31650	Rcn2	13.75
FBgn0029896	CG3168	Sv2a	6.79
FBgn0051694	CG31694	Ifrd1	13.8
FBgn0051704	CG31704	Spink2	4.76
FBgn0051712	CG31712	Arglu1	10.83
FBgn0051729	CG31729	Atp9b	13.82
FBgn0032618	CG31743	Chst11	11.78
FBgn0051759	CG31759	Pde12	12.89
FBgn0051800	CG31800	AU022252	10.88
FBgn0051803	CG31803	Rsph9	11.79
FBgn0051812	CG31812	Tsen2	10.68
FBgn0051855	CG31855	Dda1	10.89
FBgn0031668	CG31917	Znhit1	12.79
FBgn0051922	CG31922	Zmat5	11.73
FBgn0051935	CG31935	Rab3gap1	13.74
FBgn0031360	CG31937	Dhrs7	14.75
FBgn0051957	CG31957	Eif1ad	12.79
FBgn0029887	CG3198	Luc7l3	10.85
FBgn0052022	CG32022	Wrb	8.75
FBgn0052039	CG32039	Svip	5.11
FBgn0044328	CG32052	Smpdl3b	13.74
FBgn0052066	CG32066	Fam49b	11.87
FBgn0052069	CG32069	Ier3ip1	9.99
FBgn0052075	CG32075	Las1l	5.96
FBgn0052099	CG32099	Aasdhppt	13.74
FBgn0052104	CG32104	Rpap1	10.88
FBgn0052109	CG32109	Aagab	7.89
FBgn0047178	CG32147	Pgpep1	14.75
FBgn0052202	CG32202	Tfpt	4
FBgn0037538	CG3223	Ubl7	3.76
FBgn0029885	CG3224	Zfp593	13.74
FBgn0052249	CG32249	Selplg	2.03
FBgn0031631	CG3225	Dhx35	13.74
FBgn0029882	CG3226	Cacybp	12.79
FBgn0052264	CG32264	Phactr1	8.97
FBgn0052281	CG32281	Trmt5	13.74
FBgn0052301	CG32301	Adcy7	5.75
FBgn0052344	CG32344	Ddx54	14.75
FBgn0052354	CG32354	Agrn	2.85
FBgn0052369	CG32369	Lonrf1	11.79
FBgn0052392	CG32392	Rsph3b	12.74
FBgn0052409	CG32409	Rrs1	11.88
FBgn0052425	CG32425	C2cd3	5.82
FBgn0266918	CG32486	Cyhr1	12.84
FBgn0052512	CG32512	Tmem205	8.71
FBgn0052533	CG32533	Dhx34	13.84
FBgn0052536	CG32536	Ebag9	5.89
FBgn0052549	CG32549	Nt5c2	13.74
FBgn0052576	CG32576	Golt1b	12.8
FBgn0032986	CG3262	Nubpl	12.73
FBgn0052638	CG32638	Agtrap	11.79
FBgn0052668	CG32668	Armc2	9.93
FBgn0052687	CG32687	Lrrc58	11.79
FBgn0265265	CG32727	Dnajc15	4.97
FBgn0052850	CG32850	Rnf11	12.81
FBgn0031628	CG3294	Zrsr1	12.8
FBgn0053057	CG33057	Trpt1	11.74
FBgn0038877	CG3308	Tatdn2	4.74
FBgn0053082	CG33082	Rpp21	7.8
FBgn0028916	CG33090	Gba2	13.74
FBgn0053108	CG33108	BC024978	8.97
FBgn0053129	CG33129	Tmem214	12.79
FBgn0053144	CG33144	Rnf144a	9.75
FBgn0053172	CG33172	Wdr6	11.78
FBgn0053203	CG33203	Paqr4	12.79
FBgn0053217	CG33217	Pelp1	5.99
FBgn0053230	CG33230	Setd4	12.79
FBgn0053260	CG33260	Tsen34	8.83
FBgn0053303	CG33303	Rpn1	13.74
FBgn0036018	CG3335	Rbm19	13.74
FBgn0029874	CG3342	Fkbp15	3
FBgn0053506	CG33506	Tmem177	11.89
FBgn0034989	CG3356	Ube3c	14.75
FBgn0033117	CG3358	Tatdn1	13.74
FBgn0053635	CG33635	Sft2d3	11.89
FBgn0061359	CG33671	Mvk	10.79
FBgn0061360	CG33672	Bola2	10.89
FBgn0052831	CG33695	0610010K14Rik	8.73
FBgn0064126	CG33722	Aspscr1	11.79
FBgn0053774	CG33774	Ost4	6.89
FBgn0061362	CG33785	Polr3k	12.79
FBgn0061361	CG33786	Yrdc	12.79
FBgn0066303	CG33932	Tmem203	11.79
FBgn0053969	CG33969	Fbxw4	9.76
FBgn0053977	CG33977	Dpm3	11.79
FBgn0250851	CG33981	Anapc13	9.96
FBgn0054001	CG34001	Chtf8	3.96
FBgn0035148	CG3402	Tax1bp3	10.78
FBgn0054039	CG34039	Commd4	11.89
FBgn0036008	CG3408	Lrrc59	8.75
FBgn0083961	CG34125	Dazap2	2.93
FBgn0083962	CG34126	Uhrf1bp1l	12.79
FBgn0083969	CG34133	Wdr44	10.89
FBgn0083976	CG34140	Pusl1	12.79
FBgn0083984	CG34148	2300009A05Rik	10.98
FBgn0083986	CG34150	Lyrm7	8
FBgn0085203	CG34174	Cinp	5.75
FBgn0085212	CG34183	Rpap2	6.86
FBgn0085224	CG34195	Mettl6	13.8
FBgn0033100	CG3420	Cisd3	11.79
FBgn0085242	CG34213	Nr2c2ap	12.79
FBgn0259832	CG34229	Lyrm2	11.86
FBgn0031875	CG3430	Mcmbp	12.79
FBgn0085342	CG34313	Snrnp25	1.9
FBgn0085377	CG34348	Tmem68	13.74
FBgn0031229	CG3436	Snrnp40	12.79
FBgn0035998	CG3437	Sac3d1	9.89
FBgn0085437	CG34408	Ralgapb	13.74
FBgn0035996	CG3448	Xrcc4	2
FBgn0028887	CG3491	Sbno2	8.66
FBgn0034849	CG3500	Tex261	12.79
FBgn0035027	CG3511	Ppwd1	13.8
FBgn0029714	CG3527	Emg1	12.79
FBgn0035995	CG3529	Tom1l2	11.86
FBgn0028497	CG3530	Mtmr6	12.8
FBgn0025681	CG3558	Fam160a2	9.82
FBgn0023521	CG3587	Kti12	12.79
FBgn0035065	CG3589	Tysnd1	11.73
FBgn0029648	CG3603	H2-Ke6	13.8
FBgn0029706	CG3626	Pdpr	12.91
FBgn0038268	CG3631	Fam20b	11.75
FBgn0030735	CG3632	Mtmr4	12.72
FBgn0037026	CG3634	St7	13.8
FBgn0261444	CG3638	Ttyh1	11.84
FBgn0031238	CG3645	Dus1l	10.85
FBgn0031600	CG3652	Yipf6	13.74
FBgn0031590	CG3702	Clptm1	12.79
FBgn0040348	CG3703	Rundc1	12.79
FBgn0040346	CG3704	Gpn1	13.74
FBgn0031227	CG3709	Pus10	12.79
FBgn0034750	CG3732	Zranb2	10.83
FBgn0039240	CG3744	Dpp9	13.8
FBgn0031657	CG3756	Polr1c	12.81
FBgn0032119	CG3769	Dync2li1	12.79
FBgn0035085	CG3770	Lhfpl2	10.88
FBgn0029853	CG3781	Josd2	12.8
FBgn0031662	CG3792	Mpdu1	12.79
FBgn0028507	CG3793	Lcmt1	12.75
FBgn0034938	CG3803	Cox15	13.74
FBgn0036838	CG3808	Trmt2a	12.83
FBgn0029861	CG3815	Phf12	13.75
FBgn0038275	CG3817	Rrp15	11.79
FBgn0034951	CG3860	Osbpl1a	10.91
FBgn0035059	CG3894	Neurl2	12.81
FBgn0036824	CG3902	Acadsb	14.75
FBgn0027524	CG3909	Wdr61	12.79
FBgn0029873	CG3918	Srek1ip1	9.89
FBgn0036821	CG3961	Acsl5	13.8
FBgn0038469	CG4009	Ptgs1	3.66
FBgn0058178	CG40178	Dnajc16	11.78
FBgn0035986	CG4022	Pih1d2	5.02
FBgn0025624	CG4025	Dram1	10.85
FBgn0032149	CG4036	Alkbh4	12.83
FBgn0011824	CG4038	Gar1	12.74
FBgn0029736	CG4041	Tbck	12.84
FBgn0058439	CG40439	Commd8	1.86
FBgn0025629	CG4045	Mettl1	13.74
FBgn0034976	CG4049	Rad54l2	13.74
FBgn0036301	CG4069	Klhdc4	12.79
FBgn0029798	CG4078	Rtel1	11.83
FBgn0035983	CG4080	March1	8.75
FBgn0036648	CG4098	Nudt9	13.84
FBgn0025558	CG4101	Manbal	5.79
FBgn0039955	CG41099	Ankfy1	11.79
FBgn0028474	CG4119	Rbm25	9.88
FBgn0087011	CG41520	Angpt1	7
FBgn0040634	CG4186	Chchd7	9.83
FBgn0038302	CG4210	Sat2	14.75
FBgn0250755	CG42233	Dcaf5	10.78
FBgn0250911	CG42245	1110059G10Rik	10.89
FBgn0259166	CG42271	Inpp4b	12.8
FBgn0031683	CG4230	Hax1	2.03
FBgn0259200	CG42304	Dnttip1	9.85
FBgn0259204	CG42308	1190007I07Rik	8.89
FBgn0259219	CG42319	Pdlim2	3.13
FBgn0259224	CG42324	Tjap1	5.03
FBgn0259742	CG42360	Khnyn	5.9
FBgn0259712	CG42366	Ick	9.8
FBgn0259727	CG42381	Mtcp1	5.87
FBgn0259729	CG42383	Ubxn2b	7.84
FBgn0259933	CG42456	Dpm2	4
FBgn0259935	CG42458	Hnrnpc	5.99
FBgn0259991	CG42488	Tmem141	9.02
FBgn0260027	CG42495	Tmem42	4.93
FBgn0260222	CG42496	Cox19	10.88
FBgn0260224	CG42498	Lage3	7.86
FBgn0260390	CG42516	Gtf3c6	4.93
FBgn0260392	CG42518	0610012G03Rik	2.03
FBgn0260659	CG42542	Tmem165	9.84
FBgn0260755	CG42553	AW209491	11.89
FBgn0260756	CG42554	Nrbf2	3.03
FBgn0260759	CG42557	Ccdc32	2.06
FBgn0260965	CG42588	Gtf3c2	4.03
FBgn0261554	CG42672	Kidins220	9.86
FBgn0261555	CG42673	Nos1ap	10.98
FBgn0261556	CG42674	Plekhg5	5.94
FBgn0261641	CG42724	Tcerg1	11.87
FBgn0261705	CG42741	Klf8	5.09
FBgn0014092	CG4278	Nif3l1	11.74
FBgn0261848	CG42780	Crisp3	3.94
FBgn0261928	CG42795	Tbc1d30	6.95
FBgn0262017	CG42830	Akirin1	4.01
FBgn0031287	CG4291	Wbp4	13.74
FBgn0024983	CG4293	Ergic2	12.85
FBgn0262685	CG43155	Kcnk6	2.93
FBgn0262719	CG43163	Ttc28	11.04
FBgn0030456	CG4332	Clptm1l	13.8
FBgn0263027	CG43322	Dnajc28	12.79
FBgn0263050	CG43345	Pld4	7.81
FBgn0263051	CG43346	Ndufaf2	5.99
FBgn0263110	CG43367	Nbeal2	7.02
FBgn0032138	CG4364	Pes1	11.79
FBgn0263706	CG43658	Arhgef10	9.83
FBgn0264305	CG43783	Tex2	6.89
FBgn0264341	CG43797	Klra9	2
FBgn0038771	CG4390	Esd	13.74
FBgn0264743	CG44001	Ankrd39	11.69
FBgn0264744	CG44002	Zfp935	2.11
FBgn0265178	CG44243	Lipt1	12.79
FBgn0265184	CG44249	Rnpc3	2
FBgn0266101	CG44838	Ostf1	2.03
FBgn0266566	CG45105	Sdccag8	7.89
FBgn0037843	CG4511	Txndc9	13.74
FBgn0032153	CG4537	Cript	12.79
FBgn0038745	CG4538	Clpx	12.71
FBgn0031304	CG4552	Tbc1d23	13.74
FBgn0039336	CG4553	Ngrn	5.09
FBgn0034734	CG4554	Utp20	12.79
FBgn0029912	CG4557	Tmf1	9.85
FBgn0037841	CG4565	Setmar	11.78
FBgn0029929	CG4593	Ccdc25	12.79
FBgn0035593	CG4603	Yod1	13.74
FBgn0034735	CG4610	Mto1	12.79
FBgn0035591	CG4611	Ptcd1	10.76
FBgn0029935	CG4615	Mmd	13.8
FBgn0029936	CG4617	Hmgxb4	7.8
FBgn0035021	CG4622	Zcchc8	10.82
FBgn0033808	CG4627	Tmem186	11.79
FBgn0283438	CG46280	Trabd	10.78
FBgn0030435	CG4645	Yipf1	13.74
FBgn0030778	CG4678	Cpm	12.79
FBgn0033816	CG4679	Ptcd3	12.79
FBgn0069913	CG4681	Tex9	10.88
FBgn0032169	CG4709	Zgpat	10.96
FBgn0038744	CG4733	Ppp2r3a	7.9
FBgn0039357	CG4743	Slc25a26	13.74
FBgn0032348	CG4751	Mpnd	6.7
FBgn0034733	CG4752	Oplah	11.88
FBgn0030790	CG4768	1810013L24Rik	8.87
FBgn0260456	CG4806	Rbm28	10.69
FBgn0037010	CG4825	Ptdss1	14.75
FBgn0039566	CG4849	Eftud2	13.85
FBgn0038766	CG4854	Zfp239	2.15
FBgn0037011	CG4858	Nubp2	14.75
FBgn0034232	CG4866	Imp3	12.79
FBgn0025336	CG4882	Mrps27	6.92
FBgn0039565	CG4884	1700021F05Rik	9.87
FBgn0032194	CG4901	Dhx33	13.79
FBgn0032195	CG4908	Bcs1l	13.74
FBgn0035959	CG4911	Fbxo33	11.79
FBgn0028897	CG4935	Wdr83	12.79
FBgn0035960	CG4942	Cox18	12.79
FBgn0032214	CG4968	Otub1	14.75
FBgn0032217	CG4972	Ncln	11.88
FBgn0034266	CG4975	Atxn10	9.86
FBgn0032219	CG4995	Slc25a29	13.8
FBgn0260748	CG5004	Phldb1	8.91
FBgn0035945	CG5026	Mtmr9	14.75
FBgn0036579	CG5027	Tmx3	12.81
FBgn0028744	CG5033	Bop1	12.79
FBgn0032222	CG5037	Cox10	13.74
FBgn0038324	CG5038	Tmtc4	13.82
FBgn0038326	CG5044	Hibch	13.74
FBgn0032229	CG5045	Clpp	13.74
FBgn0035951	CG5068	Ppme1	12.79
FBgn0035953	CG5087	Ube3b	14.75
FBgn0034300	CG5098	Tcf20	6.96
FBgn0037009	CG5104	Sft2d2	11.79
FBgn0032642	CG5110	Lamtor3	11.89
FBgn0036460	CG5114	Aamp	13.74
FBgn0039339	CG5116	Gtpbp6	12.83
FBgn0031906	CG5160	Rasl11b	1.96
FBgn0032247	CG5188	Metap1d	13.74
FBgn0034350	CG5189	Lamtor2	12.79
FBgn0038345	CG5213	Srsf10	3
FBgn0037891	CG5214	Dlst	12.74
FBgn0036988	CG5262	Tmem104	12.79
FBgn0037897	CG5270	Zfyve26	11.81
FBgn0036987	CG5274	E130309D02Rik	12.79
FBgn0037900	CG5276	Cant1	13.74
FBgn0038490	CG5285	Smug1	13.74
FBgn0032477	CG5287	Dpagt1	13.74
FBgn0036772	CG5290	Ttc27	12.79
FBgn0038491	CG5292	Adat2	13.74
FBgn0038704	CG5316	Aptx	8.72
FBgn0034925	CG5339	Mettl9	13.8
FBgn0038974	CG5377	Bphl	12.79
FBgn0038951	CG5380	Polr3f	13.74
FBgn0038950	CG5382	Zfpl1	11.7
FBgn0038806	CG5412	Ovca2	12.79
FBgn0032476	CG5439	Snx29	8.89
FBgn0032429	CG5446	Hsbp1	10.88
FBgn0032478	CG5458	Rsph1	10.69
FBgn0034364	CG5493	Cdo1	13.74
FBgn0027565	CG5498	Chmp7	10.76
FBgn0038389	CG5516	Zcchc10	10.87
FBgn0039466	CG5521	Ralgapa1	13.8
FBgn0034158	CG5522	Ralgps1	12.87
FBgn0034902	CG5532	Tmem14c	12.8
FBgn0036764	CG5535	Slc7a1	11.93
FBgn0034908	CG5543	Wdr70	12.79
FBgn0038686	CG5555	Brap	13.74
FBgn0034919	CG5569	Ndufaf3	12.79
FBgn0036754	CG5589	Ddx52	12.7
FBgn0039537	CG5590	Hsdl2	12.74
FBgn0030612	CG5599	Dbt	14.75
FBgn0038058	CG5608	Vac14	12.79
FBgn0030839	CG5613	Engase	8.92
FBgn0036266	CG5626	Tsen54	7.87
FBgn0038046	CG5641	Ilf2	13.74
FBgn0036254	CG5645	Kri1	12.79
FBgn0039525	CG5646	Slc25a45	4.78
FBgn0032200	CG5676	Fundc1	10.86
FBgn0032196	CG5708	Lmo4	7.82
FBgn0034315	CG5721	Armc6	12.79
FBgn0039182	CG5728	Pdcd11	10.73
FBgn0032191	CG5734	Snx17	12.71
FBgn0034304	CG5742	Ankrd13c	11.83
FBgn0038855	CG5745	Tbc1d22b	12.81
FBgn0034299	CG5757	Dtymk	11.93
FBgn0038858	CG5793	Fahd1	9.99
FBgn0030855	CG5800	Ddx10	14.75
FBgn0039223	CG5805	Slc25a44	12.79
FBgn0027617	CG5808	Ppil4	11.78
FBgn0027574	CG5815	Spty2d1	7.94
FBgn0038515	CG5823	Ube2j2	11.78
FBgn0031682	CG5828	Pank4	8.73
FBgn0036556	CG5830	Ctdsp1	13.74
FBgn0032171	CG5846	Rfxank	11.86
FBgn0032172	CG5850	Tmem184c	10.86
FBgn0039130	CG5854	Mat2b	1.9
FBgn0015338	CG5861	Tmem147	12.79
FBgn0038868	CG5862	Ddrgk1	9.87
FBgn0039489	CG5880	Zdhhc16	14.75
FBgn0025700	CG5885	Ssr3	12.79
FBgn0039379	CG5886	Txlna	10.85
FBgn0039136	CG5902	Ammecr1	12.79
FBgn0038400	CG5903	Apool	8.88
FBgn0039385	CG5913	Fam98a	11.93
FBgn0038401	CG5916	Grtp1	13.82
FBgn0029835	CG5921	Ush1c	6.9
FBgn0039505	CG5934	Scoc	10.78
FBgn0046247	CG5938	Chic2	12.79
FBgn0038056	CG5961	Fbxo9	13.74
FBgn0036206	CG5964	Fbf1	7.89
FBgn0039500	CG5984	Flnb	2.93
FBgn0017429	CG5989	Letmd1	12.79
FBgn0038672	CG6005	Wdr91	7.82
FBgn0038675	CG6013	Ccdc124	12.79
FBgn0038927	CG6015	Cdc40	12.79
FBgn0039492	CG6051	Zfyve28	11.84
FBgn0039488	CG6066	Nkap	10.96
FBgn0038332	CG6136	Cutc	13.74
FBgn0032259	CG6144	Alkbh6	13.74
FBgn0026737	CG6171	Aplf	9.77
FBgn0030915	CG6179	Nosip	12.79
FBgn0027581	CG6191	Cables1	9.78
FBgn0038723	CG6195	Drg2	14.75
FBgn0032343	CG6201	Idua	13.74
FBgn0039165	CG6204	Znfx1	8.82
FBgn0038321	CG6218	Nagk	12.79
FBgn0030631	CG6227	Ddx46	13.82
FBgn0027582	CG6230	Atp13a1	14.75
FBgn0032350	CG6287	Phgdh	11.78
FBgn0037807	CG6293	Slc23a2	13.75
FBgn0030641	CG6299	Gltp	11.74
FBgn0030647	CG6324	Ogfr	2
FBgn0037814	CG6325	Dcaf15	7.92
FBgn0033873	CG6337	Ctso	2.82
FBgn0030648	CG6340	Rsrc2	7.98
FBgn0037816	CG6345	Cdk5rap1	12.81
FBgn0032430	CG6388	Trmt1	14.75
FBgn0032428	CG6405	Fam92a	9.84
FBgn0036104	CG6418	Ddx42	13.74
FBgn0028494	CG6424	Fam13a	7.97
FBgn0036710	CG6479	Tmem209	11.79
FBgn0032361	CG6488	Cog8	12.79
FBgn0032303	CG6508	Napsa	6.8
FBgn0036702	CG6512	Afg3l2	13.82
FBgn0032509	CG6523	Glrx3	12.74
FBgn0034214	CG6550	Cdkal1	12.79
FBgn0033880	CG6553	Ldlrad3	3
FBgn0032513	CG6565	Stard7	10.87
FBgn0037842	CG6567	Lyplal1	14.75
FBgn0035675	CG6610	Lsm5	11.89
FBgn0037855	CG6621	Ttc14	9.75
FBgn0035911	CG6638	Ivd	14.75
FBgn0036402	CG6650	Adpgk	7.79
FBgn0036687	CG6652	Lca5	7.82
FBgn0030946	CG6659	Dpy19l1	9.9
FBgn0036685	CG6664	Ccdc6	9.88
FBgn0034172	CG6665	4933434E20Rik	11.78
FBgn0036063	CG6674	Tssc4	6.86
FBgn0038917	CG6678	Rccd1	9.69
FBgn0032388	CG6686	Sart1	11.79
FBgn0039038	CG6688	Slc9a3r2	2.95
FBgn0037878	CG6693	Dnajc9	12.79
FBgn0039215	CG6695	Clasrp	10.79
FBgn0032305	CG6700	Leng8	9.85
FBgn0032408	CG6712	Rpf1	14.75
FBgn0032298	CG6724	Wdr12	12.79
FBgn0031926	CG6739	Cd320	2.91
FBgn0038296	CG6752	Rnf123	13.8
FBgn0034704	CG6758	Fbxo42	10.78
FBgn0036031	CG6761	0610010F05Rik	9.87
FBgn0030876	CG6762	Srxn1	13.74
FBgn0032398	CG6766	Erlec1	13.8
FBgn0030878	CG6769	Zfp622	13.74
FBgn0032400	CG6770	Nupr1	10.69
FBgn0038902	CG6800	Cdk20	13.75
FBgn0036405	CG6833	Rexo4	10.68
FBgn0036828	CG6841	Prpf6	13.74
FBgn0036827	CG6843	Cir1	11.79
FBgn0030951	CG6873	Cfl2	10.78
FBgn0036488	CG6878	Romo1	11.86
FBgn0030955	CG6891	Cotl1	11.88
FBgn0029737	CG6903	Hgsnat	12.79
FBgn0031711	CG6907	Elp4	12.74
FBgn0037944	CG6923	Rnf111	5.91
FBgn0036959	CG6951	Dctd	13.74
FBgn0037958	CG6962	Smpd4	13.74
FBgn0038286	CG6966	Fem1c	12.87
FBgn0035896	CG6983	1700037H04Rik	11.79
FBgn0039233	CG7006	Nip7	12.79
FBgn0036489	CG7011	Ergic3	12.79
FBgn0027587	CG7028	Prpf4b	9.86
FBgn0035102	CG7049	Sumf1	13.8
FBgn0260467	CG7071	Tmem199	10.78
FBgn0035877	CG7083	D230025D16Rik	12.79
FBgn0032517	CG7099	Gtf3c1	10.79
FBgn0027515	CG7115	Ppm1l	13.74
FBgn0037151	CG7130	Dnajb4	2.83
FBgn0037150	CG7133	Dnajc5	1.86
FBgn0034422	CG7137	Rrp8	11.73
FBgn0027532	CG7139	N4bp2	9.95
FBgn0031947	CG7154	Brd7	10.78
FBgn0038586	CG7168	Commd2	10.89
FBgn0035878	CG7182	Hspa14	4.8
FBgn0038569	CG7218	Tapt1	12.73
FBgn0033544	CG7220	Ube2w	13.74
FBgn0031730	CG7236	Cdkl1	12.87
FBgn0030081	CG7246	Utp6	12.79
FBgn0038272	CG7265	Dph2	12.79
FBgn0036500	CG7275	Dcaf13	12.79
FBgn0031379	CG7289	2510039O18Rik	11.78
FBgn0030968	CG7322	Dcxr	13.74
FBgn0037074	CG7324	Tbc1d9	12.87
FBgn0036188	CG7339	Polr3h	13.74
FBgn0037581	CG7352	Mns1	2.9
FBgn0035689	CG7376	Shprh	10.89
FBgn0038546	CG7379	Ing1	10.9
FBgn0035852	CG7387	Dnaja3	4.91
FBgn0036768	CG7402	Arsb	10.67
FBgn0037135	CG7414	Eif2a	11.89
FBgn0036762	CG7430	Dld	14.75
FBgn0032258	CG7456	Cog4	12.79
FBgn0035812	CG7457	Tonsl	10.85
FBgn0034432	CG7461	Acadvl	14.75
FBgn0037146	CG7470	Aldh18a1	13.74
FBgn0037573	CG7483	Eif4a3	14.75
FBgn0038106	CG7488	Eral1	11.73
FBgn0036742	CG7497	Ptger4	8.81
FBgn0035842	CG7504	Setx	3.85
FBgn0035805	CG7506	Tmem70	11.78
FBgn0038108	CG7518	Fam193a	4.93
FBgn0038533	CG7523	Tmem192	10.89
FBgn0038256	CG7530	Paqr3	13.8
FBgn0033994	CG7544	Mettl16	12.73
FBgn0035793	CG7546	Bag6	11.89
FBgn0035839	CG7550	Ado	13.74
FBgn0030990	CG7556	Dnajc1	11.79
FBgn0036157	CG7560	Mthfr	9.68
FBgn0036734	CG7564	Luc7l	12.8
FBgn0039681	CG7582	Tmem86a	12.79
FBgn0027583	CG7601	Dhrs7b	13.8
FBgn0037094	CG7611	Wdr26	11.89
FBgn0036142	CG7616	Adck5	14.75
FBgn0033548	CG7637	Nop10	12.79
FBgn0036133	CG7638	Tmem161b	13.8
FBgn0033989	CG7639	Samm50	11.84
FBgn0036519	CG7650	Pdcl	13.8
FBgn0038536	CG7655	Nrm	12.79
FBgn0036516	CG7656	Ube2r2	12.81
FBgn0038627	CG7694	Rnf181	12.79
FBgn0038640	CG7706	Slc4a1ap	11.96
FBgn0038649	CG7718	Pgs1	13.74
FBgn0036686	CG7728	Bms1	13.74
FBgn0036509	CG7739	Itfg1	12.79
FBgn0033615	CG7741	Cwf19l1	13.74
FBgn0031690	CG7742	Tbc1d19	13.74
FBgn0034447	CG7744	Tmem201	5.99
FBgn0034109	CG7747	Ppil2	14.75
FBgn0030883	CG7772	Mtfp1	12.79
FBgn0039698	CG7789	Bpnt1	13.74
FBgn0033038	CG7791	Mipep	12.89
FBgn0032018	CG7806	Abcc10	13.82
FBgn0032017	CG7810	Ccdc97	11.79
FBgn0039697	CG7834	Etfb	11.88
FBgn0036124	CG7839	Cebpz	11.79
FBgn0032014	CG7840	Srd5a3	13.74
FBgn0033060	CG7849	Trub2	12.79
FBgn0026738	CG7857	Otud6b	12.79
FBgn0030653	CG7860	Asrgl1	10.73
FBgn0030658	CG7872	Dnajc25	12.79
FBgn0035235	CG7879	Rbm12	7.04
FBgn0038248	CG7886	Cep78	7.82
FBgn0039730	CG7903	Rbm4	2.9
FBgn0030995	CG7914	Cyb5rl	11.79
FBgn0036505	CG7945	Bag2	12.79
FBgn0260468	CG7950	Chchd4	12.79
FBgn0038890	CG7956	Inpp5f	9.81
FBgn0038115	CG7966	Selenbp1	12.9
FBgn0035252	CG7970	Pxmp2	8.89
FBgn0035253	CG7971	Srrm2	5.94
FBgn0035254	CG7974	BC005624	12.79
FBgn0028499	CG7985	Hexdc	11.82
FBgn0038582	CG7988	Srrd	12.79
FBgn0035268	CG8001	Dcaf8	11.79
FBgn0036096	CG8003	Ankmy2	12.79
FBgn0035854	CG8005	Dhps	12.79
FBgn0033391	CG8026	Slc25a32	11.89
FBgn0033392	CG8027	Gnptab	10.82
FBgn0038110	CG8031	Memo1	12.79
FBgn0037606	CG8032	Paox	11.74
FBgn0035831	CG8038	Pop4	13.74
FBgn0027554	CG8042	Ubxn4	9.86
FBgn0034113	CG8060	Ibtk	11.88
FBgn0038597	CG8064	Wdr3	12.79
FBgn0033375	CG8078	Ctu1	12.74
FBgn0034002	CG8079	Aggf1	11.79
FBgn0030660	CG8097	Dalrd3	9.68
FBgn0035825	CG8111	Tmem43	12.79
FBgn0037612	CG8112	Soat1	13.74
FBgn0030668	CG8128	Nudt6	11.69
FBgn0037687	CG8132	Nit2	14.75
FBgn0030671	CG8134	F8a	6.82
FBgn0037689	CG8135	Lmbrd2	12.79
FBgn0030871	CG8142	Rfc4	14.75
FBgn0037700	CG8149	Sarnp	7.78
FBgn0034008	CG8152	Gpank1	12.79
FBgn0034009	CG8155	Tbc1d25	12.74
FBgn0030864	CG8173	Pbk	13.74
FBgn0037702	CG8176	Fcho2	11.87
FBgn0036043	CG8177	Slc4a2	14.75
FBgn0034027	CG8187	Fam185a	11.79
FBgn0030863	CG8188	Ube2s	13.74
FBgn0034032	CG8195	Slc35f5	12.79
FBgn0037709	CG8199	Bckdha	13.74
FBgn0034033	CG8204	Znhit3	12.79
FBgn0034035	CG8207	Gmppa	13.74
FBgn0035830	CG8209	Ubxn1	12.79
FBgn0037624	CG8223	Nasp	7.82
FBgn0027607	CG8230	Dym	12.79
FBgn0033349	CG8243	Smap2	11.79
FBgn0033031	CG8245	Tmem53	12.79
FBgn0034141	CG8311	Dolk	10.78
FBgn0037720	CG8312	Fam43a	7.77
FBgn0034057	CG8314	Zdhhc3	13.85
FBgn0034059	CG8320	Tmem208	11.89
FBgn0033677	CG8321	Arl6ip6	3.1
FBgn0030851	CG8326	Ccdc137	7.85
FBgn0036020	CG8336	Ppid	11.84
FBgn0034060	CG8370	Tmem131	11.79
FBgn0032000	CG8372	Tmem222	12.79
FBgn0037743	CG8412	Alg12	13.74
FBgn0034073	CG8414	Nol9	8.73
FBgn0031999	CG8419	Trim45	11
FBgn0034086	CG8441	Prkrip1	9.88
FBgn0031996	CG8460	Chid1	11.93
FBgn0038235	CG8461	Rrp36	12.79
FBgn0038126	CG8483	Crisp2	5.99
FBgn0033915	CG8485	Snrk	9.89
FBgn0037754	CG8500	Diras2	14.75
FBgn0037756	CG8507	Lrpap1	13.74
FBgn0033918	CG8531	Dnajc11	12.79
FBgn0033741	CG8545	Nop2	10.73
FBgn0035714	CG8549	Sbds	11.8
FBgn0033752	CG8569	Zmynd11	10.78
FBgn0030699	CG8578	Lrrfip2	11.9
FBgn0027602	CG8611	Ddx31	13.74
FBgn0033317	CG8635	Zc3h15	12.74
FBgn0031988	CG8668	B3gnt5	7.02
FBgn0030834	CG8675	1110059E24Rik	11.78
FBgn0026577	CG8677	Rsf1	7.88
FBgn0033235	CG8728	Pmpca	13.74
FBgn0033769	CG8768	Sdr39u1	12.79
FBgn0033376	CG8777	Ttc37	12.79
FBgn0031478	CG8814	Acbd5	9.75
FBgn0036386	CG8833	Gpatch1	10.79
FBgn0031546	CG8851	Odf2	3.1
FBgn0031663	CG8891	Itpa	12.79
FBgn0031664	CG8892	Ubxn7	10.86
FBgn0030720	CG8939	Ftsj3	13.74
FBgn0034186	CG8950	Gtf3c3	12.79
FBgn0034181	CG8963	Paip1	10.78
FBgn0033639	CG9003	Fbxl20	12.86
FBgn0035336	CG9004	Nom1	12.79
FBgn0034173	CG9010	Gapdh	5.74
FBgn0035318	CG9018	Rprd1b	12.79
FBgn0031752	CG9044	Stk11ip	9.87
FBgn0033607	CG9062	Wdr48	12.79
FBgn0030610	CG9065	Cox17	10.8
FBgn0033605	CG9067	Trappc2l	12.79
FBgn0030617	CG9095	Cd46	2.1
FBgn0031762	CG9098	Sh2d3c	12.74
FBgn0031764	CG9107	Rrp7a	12.79
FBgn0031766	CG9117	Mblac1	12.79
FBgn0030791	CG9132	Necap1	13.8
FBgn0031769	CG9135	Rcc2	12.79
FBgn0034496	CG9143	Ddx24	13.74
FBgn0031774	CG9147	C330018D20Rik	5.94
FBgn0035203	CG9149	Acat2	13.8
FBgn0030716	CG9170	Cep164	4.99
FBgn0031779	CG9175	Preb	12.79
FBgn0030655	CG9213	Cwf19l2	12.79
FBgn0030662	CG9220	Chsy1	13.74
FBgn0031784	CG9222	Tssk4	8.77
FBgn0036887	CG9231	Fam162a	11.79
FBgn0030669	CG9240	Immp1l	13.74
FBgn0032925	CG9246	Noc2l	10.98
FBgn0032923	CG9248	Pld3	14.75
FBgn0032919	CG9253	Ddx47	11.8
FBgn0032916	CG9257	Mlec	11.88
FBgn0032907	CG9272	Nthl1	12.73
FBgn0030672	CG9281	Abcf2	13.74
FBgn0038183	CG9286	Bccip	12.79
FBgn0038181	CG9297	Srl	11.79
FBgn0036886	CG9300	Nol11	8.93
FBgn0032514	CG9302	Pdia5	14.75
FBgn0034681	CG9308	Tmed2	4.86
FBgn0032886	CG9328	Fam107b	9.88
FBgn0036888	CG9330	Abcf3	14.75
FBgn0034564	CG9344	Lsm6	12.79
FBgn0037688	CG9356	Blzf1	9.73
FBgn0037710	CG9393	Mtx1	13.8
FBgn0033086	CG9410	Coq10b	12.79
FBgn0036451	CG9425	Helz	12.74
FBgn0032485	CG9426	Ipp	12.87
FBgn0037758	CG9467	Kctd3	12.79
FBgn0037749	CG9471	Blvrb	13.74
FBgn0034618	CG9485	Agl	12.83
FBgn0031818	CG9536	Tmem115	12.79
FBgn0031824	CG9547	Gcdh	14.75
FBgn0031092	CG9577	Ech1	12.71
FBgn0031094	CG9578	Tiprl	12.79
FBgn0032101	CG9586	Ccdc43	12.79
FBgn0038166	CG9588	Psmd9	12.79
FBgn0038360	CG9590	Fam114a2	13.8
FBgn0031832	CG9596	Trmt6	12.84
FBgn0037578	CG9601	Pnkp	12.79
FBgn0030787	CG9609	Gtf3a	9.72
FBgn0037561	CG9630	Ddx55	14.75
FBgn0037556	CG9636	Cuedc2	12.79
FBgn0034184	CG9646	5031439G07Rik	9.87
FBgn0029939	CG9650	Bcl11b	11.84
FBgn0031529	CG9662	Ostc	13.74
FBgn0036856	CG9666	Mettl5	13.74
FBgn0037550	CG9667	Isy1	13.74
FBgn0036662	CG9706	Slc33a1	11.89
FBgn0037445	CG9727	Rfx5	7.82
FBgn0034614	CG9752	2210016F16Rik	12.79
FBgn0037609	CG9773	Unc50	12.79
FBgn0027866	CG9776	Zfp318	6.92
FBgn0038146	CG9799	Wdr36	12.79
FBgn0037251	CG9804	Lipt2	13.74
FBgn0086605	CG9853	Get4	12.79
FBgn0031428	CG9886	Glyctk	13.74
FBgn0034814	CG9890	Zfp277	13.74
FBgn0030738	CG9915	Iws1	10.78
FBgn0030743	CG9921	Higd2a	10.88
FBgn0032467	CG9934	Ube4b	14.75
FBgn0034527	CG9945	Dcaf11	12.79
FBgn0036671	CG9951	Ccdc22	11.79
FBgn0039589	CG9986	D6Wsu163e	12.79
FBgn0029504	CHES-1-like	Foxn3	5.79
FBgn0035589	CHMP2B	Chmp2b	12.79
FBgn0029503	CHORD	Chordc1	12.81
FBgn0039689	CIA30	Ndufaf1	12.73
FBgn0001977	CIAPIN1	Ciapin1	12.79
FBgn0039360	CLS	Crls1	10.7
FBgn0034802	CNBP	Cnbp	13.75
FBgn0036847	CNPYb	Cnpy4	12.79
FBgn0019624	COX5A	Cox5a	12.79
FBgn0031066	COX6B	Cox6b1	13.82
FBgn0263911	COX8	Cox8a	3.07
FBgn0035383	CPT2	Cpt2	13.84
FBgn0025456	CREG	Creg1	11.76
FBgn0037102	CRIF	Gadd45gip1	10.79
FBgn0039543	CG12428	Crot	14.75
FBgn0027055	CSN3	Cops3	12.79
FBgn0027054	CSN4	Cops4	13.74
FBgn0027053	CSN5	Cops5	13.74
FBgn0028837	CSN6	Cops6	12.79
FBgn0261437	CSN8	Cops8	11.86
FBgn0035769	CTCF	Ctcf	8.75
FBgn0032210	CYLD	Cyld	11.78
FBgn0264386	Ca-alpha1T	Cacna1i	10.9
FBgn0025678	CaBP1	Pdia6	13.74
FBgn0016126	CaMKI	Camk1d	12.75
FBgn0264607	CaMKII	Camk2d	12.85
FBgn0022800	Cad96Ca	Kdr	2.95
FBgn0262018	CadN2	Cdh5	3.06
FBgn0033526	Caf1-105	Chaf1b	10.75
FBgn0030054	Caf1-180	Chaf1a	6.89
FBgn0263979	Caf1-55	Rbbp4	11.86
FBgn0025866	CalpB	Capn2	9.82
FBgn0005585	Calr	Calr	13.82
FBgn0027568	Cand1	Cand1	13.8
FBgn0039680	Cap-D2	Ncapd2	12.79
FBgn0051989	Cap-D3	Ncapd3	6.9
FBgn0259876	Cap-G	Ncapg	11.88
FBgn0037831	Cap-H2	Ncaph2	4.03
FBgn0031883	Caper	Rbm39	10.86
FBgn0042134	Capr	Caprin1	8.87
FBgn0020224	Cbl	Cblb	9.85
FBgn0022943	Cbp20	Ncbp2	12.74
FBgn0067317	Cby	Cby1	7.94
FBgn0263113	Cc2d2a	Cc2d2a	8.92
FBgn0036909	Ccdc58	Ccdc58	12.79
FBgn0038925	Cchl	Hccs	11.79
FBgn0038331	Ccm3	Pdcd10	12.79
FBgn0010531	Ccs	Ccs	13.8
FBgn0035470	Ccz1	Ccz1	12.79
FBgn0025781	Cdc16	Cdc16	10.83
FBgn0012058	Cdc27	Cdc27	12.79
FBgn0013435	Cdc2rk	Cdk10	14.75
FBgn0011573	Cdc37	Cdc37	12.79
FBgn0010341	Cdc42	Cdc42	12.8
FBgn0265574	Cdc5	Cdc5l	12.79
FBgn0035918	Cdc6	Cdc6	12.79
FBgn0265082	Cdep	Farp2	8.75
FBgn0004106	Cdk1	Cdk1	13.8
FBgn0004107	Cdk2	Cdk2	10.87
FBgn0013762	Cdk5	Cdk5	13.8
FBgn0027491	Cdk5alpha	Cdk5r1	10.88
FBgn0263237	Cdk7	Cdk7	12.79
FBgn0019949	Cdk9	Cdk9	12.79
FBgn0010350	Cds	Cds1	13.82
FBgn0032409	Ced-12	Elmo1	12.87
FBgn0032876	Cen	Cdr2	9.88
FBgn0028509	CenG1A	Agap1	12.81
FBgn0036480	Cep135	Cep135	11.96
FBgn0031575	Cep97	Cep97	9.78
FBgn0037315	Cerk	Cerk	13.8
FBgn0000319	Chc	Cltc	12.79
FBgn0260747	Chchd2	Chchd2	11.79
FBgn0010808	Chchd3	Chchd3	7.89
FBgn0250786	Chd1	Chd1	10.91
FBgn0036805	Chmp1	2610002M06Rik	12.89
FBgn0043002	Chrac-14	Pole3	11.86
FBgn0043001	Chrac-16	Chrac1	12.82
FBgn0033972	Ciao1	Ciao1	11.76
FBgn0034558	Cib2	Cib2	13.8
FBgn0035533	Cip4	Trip10	13.75
FBgn0062442	Cisd2	Cisd2	12.79
FBgn0264492	CkIIalpha	Csnk2a1	12.79
FBgn0044323	Cka	Strn3	14.75
FBgn0051116	ClC-a	Clcn2	12.81
FBgn0033755	ClC-b	Clcn7	14.75
FBgn0036566	ClC-c	Clcn3	11.99
FBgn0052251	Claspin	Clspn	10.8
FBgn0259152	Clbn	Nemf	12.84
FBgn0030529	Clic	Clic5	12.9
FBgn0023076	Clk	Clock	9.8
FBgn0036756	Cln3	Cln3	12.79
FBgn0035767	Cln7	Mfsd8	12.79
FBgn0015621	Clp	Cpsf4	12.84
FBgn0031196	CG17599	Cluap1	11.76
FBgn0035295	Cnb	Cntrob	6.08
FBgn0259979	CG17337	Cndp2	13.74
FBgn0266346	CngB	Cngb1	11.84
FBgn0051716	Cnot4	Cnot4	8.87
FBgn0037998	Cog1	Cog1	12.79
FBgn0031536	Cog3	Cog3	12.79
FBgn0051040	Cog7	Cog7	12.79
FBgn0021944	Coprox	Cpox	13.74
FBgn0037574	Coq2	Coq2	11.76
FBgn0032922	CG9249	Coq3	13.74
FBgn0052174	CG32174	Coq4	12.79
FBgn0030460	CG2453	Coq5	13.74
FBgn0031713	CG7277	Coq6	12.79
FBgn0050493	CG30493	Coq9	12.79
FBgn0025865	Cortactin	Cttn	10.83
FBgn0015623	Cpr	Por	14.75
FBgn0027873	Cpsf100	Cpsf2	13.74
FBgn0024698	Cpsf160	Cpsf1	13.74
FBgn0035987	CG3689	Nudt21	12.79
FBgn0035872	CG7185	Cpsf6	11.79
FBgn0261065	Cpsf73	Cpsf3	14.75
FBgn0004396	CrebA	Creb3l2	10.88
FBgn0265784	CrebB	Creb1	10.82
FBgn0024811	Crk	Crkl	12.8
FBgn0036746	Crtc	Crtc1	8.91
FBgn0022213	Cse1	Cse1l	12.79
FBgn0262081	Csk	Csk	7.84
FBgn0032346	Csl4	Exosc1	13.74
FBgn0039867	CstF50	Cstf1	12.79
FBgn0027841	CstF64	Cstf2	10.96
FBgn0020496	CtBP	Ctbp2	13.8
FBgn0033890	Ctf4	Wdhd1	12.79
FBgn0035523	Ctl1	Slc44a1	13.82
FBgn0039637	Ctl2	Slc44a2	12.82
FBgn0062413	Ctr1A	Slc31a1	12.81
FBgn0030521	CtsB1	Ctsb	12.81
FBgn0032956	Cul2	Cul2	12.9
FBgn0261268	Cul3	Cul3	11.89
FBgn0033260	Cul4	Cul4a	13.75
FBgn0039632	Cul5	Cul5	13.8
FBgn0031452	Cwc25	Cwc25	11.79
FBgn0000404	CycA	Ccna2	10.85
FBgn0000405	CycB	Ccnb1	10.88
FBgn0004597	CycC	Ccnc	10.96
FBgn0010315	CycD	Ccnd2	11.78
FBgn0010382	CycE	Ccne1	11.79
FBgn0039858	CycG	Ccng1	8.95
FBgn0022936	CycH	Ccnh	12.83
FBgn0025674	CycK	Ccnk	11.74
FBgn0032378	CycY	Ccny	12.79
FBgn0038095	Cyp304a1	Cyp2s1	1.84
FBgn0036910	Cyp305a1	Cyp2j6	4.88
FBgn0035141	Cypl	Ppil1	13.8
FBgn0027091	CysRS	Cars	13.74
FBgn0033900	CysRS-m	Cars2	14.75
FBgn0027490	D12	Yeats2	10.88
FBgn0023507	D2hgdh	D2hgdh	11.78
FBgn0025641	DAAM	Daam1	14.75
FBgn0037980	DCAF12	Dcaf12	12.79
FBgn0034921	DCP1	Dcp1a	9.74
FBgn0036534	DCP2	Dcp2	8.73
FBgn0021825	DCTN2-p50	Dctn2	13.74
FBgn0010622	DCTN3-p24	Dctn3	3.91
FBgn0033206	DCTN4-p62	Dctn4	12.79
FBgn0040228	DCTN5-p25	Dctn5	11.89
FBgn0086446	DCTN6-p27	Dctn6	12.79
FBgn0030802	DENR	Denr	12.79
FBgn0024806	DIP2	Dip2b	12.8
FBgn0034537	DMAP1	Dmap1	12.79
FBgn0262619	DNAlig1	Lig1	13.74
FBgn0286075	DNAlig3	Lig3	12.74
FBgn0030506	DNAlig4	Lig4	13.8
FBgn0259113	DNApol-alpha180	Pola1	13.74
FBgn0011762	DNApol-alpha50	Prim1	13.74
FBgn0259676	DNApol-alpha60	Prim2	13.74
FBgn0005696	DNApol-alpha73	Pola2	13.74
FBgn0263600	DNApol-delta	Pold1	13.74
FBgn0264326	DNApol-epsilon255	Pole	13.74
FBgn0035644	DNApol-epsilon58	Pole2	12.79
FBgn0037141	DNApol-eta	Polh	10.82
FBgn0004407	DNApol-gamma35	Polg2	8.83
FBgn0037554	DNApol-iota	Poli	12.74
FBgn0000477	DNaseII	Dnase2a	10.9
FBgn0035542	DOR	Trp53inp1	4
FBgn0067783	DPCoAC	Slc25a42	12.79
FBgn0033738	DUBAI	Usp38	12.82
FBgn0020493	Dad	Smad7	10.93
FBgn0263852	Dad1	Dad1	13.74
FBgn0028833	Dak1	Cmpk1	12.91
FBgn0023388	Dap160	Itsn1	14.75
FBgn0263864	Dark	Apaf1	5.85
FBgn0031820	Daxx	Daxx	7.82
FBgn0086130	Dbp21E2	Ddx28	13.74
FBgn0010220	Dbp45A	Ddx49	13.75
FBgn0004556	Dbp73D	Ddx51	13.79
FBgn0024804	Dbp80	Ddx19a	9.91
FBgn0015075	Ddx1	Ddx1	13.8
FBgn0013799	Deaf1	Deaf1	10.79
FBgn0026533	Dek	Dek	8.82
FBgn0267972	Der-1	Derl1	14.75
FBgn0038438	Der-2	Derl2	13.8
FBgn0033735	CG8525	Dera	13.74
FBgn0264291	Det	Birc5	9.75
FBgn0000439	Dfd	Hoxb4	5.08
FBgn0034072	Dg	Dag1	8.81
FBgn0020930	Dgkepsilon	Dgke	13.82
FBgn0027836	Dgp-1	Gtpbp1	13.74
FBgn0052843	Dh31-R	Calcrl	12.81
FBgn0040212	Dhap-at	Gnpat	13.74
FBgn0261797	Dhc64C	Dync1h1	14.75
FBgn0004087	Dhfr	Dhfr	12.79
FBgn0000447	Dhod	Dhodh	13.74
FBgn0261436	DhpD	Gda	13.74
FBgn0035964	Dhpr	Qdpr	13.74
FBgn0033160	Dhx15	Dhx15	14.75
FBgn0015247	Diap2	Birc2	13.8
FBgn0031601	Dim1	Txnl4a	13.8
FBgn0000455	Dip-C	Pepd	14.75
FBgn0039183	Dis3	Dis3	12.89
FBgn0035111	Dis3l2	Dis3l2	11.73
FBgn0030276	Dlic	Dync1li1	12.79
FBgn0000157	Dll	Dlx1	8.85
FBgn0037443	Dmtn	Tmcc1	12.8
FBgn0260775	DnaJ-60	Dnajc4	8.05
FBgn0037962	CG6971	Dnali1	13.74
FBgn0265998	Doa	Clk2	10.78
FBgn0029944	Dok	Dok2	8.73
FBgn0266137	Dop1R2	Adrb1	3.05
FBgn0027835	Dp1	Hdlbp	13.74
FBgn0037469	Dpck	Dcakd	12.71
FBgn0036194	Dph1	Dph1	13.8
FBgn0024558	Dph5	Dph5	11.74
FBgn0266518	Dpit47	Ttc4	12.79
FBgn0037580	DppIII	Dpp3	13.74
FBgn0052666	Drak	Stk17b	8.85
FBgn0033188	Drat	Vat1	1.83
FBgn0020381	Dredd	Casp8	3.96
FBgn0028406	Drep4	Dffb	11.78
FBgn0038145	Droj2	Dnaja4	13.82
FBgn0026404	Dronc	Casp2	5.81
FBgn0026479	Drp1	Dnm1l	13.82
FBgn0010269	Dsor1	Map2k1	14.75
FBgn0278608	Dsp1	Hmgb3	10.78
FBgn0037898	Dtd	Dtd1	12.84
FBgn0036180	Duba	Otud5	10.73
FBgn0033739	Dyb	Dtnb	12.84
FBgn0016930	Dyrk2	Dyrk4	11.79
FBgn0027101	Dyrk3	Dyrk2	10.81
FBgn0036819	Dysb	Dtnbp1	9.68
FBgn0000541	E(bx)	Bptf	7.83
FBgn0260243	E(var)3-9	Zbtb25	1.86
FBgn0000629	E(z)	Ezh2	12.81
FBgn0024371	E2f2	E2f4	6.91
FBgn0028436	ECSIT	Ecsit	11.76
FBgn0027506	EDTP	Mtmr14	10.7
FBgn0033663	ERp60	Pdia3	11.8
FBgn0033166	Eaf	Eaf1	9.73
FBgn0035624	Eaf6	Meaf6	9.78
FBgn0027066	Eb1	Mapre1	12.74
FBgn0033879	Echs1	Echs1	13.74
FBgn0036735	Edc3	Edc3	11.78
FBgn0023511	Edem1	Edem2	9.95
FBgn0032480	Edem2	Edem3	12.79
FBgn0051158	Efa6	Psd	9.73
FBgn0034180	Ehbp1	Ehbp1l1	9.89
FBgn0005640	Eip63E	Cdk14	12.89
FBgn0000565	Eip71CD	Msra	9.67
FBgn0000567	Eip74EF	Elf2	6.89
FBgn0004865	Eip78C	Nr1d2	5.81
FBgn0264490	Eip93F	Lcor	6.92
FBgn0033540	Elp2	Elp2	12.79
FBgn0031604	Elp3	Elp3	12.79
FBgn0031052	CG14215	Ahctf1	10.78
FBgn0034433	EndoB	Sh3glb1	12.87
FBgn0036319	Ent3	Slc29a4	12.83
FBgn0085421	Epac	Rapgef4	13.82
FBgn0035060	Eps-15	Eps15l1	12.91
FBgn0028434	Ercc1	Ercc1	12.79
FBgn0266758	Esyt2	Esyt2	13.8
FBgn0286783	Etf-QO	Etfdh	13.74
FBgn0032157	Etl1	Smarcad1	13.79
FBgn0004510	Ets97D	Gabpa	13.79
FBgn0262740	Evi5	Evi5	9.89
FBgn0037901	Exd2	Exd2	13.74
FBgn0266667	Exo70	Exoc7	13.74
FBgn0266668	Exo84	Exoc8	12.79
FBgn0033354	FANCI	Fanci	13.8
FBgn0037760	FBXO11	Fbxo11	11.88
FBgn0031611	FIG4	Fig4	14.75
FBgn0036964	FRG1	Frg1	13.8
FBgn0016013	Faa	Fah	13.74
FBgn0038928	Fadd	Fadd	3.1
FBgn0025608	Faf2	Faf2	12.79
FBgn0020440	Fak	Ptk2	12.72
FBgn0038827	Fancd2	Fancd2	11.83
FBgn0037781	Fancl	Fancl	9.73
FBgn0038889	Fancm	Fancm	11.73
FBgn0034999	CG3394	Slc27a1	9.74
FBgn0033609	Fbl6	Fbxl6	9.75
FBgn0031773	Fbw5	Fbxw5	11.79
FBgn0030555	Fbxl4	Fbxl4	12.79
FBgn0035026	Fcp1	Ctdp1	10.82
FBgn0011768	Fdh	Adh5	13.82
FBgn0035529	Fdx2	Fdx1	11.91
FBgn0266268	FeCH	Fech	13.74
FBgn0034542	Fem-1	Fem1b	12.74
FBgn0025832	Fen1	Fen1	13.8
FBgn0031871	Fgop2	Fgfr1op2	12.79
FBgn0003062	Fib	Fbl	12.79
FBgn0036911	Fibp	Fibp	12.79
FBgn0263278	Fic	Ficd	13.74
FBgn0031519	Fign	Fignl1	13.74
FBgn0085397	Fili	Lrrn3	3.1
FBgn0037255	Fip1	Fip1l1	10.88
FBgn0039969	Fis1	Fis1	12.79
FBgn0035586	Fitm	Fitm2	10.82
FBgn0029174	Fkbp59	Fkbp4	10.82
FBgn0024754	Flo1	Flot1	12.79
FBgn0264078	Flo2	Flot2	12.79
FBgn0034943	Fmo-1	Fmo5	8.84
FBgn0031633	Fnta	Fnta	12.79
FBgn0025373	Fpps	Fdps	13.74
FBgn0262743	Fs(2)Ket	Kpnb1	13.74
FBgn0043010	Fsn	Fbxo45	12.79
FBgn0030327	FucT6	Fut8	14.75
FBgn0032117	FucTB	Fut10	14.75
FBgn0285958	Fuca	Fuca2	11.83
FBgn0004509	Fur1	Furin	9.76
FBgn0040372	G9a	Ehmt2	11.74
FBgn0029818	GAA1	Gpaa1	12.79
FBgn0035879	GAPcenA	Rabgap1	13.82
FBgn0035916	GAPsec	Tbc1d13	12.81
FBgn0035245	GC	Ggcx	12.79
FBgn0037979	GCC185	Gcc2	8.87
FBgn0037881	GCC88	Gcc1	12.79
FBgn0030289	GCS1	Mogs	13.74
FBgn0027588	GCS2alpha	Ganab	12.87
FBgn0050115	GEFmeso	Plekhg2	7.97
FBgn0261625	GLS	Gls2	12.8
FBgn0034697	GM130	Golga2	7.87
FBgn0028894	GMF	Gmfb	13.8
FBgn0033995	GPHR	Gpr89	12.79
FBgn0036545	GXIVsPLA2	Pla2g12a	11.73
FBgn0033153	Gadd45	Gadd45g	11.79
FBgn0001089	Gal	Glb1	10.76
FBgn0035147	Gale	Gale	11.86
FBgn0263199	Galk	Galk2	13.74
FBgn0263200	Galt	Galt	12.79
FBgn0030286	CG1657	Gapvd1	12.74
FBgn0000053	Gart	Gart	13.74
FBgn0029667	Gas8	Gas8	12.79
FBgn0260779	GatA	Qrsl1	13.74
FBgn0064115	GatC	Gatc	11.78
FBgn0030011	Gbeta5	Gnb5	13.8
FBgn0036862	Gbs-76A	Ppp1r3d	5.89
FBgn0266465	GckIII	Stk24	10.83
FBgn0040319	Gclc	Gclc	12.79
FBgn0046114	Gclm	Gclm	12.79
FBgn0019990	Gcn2	Eif2ak4	12.83
FBgn0042135	CG18812	Gdap2	13.8
FBgn0004868	Gdi	Gdi1	13.84
FBgn0038692	CG3773	Polr2m	3.91
FBgn0283682	Ge-1	Edc4	12.74
FBgn0010225	Gel	Gsn	12.79
FBgn0011802	Gem3	Ddx20	4.64
FBgn0263831	Gen	Gen1	12.74
FBgn0030141	Gga	Gga1	12.8
FBgn0004921	Ggamma1	Gng7	10.03
FBgn0034372	Gint3	Ubxn6	12.79
FBgn0011770	Gip	Hyi	10.83
FBgn0283724	Girdin	Ccdc88c	11.79
FBgn0067102	GlcT	Ugcg	13.74
FBgn0033316	Gle1	Gle1	11.79
FBgn0264561	Glg1	Glg1	11.76
FBgn0027090	GlnRS	Qars	12.82
FBgn0283450	Glo1	Glo1	12.79
FBgn0005674	GluProRS	Eprs	12.74
FBgn0036629	GluRS-m	Ears2	12.83
FBgn0267336	Glut4EF	Zfp395	9.02
FBgn0004507	GlyP	Pygm	14.75
FBgn0027088	GlyRS	Gars	13.74
FBgn0266064	GlyS	Gys1	14.75
FBgn0027287	Gmap	Trip11	8.91
FBgn0031661	Gmd	Gmds	13.74
FBgn0267823	Gmer	Tsta3	12.79
FBgn0004913	Gnf1	Rfc1	13.74
FBgn0038074	Gnmt	Gnmt	12.79
FBgn0039690	Gnpnat	Gnpnat1	13.74
FBgn0034854	Golgin245	Golga4	9.87
FBgn0039188	Golgin84	Golga5	10.73
FBgn0053052	CG33052	Gorab	9.78
FBgn0044871	Gos28	Gosr1	12.79
FBgn0001124	Got1	Got1	12.89
FBgn0001125	Got2	Got2	12.79
FBgn0266580	Gp210	Nup210	14.75
FBgn0039562	Gp93	Hsp90b1	13.74
FBgn0261988	Gprk2	Grk5	14.75
FBgn0030685	Graf	Arhgap26	12.81
FBgn0085423	GramD1B	Gramd1a	10.78
FBgn0026432	Grip163	Tubgcp6	10.78
FBgn0032705	Grip71	Nedd1	5.94
FBgn0026431	Grip75	Tubgcp4	12.79
FBgn0010226	GstS1	Hpgds	10.83
FBgn0010391	Gtp-bp	Srpr	12.79
FBgn0010825	Gug	Rere	9.86
FBgn0039936	Gyf	Gigyf2	9.98
FBgn0265191	Gyg	Gyg	9.93
FBgn0001170	H2.0	Hlx	9.87
FBgn0042712	HBS1	Hbs1l	13.8
FBgn0015805	HDAC1	Hdac1	12.81
FBgn0051119	HDAC11	Hdac11	13.74
FBgn0025825	HDAC3	Hdac3	10.9
FBgn0026428	HDAC6	Hdac6	13.8
FBgn0031107	HERC2	Herc2	12.9
FBgn0038852	HHEX	Hhex	8.87
FBgn0011276	HLH3B	Tal2	6.9
FBgn0033973	HPS1	Hps1	10.78
FBgn0034261	HPS4	Hps4	9.88
FBgn0263025	HSPBAP1	Hspbap1	10.74
FBgn0030674	CG8184	Huwe1	13.8
FBgn0034488	CG11208	Hacl1	13.74
FBgn0032812	Hakai	Cbll1	8.77
FBgn0037376	Hat1	Hat1	12.83
FBgn0037332	Hcs	Hlcs	9.88
FBgn0005619	Hdc	Hdc	11.79
FBgn0014189	Hel25E	Ddx39b	13.82
FBgn0022787	Hel89B	Btaf1	12.94
FBgn0011771	Hem	Nckap1	12.79
FBgn0031817	HemK1	Hemk1	12.83
FBgn0031454	HemK2	N6amt1	11.74
FBgn0035207	Herc4	Herc4	13.82
FBgn0031950	Herp	Herpud2	12.89
FBgn0052529	Hers	Bahd1	5.99
FBgn0038251	Hexim	Hexim1	9.82
FBgn0036309	Hip1	Hip1r	11.8
FBgn0035142	Hipk	Hipk2	11.81
FBgn0022786	Hira	Hira	11.78
FBgn0001197	His2Av	H2afv	12.8
FBgn0014857	His3.3A	H3f3b	9.86
FBgn0004828	His3.3B	H3f3a	4.91
FBgn0027087	HisRS	Hars	13.74
FBgn0001565	Hlc	Ddx56	14.75
FBgn0026582	Hmg-2	Hmg20a	11.8
FBgn0031877	CG10399	Hmgcl	13.74
FBgn0263782	Hmgcr	Hmgcr	12.79
FBgn0010611	Hmgs	Hmgcs1	12.9
FBgn0038376	Hmt-1	Abcb6	13.74
FBgn0267791	HnRNP-K	Hnrnpk	11.83
FBgn0037933	Ho	Hmox2	11.74
FBgn0264785	Hph	Egln3	11.92
FBgn0037382	Hpr1	Thoc1	12.79
FBgn0014859	Hr38	Nr4a2	11.73
FBgn0015239	Hr78	Nr2c2	10.71
FBgn0004838	Hrb27C	Dazap1	11.72
FBgn0028475	Hrd3	Sel1l	14.75
FBgn0031450	Hrs	Hgs	13.74
FBgn0024230	Hs2st	Hs2st1	13.74
FBgn0038755	Hs6st	Hs6st1	12.79
FBgn0263606	Hsc20	Hscb	12.79
FBgn0001218	Hsc70-3	Hspa5	13.74
FBgn0266599	Hsc70-4	Hspa8	10.91
FBgn0001220	Hsc70-5	Hspa9	14.75
FBgn0026418	Hsc70Cb	Hspa4	14.75
FBgn0033087	Hsepi	Glce	13.74
FBgn0001222	Hsf	Hsf1	10.86
FBgn0034491	Hsl	Lipe	13.75
FBgn0001233	Hsp83	Hsp90ab1	13.8
FBgn0038233	HtrA2	Htra2	12.8
FBgn0026417	Hus1-like	Hus1	12.83
FBgn0034269	CG6406	Fam126a	11.78
FBgn0014906	Hydr2	Abhd2	12.79
FBgn0031294	IA-2	Ptprn	9.9
FBgn0037050	ICA69	Ica1l	11.78
FBgn0050441	CG30441	Ift20	11.88
FBgn0032692	CG15161	Ift46	9.78
FBgn0031829	IFT52	Ift52	12.79
FBgn0038221	CG3259	Traf3ip1	11.79
FBgn0031550	IFT57	Ift57	12.79
FBgn0024222	IKKbeta	Chuk	9.59
FBgn0086657	IKKepsilon	Tbk1	12.78
FBgn0036273	INPP5E	Inpp5e	7.7
FBgn0052082	IRSp53	Baiap2	9.89
FBgn0001247	Ide	Ide	11.99
FBgn0001248	Idh	Idh1	13.74
FBgn0038922	Idh3b	Idh3b	13.74
FBgn0038876	CG5919	Idi1	10.79
FBgn0035445	Ids	Ids	13.74
FBgn0263397	Ih	Hcn3	8.78
FBgn0027086	IleRS	Iars	13.79
FBgn0036569	IleRS-m	Iars2	12.84
FBgn0028427	Ilk	Ilk	12.79
FBgn0036046	Ilp2	Igf1	2.01
FBgn0044049	Ilp4	Insl3	3
FBgn0035227	Iml1	Depdc5	11.83
FBgn0285926	Imp	Igf2bp2	12.8
FBgn0284254	Impbeta11	Ipo11	14.75
FBgn0260991	Incenp	Incenp	5.03
FBgn0036816	Indy	Slc13a2	12.84
FBgn0030945	Ing3	Ing3	8.83
FBgn0032516	Ing5	Ing5	12.74
FBgn0086613	Ino80	Ino80	12.79
FBgn0025885	Inos	Isyna1	12.79
FBgn0034964	IntS1	Ints1	12.79
FBgn0035462	IntS10	Ints10	12.79
FBgn0039459	IntS12	Ints12	11.83
FBgn0030858	IntS2	Ints2	12.79
FBgn0262117	IntS3	Ints3	12.79
FBgn0026679	IntS4	Ints4	12.79
FBgn0025830	IntS8	Ints8	12.79
FBgn0036570	IntS9	Ints9	12.79
FBgn0086359	Invadolysin	Lmln	14.75
FBgn0025366	Ip259	Nsa2	7.8
FBgn0050295	Ipk1	Ippk	9.68
FBgn0031267	Ipk2	Ipmk	12.83
FBgn0016672	Ipp	Inpp1	12.77
FBgn0011774	Irbp	Xrcc6	12.83
FBgn0036126	Irbp18	Cebpg	10.8
FBgn0261984	Ire1	Ern1	12.87
FBgn0265042	Irk1	Kcnj2	8.87
FBgn0032706	Irk3	Kcnj10	4.95
FBgn0037653	CG11982	Rnf126	12.87
FBgn0037637	IscU	Iscu	13.74
FBgn0010051	Itp-r83A	Itpr1	12.87
FBgn0037703	JHDM2	Kdm3b	10.79
FBgn0020412	JIL-1	Rps6ka5	9.73
FBgn0032671	JMJD4	Jmjd4	13.8
FBgn0036366	JMJD7	Jmjd7	11.03
FBgn0025820	JTBR	Jtb	11.79
FBgn0267363	JYalpha	Atp1a1	5.89
FBgn0040308	Jafrac2	Prdx4	13.8
FBgn0036004	Jarid2	Jarid2	10.74
FBgn0028425	JhI-21	Slc7a5	8.86
FBgn0023197	Jon74E	Cela1	1.96
FBgn0001291	Jra	Jund	10.79
FBgn0032704	Jwa	Arl6ip5	12.79
FBgn0033494	KCNQ	Kcnq5	7.95
FBgn0031821	KFase	Afmid	13.74
FBgn0037978	KLHL18	Klhl18	12.75
FBgn0026063	KP78b	Mark2	2.91
FBgn0024889	Kap-alpha1	Kpna6	13.8
FBgn0027338	Kap-alpha3	Kpna4	12.83
FBgn0028421	Kap3	Kifap3	13.74
FBgn0087013	Karybeta3	Ipo5	12.81
FBgn0040208	Kat60	Katnal1	12.83
[truncated: 3,193 more rows]

## Sheet: Fly~Human
Gene ID	Symbol	Human (n=6474)	Weighted score
FBgn0010339	128up	DRG1	14.75
FBgn0020238	14-3-3epsilon	YWHAE	13.74
FBgn0004907	14-3-3zeta	YWHAZ	12.81
FBgn0010340	140up	TIMMDC1	12.77
FBgn0029514	312	MALSU1	10.74
FBgn0087012	5-HT2A	HTR2C	9.79
FBgn0004573	5-HT7	HTR7	6.14
FBgn0259178	5PtaseI	INPP5A	10.74
FBgn0041707	7B2	SCG5	11.74
FBgn0035244	ABCB7	ABCB7	13.8
FBgn0039890	CG2316	ABCD2	13.74
FBgn0033246	ACC	ACACA	13.82
FBgn0033983	ADPS	AGPS	13.8
FBgn0053138	AGBE	GBE1	13.74
FBgn0262739	AGO1	AGO2	13.8
FBgn0250816	AGO3	PIWIL2	9.73
FBgn0031392	AIF	AIFM1	10.79
FBgn0033351	AIMP1	AIMP1	14.75
FBgn0036515	AIMP2	AIMP2	12.8
FBgn0050185	AIMP3	EEF1E1	9.96
FBgn0086346	ALiX	PDCD6IP	13.82
FBgn0023169	AMPKalpha	PRKAA2	13.7
FBgn0052626	AMPdeam	AMPD2	12.9
FBgn0010380	AP-1-2beta	AP1B1	12.79
FBgn0030089	AP-1gamma	AP1G1	12.79
FBgn0024833	AP-1mu	AP1M1	13.8
FBgn0039132	AP-1sigma	AP1S2	11.79
FBgn0264855	AP-2alpha	AP2A2	12.79
FBgn0263351	AP-2mu	AP2M1	12.87
FBgn0043012	AP-2sigma	AP2S1	13.8
FBgn0034231	APC10	ANAPC10	14.75
FBgn0052707	APC4	ANAPC4	12.77
FBgn0029879	APC7	ANAPC7	12.77
FBgn0261112	APP-BP1	NAE1	14.75
FBgn0034606	ASPP	PPP1R13B	13.75
FBgn0037671	ATP6AP2	ATP6AP2	12.75
FBgn0259221	CG42321	ATP8A1	13.82
FBgn0037989	ATP8B	ATP8B2	11.72
FBgn0020236	ATPCL	ACLY	14.75
FBgn0031851	Aatf	AATF	11.87
FBgn0020510	Abi	ABI2	13.82
FBgn0000017	Abl	ABL2	9.89
FBgn0036372	Abp1	DBNL	11.91
FBgn0022710	Ac13E	ADCY9	13.84
FBgn0023416	Ac3	ADCY3	11.89
FBgn0012034	AcCoAS	ACSS2	13.8
FBgn0027620	Acf	BAZ1A	12.84
FBgn0033936	Achl	LARP6	8.8
FBgn0028484	Ack	TNK2	11.79
FBgn0263198	Acn	ACIN1	9.78
FBgn0263120	Acsl	ACSL3	13.82
FBgn0038467	AdSL	ADSL	13.8
FBgn0037661	Ada	ADAL	13.8
FBgn0263738	Ada2a	TADA2A	11.79
FBgn0037555	Ada2b	TADA2B	14.75
FBgn0030891	Ada3	TADA3	14.75
FBgn0286071	AdamTS-A	ADAMTS9	10.91
FBgn0029791	CG4096	ADAMTS7	10.89
FBgn0028658	Adat1	ADAT1	8.69
FBgn0035039	Adck	ADCK1	13.8
FBgn0052068	Adi1	ADI1	13.8
FBgn0038984	AdipoR	ADIPOR1	13.8
FBgn0022709	Adk1	AK1	12.86
FBgn0283494	Adk2	AK2	14.75
FBgn0042094	Adk3	AK3	14.75
FBgn0039747	AdoR	ADORA2B	7.83
FBgn0037679	Aduk	ULK3	13.84
FBgn0038223	Afti	AFTPH	7.04
FBgn0030421	CG3812	AGPAT1	12.87
FBgn0014455	Ahcy	AHCY	14.75
FBgn0015011	AhcyL2	AHCYL2	10.72
FBgn0010379	Akt1	AKT2	12.87
FBgn0027094	AlaRS	AARS	13.74
FBgn0028962	AlaRS-m	AARS2	7.71
FBgn0020764	Alas	ALAS2	13.82
FBgn0039425	CG5432	ALDOB	9.82
FBgn0036857	CG9629	ALDH7A1	13.74
FBgn0086378	Alg-2	PDCD6	11.8
FBgn0038552	Alg1	ALG1	12.77
FBgn0052076	Alg10	ALG10	12.81
FBgn0037108	Alg11	ALG11	12.9
FBgn0030645	Alg14	ALG14	13.8
FBgn0035401	Alg2	ALG2	13.8
FBgn0039293	CG11851	ALG9	10.9
FBgn0261238	Alh	MLLT6	6.88
FBgn0040505	Alk	ALK	11.87
FBgn0065035	AlkB	ALKBH1	14.75
FBgn0016123	Alp4	ALPP	6.74
FBgn0031068	Alr	GFER	11.73
FBgn0037116	Als2	ALS2	11.87
FBgn0032881	CG9319	AMACR	12.7
FBgn0025686	Amnionless	AMN	10.74
FBgn0027356	Amph	BIN1	11.87
FBgn0011747	Ank	ANK1	8.87
FBgn0261788	Ank2	ANK2	5.99
FBgn0028343	Ankle2	ANKLE2	8.86
FBgn0260642	Antp	HOXB7	8.8
FBgn0029512	Aos1	SAE1	13.8
FBgn0015589	Apc	APC	8.75
FBgn0026150	ApepP	XPNPEP1	14.75
FBgn0051713	Apf	NUDT2	11.76
FBgn0040281	Aplip1	MAPK8IP1	9.68
FBgn0000109	Aprt	APRT	13.8
FBgn0038893	Archease	ZBTB8OS	13.8
FBgn0013749	Arf102F	ARF4	13.82
FBgn0013750	Arf51F	ARF6	14.75
FBgn0010348	Arf79F	ARF1	11.91
FBgn0020655	ArfGAP1	ARFGAP1	13.75
FBgn0037182	ArfGAP3	ARFGAP2	13.82
FBgn0037884	Arfip	ARFIP2	14.75
FBgn0030088	Arfrp1	ARFRP1	13.8
FBgn0027093	ArgRS	RARS	13.72
FBgn0037526	ArgRS-m	RARS2	14.75
FBgn0000116	Argk	CKM	10.73
FBgn0032076	CG9510	ASL	11.96
FBgn0000115	Arl1	ARL1	13.8
FBgn0004908	Arl2	ARL2	13.8
FBgn0039889	Arl4	ARL4A	12.81
FBgn0035866	Arl5	ARL5B	13.75
FBgn0034446	Arl6	ARL6	13.8
FBgn0038453	Arl6IP1	ARL6IP1	13.8
FBgn0011745	Arp1	ACTR1A	13.8
FBgn0031050	Arp10	ACTR10	13.8
FBgn0011742	Arp2	ACTR2	13.8
FBgn0262716	Arp3	ACTR3	13.8
FBgn0038576	Arp5	ACTR5	14.75
FBgn0011743	Arp53D	ACTRT3	4.01
FBgn0011741	Arp6	ACTR6	14.75
FBgn0030877	Arp8	ACTR8	13.74
FBgn0001961	Arpc1	ARPC1A	13.8
FBgn0032859	Arpc2	ARPC2	13.8
FBgn0284255	Arpc4	ARPC4	8.83
FBgn0031437	Arpc5	ARPC5	13.8
FBgn0033062	Ars2	SRRT	13.8
FBgn0038306	Art3	PRMT3	12.79
FBgn0037770	Art4	CARM1	12.79
FBgn0034817	Art7	PRMT7	13.72
FBgn0032329	Art8	PRMT6	5.99
FBgn0052442	Arv1	ARV1	10.79
FBgn0050372	Asap	ASAP2	11.87
FBgn0039908	Asator	TTBK2	6.86
FBgn0035407	Asciz	ATMIN	6.89
FBgn0014006	Ask1	MAP3K15	13.84
FBgn0086443	AsnRS	NARS	14.75
FBgn0034177	AsnRS-m	NARS2	14.75
FBgn0270926	AsnS	ASNS	10.71
FBgn0002069	AspRS	DARS	14.75
FBgn0051739	AspRS-m	DARS2	13.74
FBgn0034075	Asph	ASPH	9.82
FBgn0026565	Ass	ASS1	14.75
FBgn0261823	Asx	ASXL3	7.87
FBgn0031876	Atac1	ZZZ3	8.82
FBgn0032691	Atac2	KAT14	12.82
FBgn0052343	Atac3	GABPB2	8.84
FBgn0025720	Ate1	ATE1	13.8
FBgn0020762	Atet	ABCG4	11.82
FBgn0028550	Atf3	ATF3	4.86
FBgn0033010	Atf6	ATF6	10.78
FBgn0040780	Atg10	ATG10	8.76
FBgn0030960	Atg101	ATG101	13.8
FBgn0036255	Atg12	ATG12	13.8
FBgn0261108	Atg13	ATG13	10.74
FBgn0039636	Atg14	ATG14	13.8
FBgn0039705	Atg16	ATG16L1	13.8
FBgn0037363	Atg17	RB1CC1	11.79
FBgn0035850	Atg18a	WIPI2	11.91
FBgn0044452	Atg2	ATG2B	13.8
FBgn0036813	Atg3	ATG3	13.8
FBgn0031298	Atg4a	ATG4A	13.8
FBgn0038325	Atg4b	ATG4D	12.79
FBgn0029943	Atg5	ATG5	13.8
FBgn0264325	Atg6	BECN1	14.75
FBgn0034366	Atg7	ATG7	13.8
FBgn0034110	Atg9	ATG9A	11.87
FBgn0052446	Atox1	ATOX1	10.01
FBgn0029907	Atx-1	ATXN1L	6.86
FBgn0041188	Atx2	ATXN2L	9.98
FBgn0030410	Aven	AVEN	2
FBgn0013751	Awh	LHX8	11.83
FBgn0026597	Axn	AXIN1	11.87
FBgn0000152	Axs	ANO10	11.79
FBgn0038342	B9d1	B9D1	11.9
FBgn0261683	B9d2	B9D2	8.9
FBgn0260237	CG42511	BBIP1	2.1
FBgn0035741	BBS1	BBS1	10.96
FBgn0033578	BBS4	BBS4	12.87
FBgn0037280	CG1126	BBS5	14.75
FBgn0031255	BBS8	TTC8	13.75
FBgn0034622	CG15666	BBS9	13.8
FBgn0039558	BCAS2	BCAS2	13.8
FBgn0261111	BHD	FLCN	12.77
FBgn0035871	BI-1	TMBIM6	13.8
FBgn0039560	BOD1	BOD1	7.8
FBgn0030346	CG11802	BORCS5	12.79
FBgn0035140	CG17180	BORCS6	8.82
FBgn0034519	CG18065	BORCS7	8.83
FBgn0030228	BTBD9	BTBD9	13.8
FBgn0260960	Baldspot	ELOVL6	14.75
FBgn0030093	Bap111	SMARCE1	9.68
FBgn0042085	Bap170	ARID2	12.74
FBgn0025463	Bap60	SMARCD1	14.75
FBgn0032512	Bdp1	BDP1	7.82
FBgn0025109	Bem46	ABHD13	13.8
FBgn0040238	Best1	BEST3	11.79
FBgn0260857	Bet1	BET1	12.87
FBgn0260859	Bet3	TRAPPC3	13.8
FBgn0260860	Bet5	TRAPPC1	13.8
FBgn0000182	BicC	BICC1	10.86
FBgn0000183	BicD	BICD2	13.8
FBgn0039282	Bili	FRMD8	10.84
FBgn0024491	Bin1	SAP18	13.8
FBgn0010520	Bka	FCF1	13.8
FBgn0035625	Blimp-1	PRDM1	11.79
FBgn0002906	Blm	BLM	9.76
FBgn0050077	Blos1	BLOC1S1	12.9
FBgn0036118	Blos2	BLOC1S2	13.75
FBgn0085284	Blos3	BLOC1S3	3.1
FBgn0036105	Blos4	BLOC1S4	12.8
FBgn0036199	Bmcp	SLC25A30	13.82
FBgn0037205	BoYb	TDRD12	2.82
FBgn0033155	Br140	BRPF1	13.8
FBgn0050169	Brca2	BRCA2	3
FBgn0039654	Brd8	BRD8	9.86
FBgn0086694	Bre1	RNF40	14.75
FBgn0038499	Brf	BRF1	13.8
FBgn0030434	Brms1	BRMS1L	13.8
FBgn0266717	Bruce	BIRC6	14.75
FBgn0261822	Bsg	NPTN	7.73
FBgn0000228	Bsg25D	NINL	7.92
FBgn0003502	Btk29A	TEC	11.86
FBgn0032600	BuGZ	ZNF207	9.89
FBgn0025457	Bub3	BUB3	12.89
FBgn0265598	Bx	LMO1	7.8
FBgn0004856	Bx42	SNW1	13.72
FBgn0259228	C3G	RAPGEF1	10.73
FBgn0033542	CG12309	CA1	3.79
FBgn0034560	CG9235	CA3	3.79
FBgn0033504	CAP	SORBS3	6.9
FBgn0013759	CASK	CASK	10.86
FBgn0036219	CCDC151	CCDC151	9.9
FBgn0050106	CCHa1-R	GRPR	9
FBgn0003676	CCT1	TCP1	13.8
FBgn0030086	CCT2	CCT2	13.8
FBgn0015019	CCT3	CCT3	13.8
FBgn0032444	CCT4	CCT4	12.77
FBgn0010621	CCT5	CCT5	13.8
FBgn0027329	CCT6	CCT6A	12.87
FBgn0037632	CCT7	CCT7	13.8
FBgn0284436	CCT8	CCT8	13.8
FBgn0037533	CD98hc	SLC3A2	5.82
FBgn0026143	CDC45L	CDC45	13.8
FBgn0030752	CG9947	TMEM30A	12.81
FBgn0030269	CDK2AP1	CDK2AP1	8.73
FBgn0039596	CG10000	GALNT14	4.92
FBgn0039590	CG10011	ANKRD50	10.78
FBgn0032785	CG10026	TTPA	4.95
FBgn0038013	CG10038	FAM172A	11.86
FBgn0037492	CG10050	DTWD2	13.8
FBgn0037490	CG10053	GPATCH11	13.8
FBgn0037482	CG10055	SHQ1	10.79
FBgn0035724	CG10064	CFAP52	13.8
FBgn0037473	CG10068	ELMOD2	13.8
FBgn0035722	CG10075	UQCC1	13.8
FBgn0034644	CG10082	IP6K1	11.74
FBgn0037472	CG10098	SCRN3	13.8
FBgn0035715	CG10103	IST1	13.8
FBgn0032798	CG10132	TTC41P	2.13
FBgn0032800	CG10137	CEP104	13.8
FBgn0035702	CG10147	MAZ	2.01
FBgn0032801	CG10165	CYB561D2	8.89
FBgn0032799	CG10166	DPM1	13.8
FBgn0036353	CG10171	TMEM19	12.77
FBgn0032796	CG10188	ARHGEF18	11.74
FBgn0032793	CG10189	CTU2	11.79
FBgn0033971	CG10209	NAIF1	2.03
FBgn0032685	CG10211	MPO	3.91
FBgn0039115	CG10214	REXO2	14.75
FBgn0036356	CG10222	GPN2	14.75
FBgn0027512	CG10254	UBE2O	11.72
FBgn0033985	CG10257	FAIM	13.8
FBgn0032811	CG10268	PMVK	13.85
FBgn0032681	CG10283	CCDC50	6.92
FBgn0037439	CG10286	HEATR3	13.8
FBgn0034655	CG10307	LRRC10B	4.09
FBgn0038454	CG10324	GPKOW	12.8
FBgn0032690	CG10333	DDX23	14.75
FBgn0032698	CG10336	TIPIN	9.71
FBgn0032700	CG10338	C16orf58	11.76
FBgn0022344	CG10340	ATPAF1	13.8
FBgn0032701	CG10341	NAF1	11.79
FBgn0032703	CG10343	RWDD4	13.8
FBgn0030342	CG10347	NUDCD1	13.8
FBgn0030349	CG10353	ANO5	8.9
FBgn0036208	CG10361	GCAT	14.75
FBgn0030358	CG10362	PDZD8	12.8
FBgn0039109	CG10365	CHAC1	11.79
FBgn0039116	CG10375	DNAJC8	13.8
FBgn0032702	CG10376	PPM1F	12.84
FBgn0034731	CG10384	KHDRBS2	6.75
FBgn0033019	CG10395	INO80B	10.86
FBgn0032689	CG10413	SLC12A9	14.75
FBgn0033021	CG10417	PPM1G	13.82
FBgn0036277	CG10418	LSM2	12.89
FBgn0039304	CG10425	KDSR	14.75
FBgn0032724	CG10428	GSTCD	14.75
FBgn0037539	CG10435	UBAP1	7.86
FBgn0032815	CG10462	ZNF236	2.01
FBgn0032819	CG10463	DUS3L	13.84
FBgn0033017	CG10465	KCTD10	14.75
FBgn0032822	CG10466	RBMX2	10.74
FBgn0032746	CG10470	TMCO1	13.8
FBgn0032748	CG10492	ZCCHC2	4.96
FBgn0032750	CG10495	DUS4L	13.8
FBgn0037051	CG10565	DNAJC2	12.77
FBgn0035630	CG10576	PA2G4	12.91
FBgn0037046	CG10581	NTPCR	14.75
FBgn0037045	CG10584	METTL22	12.79
FBgn0032721	CG10602	LTA4H	14.75
FBgn0032818	CG10628	GTPBP10	13.82
FBgn0039329	CG10669	ZNF808	1.94
FBgn0035588	CG10672	DHRS4	14.75
FBgn0035592	CG10674	WDR83OS	12.79
FBgn0036291	CG10681	KXD1	11.79
FBgn0032752	CG10702	INSRR	4.83
FBgn0034420	CG10737	C2CD2	5.87
FBgn0037250	CG1074	TRMT11	13.72
FBgn0032845	CG10747	PLCXD2	13.8
FBgn0032769	CG10750	CFAP73	8.94
FBgn0029980	CG10778	DHDDS	14.75
FBgn0029656	CG10793	KATNAL2	9.78
FBgn0034626	CG10795	TM2D1	12.73
FBgn0029664	CG10802	AARSD1	9.76
FBgn0036052	CG10809	ANKRD54	9.86
FBgn0035455	CG10862	UBE2D1	3.96
FBgn0035475	CG10866	TMEM267	13.8
FBgn0031395	CG10874	CCDC28A	10.85
FBgn0038804	CG10877	SUGCT	12.7
FBgn0037911	CG10898	NUDT18	9.92
FBgn0036207	CG10907	CWC27	12.77
FBgn0034307	CG10914	NOA1	14.75
FBgn0034308	CG10915	CTTNBP2NL	9.75
FBgn0034360	CG10927	ADAT3	13.8
FBgn0029969	CG10932	ACAT1	14.75
FBgn0010620	CG10939	SLC9A3R1	8.81
FBgn0032857	CG10947	CAMKMT	11.99
FBgn0036317	CG10948	ENOX1	12.79
FBgn0030004	CG10958	DRC1	14.75
FBgn0030010	CG10959	ZBTB38	2.01
FBgn0036306	CG10973	HSPBP1	11.69
FBgn0037379	CG10979	ZNF800	8.8
FBgn0034455	CG11007	TMX2	13.8
FBgn0031736	CG11030	NGDN	13.8
FBgn0031741	CG11034	DPP4	9.84
FBgn0037544	CG11035	DNAJC30	10.01
FBgn0031836	CG11050	HDDC2	10.78
FBgn0033149	CG11060	MYCBPAP	1.93
FBgn0039244	CG11069	ABCG5	12.75
FBgn0028467	CG11070	UBE4A	13.72
FBgn0039930	CG11077	MPV17	12.8
FBgn0039241	CG11089	ATIC	14.75
FBgn0030528	CG11095	NUDT8	11.86
FBgn0034485	CG11099	LRRC28	1.91
FBgn0030522	CG11103	TM2D2	13.8
FBgn0037200	CG11109	NSUN6	13.8
FBgn0034535	CG11110	IMMP2L	14.75
FBgn0033169	CG11123	NOP9	13.8
FBgn0037304	CG1113	FAM161A	1.8
FBgn0030518	CG11134	APIP	14.75
FBgn0037199	CG11137	EMC4	13.8
FBgn0033177	CG11141	TECPR2	7.77
FBgn0037297	CG1116	RGP1	13.8
FBgn0030507	CG11164	RNASEH2B	13.8
FBgn0030499	CG11178	AVL9	13.8
FBgn0034528	CG11180	PINX1	6.8
FBgn0034500	CG11200	DHRSX	7.78
FBgn0034442	CG11257	CYB5R4	14.75
FBgn0037279	CG1129	GMPPB	13.8
FBgn0039849	CG11334	MRI1	13.8
FBgn0035537	CG11342	BCDIN3D	12.75
FBgn0037185	CG11367	TMEM64	11.89
FBgn0031217	CG11377	CRELD1	10.71
FBgn0037022	CG11396	TRAPPC12	10.76
FBgn0037021	CG11399	PCIF1	12.89
FBgn0026876	CG11403	DDX11	13.72
FBgn0035024	CG11414	ZNF598	13.75
FBgn0024364	CG11417	ESF1	11.84
FBgn0037504	CG1142	DNTTIP2	7.77
FBgn0037166	CG11426	PLPP2	10.81
FBgn0029713	CG11436	TTC17	7.77
FBgn0038737	CG11447	MRM2	13.74
FBgn0031224	CG11454	RBM7	11.79
FBgn0035397	CG11486	PAN3	11.79
FBgn0046296	CG11534	DEF8	14.75
FBgn0039859	CG11539	NAT9	14.75
FBgn0031247	CG11562	PET117	8.89
FBgn0039868	CG11563	NOP16	10.06
FBgn0035524	CG11583	BRIX1	13.74
FBgn0035520	CG11586	ZMAT2	14.75
FBgn0030545	CG11590	CUTA	11.79
FBgn0035488	CG11593	ATCAY	8.93
FBgn0035484	CG11594	FGGY	13.8
FBgn0023522	CG11596	CARNMT1	13.8
FBgn0037313	CG1161	TMEM9	13.8
FBgn0031232	CG11617	MKX	10.83
FBgn0040351	CG11638	CABP4	1.91
FBgn0030638	CG11655	SLC10A3	10.74
FBgn0036196	CG11658	FBXO25	13.85
FBgn0030678	CG11679	RMND1	12.79
FBgn0030314	CG11696	ZNF662	2.03
FBgn0030311	CG11699	TMEM242	12.79
FBgn0029856	CG11700	UBB	5.81
FBgn0031115	CG11710	TRIP4	14.75
FBgn0037777	CG11722	NDUFAF4	13.8
FBgn0037603	CG11753	SYS1	12.87
FBgn0037611	CG11755	CDPF1	10.89
FBgn0039252	CG11771	THOP1	7.68
FBgn0033527	CG11777	PPIL3	13.8
FBgn0038683	CG11779	TIMM44	13.84
FBgn0039259	CG11781	EMC6	13.8
FBgn0034495	CG11788	DSCC1	13.8
FBgn0033996	CG11807	NISCH	9.78
FBgn0036099	CG11811	GUK1	13.8
FBgn0039627	CG11837	DIMT1	13.8
FBgn0039271	CG11839	ZNF830	12.8
FBgn0039303	CG11857	RER1	13.8
FBgn0039305	CG11858	PIN4	12.79
FBgn0031253	CG11885	PSMG3	3.97
FBgn0014427	CG11899	PSAT1	14.75
FBgn0039274	CG11920	IMP4	13.8
FBgn0037644	CG11964	CTNNBL1	13.8
FBgn0027503	CG11970	NFRKB	11.79
FBgn0037648	CG11975	WDR45B	13.8
FBgn0037652	CG11980	C12orf10	11.84
FBgn0037656	CG11986	HMCES	13.8
FBgn0037312	CG11999	SDF2	13.82
FBgn0035236	CG12004	TMEM184B	12.87
FBgn0037293	CG12007	RABGGTA	14.75
FBgn0035443	CG12010	SPATA5L1	7.77
FBgn0035444	CG12012	BRI3	11.79
FBgn0035436	CG12016	NMRK1	11.78
FBgn0027903	CG12018	POLD2	14.75
FBgn0035273	CG12020	DNAJB13	5.85
FBgn0035283	CG12024	CUEDC1	12.77
FBgn0035285	CG12025	TMEM134	9.78
FBgn0039831	CG12054	JAZF1	10.68
FBgn0030099	CG12056	CYB5D2	13.74
FBgn0040031	CG12061	SLC24A5	7.82
FBgn0030053	CG12081	KLHDC3	12.87
FBgn0043458	CG12084	ZER1	14.75
FBgn0035372	CG12093	TP53I13	6.92
FBgn0030457	CG12096	PSMD5	13.8
FBgn0035232	CG12099	RNF10	14.75
FBgn0035238	CG12104	TOX	4.76
FBgn0030100	CG12106	COMMD3	11.79
FBgn0030109	CG12121	GPR107	12.79
FBgn0033473	CG12128	SPOUT1	12.89
FBgn0033475	CG12129	ASCC1	11.77
FBgn0033471	CG12134	WDR89	13.8
FBgn0260462	CG12163	CTSF	10.71
FBgn0037356	CG12170	OXSM	12.88
FBgn0037305	CG12173	ENOPH1	14.75
FBgn0037377	CG1218	HPF1	13.8
FBgn0029822	CG12236	NACC1	1.85
FBgn0031048	CG12237	PHOSPHO2	13.8
FBgn0038304	CG12241	SGSM3	14.75
FBgn0039557	CG12259	FAM50A	13.8
FBgn0038057	CG12267	POLR3C	14.75
FBgn0037491	CG1227	STK16	13.65
FBgn0032620	CG12288	RBM34	10.81
FBgn0036514	CG12301	UTP14A	13.75
FBgn0038590	CG12320	AAR2	10.98
FBgn0038577	CG12321	PSMG2	12.79
FBgn0038617	CG12333	WDR37	13.8
FBgn0033543	CG12338	DDO	12.8
FBgn0037489	CG1234	NOC3L	12.77
FBgn0033550	CG12341	TMEM170A	12.8
FBgn0033556	CG12343	SYF2	13.8
FBgn0033774	CG12374	CPA2	7.89
FBgn0031987	CG12375	LACTB2	12.84
FBgn0033624	CG12384	DAP	9.96
FBgn0038968	CG12499	URB1	11.9
FBgn0250830	CG12547	NHLRC2	13.8
FBgn0040929	CG12659	INO80C	9.74
FBgn0035392	CG1271	GK5	14.75
FBgn0036536	CG12713	C15orf41	12.79
FBgn0037341	CG12746	PLPP5	14.75
FBgn0035321	CG1275	CYBRD1	11.8
FBgn0033252	CG12769	IKZF2	2.97
FBgn0030055	CG12772	RUBCN	10.86
FBgn0024365	CG12773	SLC12A8	13.8
FBgn0031041	CG12788	PSTK	8.73
FBgn0031535	CG12795	ZFAND2B	12.79
FBgn0037809	CG12818	LENG1	13.8
FBgn0040666	CG12848	CHCHD1	12.8
FBgn0033948	CG12863	ZCCHC4	13.72
FBgn0033507	CG12909	LYAR	9.75
FBgn0033429	CG12929	TMEM234	11.86
FBgn0033547	CG12935	TMEM223	13.8
FBgn0037739	CG12948	C14orf119	8.84
FBgn0037061	CG12975	TRMT112	13.82
FBgn0030806	CG13001	ZC4H2	12.75
FBgn0033899	CG13016	TMEM39A	13.8
FBgn0040751	CG13018	COA5	12.8
FBgn0036652	CG13032	CCDC13	10.88
FBgn0036567	CG13074	WDR34	2.11
FBgn0035519	CG1309	ABHD16A	13.8
FBgn0032050	CG13096	RSL1D1	8.85
FBgn0032051	CG13097	MPHOSPH10	11.77
FBgn0032156	CG13124	MIF4GD	6.87
FBgn0032168	CG13126	METTL17	13.8
FBgn0035526	CG1316	RBM45	12.7
FBgn0033661	CG13185	MDN1	12.77
FBgn0033653	CG13192	GNB1L	12.87
FBgn0062449	CG13197	DUSP11	12.82
FBgn0028903	CG13243	CATIP	4.82
FBgn0036984	CG13248	SLC7A4	12.82
FBgn0037014	CG13251	CCDC66	2.93
FBgn0035643	CG13287	PRDM8	7.87
FBgn0035677	CG13293	SCAI	13.8
FBgn0033781	CG13319	PSMG4	4.81
FBgn0033794	CG13326	ARMC3	8.81
FBgn0033856	CG13334	LDHB	7.82
FBgn0033884	CG13344	RNF25	12.74
FBgn0025633	CG13366	SPECC1L	10.86
FBgn0025634	CG13367	GATAD1	9.78
FBgn0032031	CG13390	MTG2	12.77
FBgn0032033	CG13392	TMEM126A	7.03
FBgn0014417	CG13397	NAGLU	14.75
FBgn0032042	CG13398	FRS2	6.84
FBgn0030559	CG13404	PLGRKT	12.8
FBgn0038926	CG13409	TMEM181	13.8
FBgn0034518	CG13430	TMPRSS4	3.08
FBgn0034532	CG13436	CFAP206	12.8
FBgn0027507	CG1344	SCYL3	12.74
FBgn0036479	CG13458	MSS51	3.96
FBgn0034684	CG13501	RSPH14	2.06
FBgn0034692	CG13502	TTC25	8.88
FBgn0034774	CG13526	CABP7	2.74
FBgn0034786	CG13531	SPG11	11.79
FBgn0030151	CG1354	OLA1	12.77
FBgn0033196	CG1358	FLVCR2	12.8
FBgn0035020	CG13585	SMIM14	12.8
FBgn0039128	CG13599	MAD2L1BP	4.95
FBgn0039135	CG13603	TMEM179	13.8
FBgn0039137	CG13604	UBASH3B	13.8
FBgn0039170	CG13609	PTOV1	12.9
FBgn0039205	CG13623	ISCA2	12.79
FBgn0039210	CG13625	BUD13	13.8
FBgn0039219	CG13630	METAP1	14.75
FBgn0039290	CG13654	TMEM8B	9.96
FBgn0039291	CG13663	SAYSD1	10.74
FBgn0035890	CG13667	NDOR1	14.75
FBgn0035867	CG13671	TXNDC11	9.83
FBgn0031252	CG13690	RNASEH2A	14.75
FBgn0031254	CG13692	ARL16	6.78
FBgn0031235	CG13693	CCDC113	10.91
FBgn0035577	CG13708	LRRC49	10.73
FBgn0033482	CG1371	NOMO1	13.8
FBgn0033368	CG13743	SLC38A11	14.75
FBgn0040375	CG13760	GUCD1	12.9
FBgn0042092	CG13773	TWISTNB	11.87
FBgn0031874	CG13775	ZBED4	9.84
FBgn0039009	CG13842	CCDC142	5.84
FBgn0038961	CG13850	TBRG4	11.81
FBgn0038960	CG13855	IQUB	13.8
FBgn0035104	CG13875	RASSF10	9.82
FBgn0035109	CG13876	C3orf38	13.8
FBgn0035165	CG13887	BCAP31	13.8
FBgn0035146	CG13893	SEC14L3	12.8
FBgn0035164	CG13901	DPCD	13.8
FBgn0035237	CG13917	BTBD8	4.13
FBgn0035248	CG13919	TMEM60	11.79
FBgn0035243	CG13926	HIKESHI	13.8
FBgn0035287	CG13937	CHST8	5.93
FBgn0032834	CG13965	MUCL1	1.89
FBgn0039522	CG13972	IQCG	10.79
FBgn0031753	CG13999	TMEM138	13.8
FBgn0031716	CG14015	MANEA	12.71
FBgn0031707	CG14020	TMEM231	9.89
FBgn0031659	CG14043	KIF1BP	13.8
FBgn0036696	CG14057	POP5	12.8
FBgn0033474	CG1407	ZDHHC20	13.8
FBgn0036849	CG14079	SPATA6L	8.84
FBgn0036859	CG14085	KIAA0825	6.03
FBgn0036860	CG14086	TMEM72	4.11
FBgn0036889	CG14100	MRM3	12.79
FBgn0040786	CG14104	SWI5	2.91
FBgn0036359	CG14105	TTC36	12.77
FBgn0032961	CG1416	AHSA1	12.87
FBgn0033468	CG1418	RABAC1	14.75
FBgn0036932	CG14184	LAMTOR1	11.79
FBgn0036936	CG14185	LRRC56	9.73
FBgn0030996	CG14194	TMEM185A	11.87
FBgn0031002	CG14196	SLC16A11	5.8
FBgn0031040	CG14210	CCDC86	7.7
FBgn0031045	CG14212	PHOSPHO1	6.88
FBgn0031036	CG14220	SUDS3	13.8
FBgn0031062	CG14230	NOL8	8.63
FBgn0031060	CG14231	OSGEPL1	13.72
FBgn0031061	CG14232	ACBD3	11.8
FBgn0031065	CG14234	TMEM198	12.8
FBgn0037347	CG1427	SEPSECS	12.9
FBgn0038673	CG14286	C8orf33	7.88
FBgn0038660	CG14291	SGSH	13.8
FBgn0038611	CG14309	HPSE2	6.92
FBgn0038532	CG14322	ZNF106	1.91
FBgn0030554	CG1434	DUS2	13.8
FBgn0031315	CG14341	MEA1	5.94
FBgn0038186	CG14362	TESC	5.66
FBgn0038170	CG14367	CFAP36	12.8
FBgn0030584	CG14407	GLRX5	14.75
FBgn0030582	CG14411	MTMR10	14.75
FBgn0030571	CG14414	RBM18	12
FBgn0029911	CG14435	ZNRF2	12.74
FBgn0037184	CG14450	TEFM	8.99
FBgn0033000	CG14464	ARL14EP	7.9
FBgn0034242	CG14480	FAM192A	12.77
FBgn0034248	CG14483	PET100	12.8
FBgn0039655	CG14507	PLA2G1B	8.86
FBgn0039639	CG14512	ALG13	6.85
FBgn0039404	CG14543	TSR2	12.8
FBgn0039407	CG14544	TRMT61A	14.75
FBgn0037142	CG14562	HPS3	10.74
FBgn0033054	CG14591	TMEM164	13.8
FBgn0030558	CG1461	TAT	13.74
FBgn0031188	CG14613	FAM210A	9.73
FBgn0031189	CG14618	TRMT10A	12.84
FBgn0031183	CG14621	SLC35E1	13.72
FBgn0030406	CG1463	ZNHIT6	10.73
FBgn0037220	CG14641	RBM22	14.75
FBgn0037241	CG14646	TMEM129	13.8
FBgn0037244	CG14647	KCTD9	12.84
FBgn0037252	CG14650	DNAJC14	4.08
FBgn0037317	CG14667	REPIN1	2.03
FBgn0037326	CG14669	RASL10B	11.91
FBgn0037822	CG14683	METTL15	13.8
FBgn0037819	CG14688	PHYHD1	12.79
FBgn0037883	CG14701	DPH3	13.82
FBgn0037922	CG14711	ZNF560	2.01
FBgn0037930	CG14715	FKBP2	13.8
FBgn0037942	CG14721	TPK1	13.8
FBgn0037943	CG14722	WDR55	13.8
FBgn0040777	CG14767	LAPTM4A	11.73
FBgn0027793	CG14787	CDYL	3.84
FBgn0023513	CG14803	MMS22L	10.85
FBgn0023514	CG14805	WDR18	12.89
FBgn0026090	CG14812	LAMTOR5	10.78
FBgn0026089	CG14817	MRPL57	8.92
FBgn0035799	CG14838	WDR63	10.74
FBgn0038246	CG14853	ERICH2	5.96
FBgn0031174	CG1486	PDXDC1	8.81
FBgn0038330	CG14868	CCDC149	10.79
FBgn0038380	CG14877	NPR3	4.82
FBgn0038425	CG14881	ARMC7	6.75
FBgn0038429	CG14882	MTRR	7.58
FBgn0038432	CG14883	GDE1	11.91
FBgn0038447	CG14892	TMPRSS12	2.06
FBgn0038428	CG14894	TTC1	13.8
FBgn0038446	CG14903	PTRHD1	13.8
FBgn0015351	CG14906	METTL4	8.7
FBgn0035414	CG14965	THAP8	1.87
FBgn0035415	CG14966	C15orf40	11.86
FBgn0035431	CG14968	LDLRAP1	1.81
FBgn0035440	CG14969	OSTM1	11.79
FBgn0035449	CG14971	SLC35C2	14.75
FBgn0035469	CG14977	LAMTOR4	11.79
FBgn0035518	CG15011	NFXL1	13.8
FBgn0035528	CG15012	TMEM50A	13.8
FBgn0035532	CG15014	THUMPD1	14.75
FBgn0035541	CG15019	LLPH	6.78
FBgn0030611	CG15027	TMA16	11.76
FBgn0034402	CG15084	CCDC130	12.79
FBgn0034390	CG15093	HIBADH	13.82
FBgn0034396	CG15097	KLHL17	10.95
FBgn0034419	CG15111	ABHD12	11.84
FBgn0034418	CG15118	ANKRD13D	13.8
FBgn0033463	CG1513	OSBPL9	13.74
FBgn0032860	CG15130	TMIE	8.91
FBgn0032635	CG15141	UBR7	13.72
FBgn0032688	CG15160	RPRD2	10.74
FBgn0032732	CG15168	MMGT1	12.87
FBgn0039601	CG1523	DCAF10	10.74
FBgn0033104	CG15237	ANAPC15	2.8
FBgn0028878	CG15269	ZNF628	2.01
FBgn0028879	CG15270	ANO8	10.79
FBgn0030183	CG15309	YPEL2	13.8
FBgn0031143	CG1532	GLOD4	11.86
FBgn0031377	CG15356	EMSY	8.87
FBgn0031397	CG15385	PXYLP1	14.75
FBgn0031403	CG15387	C12orf57	11.9
FBgn0031419	CG15390	MTERF4	10.75
FBgn0039828	CG1542	EBNA1BP2	12.87
FBgn0031596	CG15429	CYB5D1	12.84
FBgn0031603	CG15432	FAM32A	11.8
FBgn0031606	CG15439	PHF14	12.74
FBgn0039827	CG1544	DHTKD1	14.75
FBgn0031607	CG15440	TRNAU1AP	12.7
FBgn0031609	CG15443	TMCO6	3.94
FBgn0040650	CG15456	MIEN1	12.8
FBgn0039732	CG15525	CCDC12	12.9
FBgn0039742	CG15528	DUSP14	12.02
FBgn0039748	CG15529	BLNK	3.93
FBgn0039752	CG15530	BAD	1.89
FBgn0039764	CG15535	CCDC59	3.9
FBgn0039770	CG15537	CRHBP	12.79
FBgn0039799	CG15543	AK8	3.01
FBgn0039809	CG15547	NME5	4.78
FBgn0039829	CG15561	GPATCH4	11.77
FBgn0030694	CG15602	ZFYVE19	12.87
FBgn0034194	CG15611	ARHGEF25	4.89
FBgn0030654	CG15643	C12orf49	11.76
FBgn0034567	CG15651	FKRP	13.8
FBgn0038833	CG15696	DLX2	2.91
FBgn0034095	CG15701	WDR60	7.9
FBgn0030465	CG15743	IMPAD1	13.82
FBgn0030466	CG15744	ADGRA2	10.86
FBgn0030474	CG15747	NSRP1	10.86
FBgn0029999	CG1575	TEX10	9.74
FBgn0029801	CG15771	NANP	12.73
FBgn0030336	CG1578	DPH6	10.74
FBgn0030873	CG15814	RNF121	14.75
FBgn0031910	CG15818	CLEC4A	3.01
FBgn0030246	CG1582	DHX57	13.72
FBgn0035308	CG15822	SESTD1	10.9
FBgn0031292	CG15824	HYDIN	2
FBgn0015336	CG15865	MB21D2	3.96
FBgn0035337	CG15877	C7orf50	8.8
FBgn0030576	CG15890	SLC46A3	9.78
FBgn0033085	CG15908	C22orf39	10.86
FBgn0030700	CG15914	GTDC1	13.8
FBgn0030704	CG15916	RBFA	9.83
FBgn0038814	CG15923	TMEM67	13.8
FBgn0039844	CG1607	SLC7A6	9.82
FBgn0033183	CG1620	MIER1	11.8
FBgn0030468	CG1622	PRPF38B	9.95
FBgn0030218	CG1628	SLC25A15	13.82
FBgn0030245	CG1637	ACP7	13.8
FBgn0039600	CG1646	PRPF39	9.85
FBgn0030816	CG16700	SLC36A1	9.79
FBgn0033454	CG1671	TBL3	13.8
FBgn0036028	CG16717	MPPED1	11.88
FBgn0029820	CG16721	TCP11L1	13.8
FBgn0035393	CG16753	FAM207A	4.99
FBgn0037698	CG16779	ZNF541	8.92
FBgn0034940	CG16787	C6orf136	9.73
FBgn0037713	CG16790	USB1	13.8
FBgn0032488	CG16812	C19orf47	9.74
FBgn0028919	CG16865	CXorf56	13.8
FBgn0034498	CG16868	CACHD1	13.8
FBgn0028932	CG16890	FRA10AC1	13.8
FBgn0035073	CG16896	TBC1D31	11.79
FBgn0040394	CG16903	CCNL1	9.86
FBgn0037741	CG16908	TTI1	13.8
FBgn0033883	CG16935	MECR	14.75
FBgn0030701	CG16952	BTBD7	11.79
FBgn0032387	CG16965	PGGHG	13.85
FBgn0036512	CG16979	UFSP2	11.61
FBgn0062517	CG16984	ENKUR	12.79
FBgn0025621	CG16989	HEATR6	11.88
FBgn0035795	CG16998	PRSS57	2.95
FBgn0033122	CG17002	GPS2	10.78
FBgn0030321	CG1703	ABCF1	12.77
FBgn0032449	CG17036	SLC19A2	14.75
FBgn0040754	CG17059	COPS9	10.78
FBgn0031099	CG17065	AMDHD2	12.77
FBgn0031098	CG17068	BTBD2	3.89
FBgn0031239	CG17075	ZDHHC1	8.75
FBgn0032276	CG17098	ZNF346	6.7
FBgn0039045	CG17119	CTNS	14.75
FBgn0036962	CG17122	CFAP157	10.88
FBgn0032297	CG17124	PPP1R14B	11.79
FBgn0039020	CG17141	MTG1	13.8
FBgn0039943	CG17168	SNIP1	11.79
FBgn0037882	CG17187	DNAJC17	13.8
FBgn0039473	CG17191	PNLIPRP1	3.88
FBgn0038043	CG17202	MYCBP	6.85
FBgn0031494	CG17219	METTL18	12.79
FBgn0031500	CG17221	RTN4IP1	13.8
FBgn0046225	CG17230	TCHP	5.82
FBgn0036958	CG17233	CCDC82	4.96
FBgn0035249	CG17249	PRCC	9.88
FBgn0031496	CG17258	CCDC191	6.87
FBgn0033089	CG17266	PPIH	13.8
FBgn0038830	CG17272	CALML4	6.74
FBgn0034202	CG17287	ZDHHC15	9.69
FBgn0032032	CG17294	HDHD2	13.74
FBgn0028895	CG17328	ZNF668	1.84
FBgn0030239	CG17333	PGLS	14.75
FBgn0031858	CG17378	KIAA0513	9.75
FBgn0030291	CG1738	C1orf131	4.79
FBgn0037276	CG17387	CCDC39	12.89
FBgn0039977	CG17454	SMNDC1	13.8
FBgn0032997	CG17486	ASNSD1	14.75
FBgn0039836	CG1750	MTFMT	14.75
FBgn0039959	CG17514	GCN1	14.75
FBgn0038424	CG17565	FNTB	9.66
FBgn0031544	CG17593	CCDC47	13.8
FBgn0031194	CG17598	PPM1H	12.8
FBgn0030467	CG1764	DDAH1	14.75
FBgn0031361	CG17652	UTP23	13.8
FBgn0034352	CG17669	DNAAF3	13.8
FBgn0036348	CG17687	CFAP43	11.79
FBgn0039993	CG17691	BCKDHB	13.85
FBgn0040056	CG17698	CAMKK1	10.63
FBgn0027597	CG17712	GFOD1	13.8
FBgn0041004	CG17715	TMEM65	10.74
FBgn0037880	CG17726	NDUFAF7	13.8
FBgn0037890	CG17734	HIGD1A	6.9
FBgn0030114	CG17754	KLHL5	13.8
FBgn0033529	CG17765	PEF1	11.77
FBgn0032240	CG17768	LSM4	10.78
FBgn0034748	CG17807	ALKBH8	14.75
FBgn0025635	CG17829	HINFP	11.81
FBgn0040005	CG17883	TBC1D20	13.74
FBgn0030063	CG1789	UTP11	12.79
FBgn0023537	CG17896	ALDH6A1	12.71
FBgn0032597	CG17904	NUBP1	14.75
FBgn0038421	CG17931	SERF2	7.99
FBgn0033199	CG17985	LYSMD3	11.79
FBgn0032595	CG17996	CMC1	12.87
FBgn0061356	CG18003	HAO1	13.8
FBgn0033566	CG18004	INO80E	9.87
FBgn0037435	CG18048	TRMT13	13.8
FBgn0030360	CG1806	SSPN	2.93
FBgn0031119	CG1812	KLHL22	6.01
FBgn0033426	CG1814	NT5DC3	12.75
FBgn0039863	CG1815	ZMYND8	12.75
FBgn0029945	CG18155	ACSF3	13.75
FBgn0034403	CG18190	MAPRE2	7.73
FBgn0030403	CG1824	ABCB8	12.79
FBgn0030345	CG1847	AIP	13.8
FBgn0037683	CG18473	PTER	14.75
FBgn0028527	CG18507	TMEM268	6.98
FBgn0028746	CG18508	C18orf32	4.97
FBgn0039189	CG18528	GTPBP3	14.75
FBgn0038053	CG18549	MFSD11	13.8
FBgn0038953	CG18596	TARBP1	11.81
FBgn0038601	CG18600	POLR1E	6.75
FBgn0027561	CG18659	DENND1B	9.73
FBgn0040964	CG18661	METTL26	12
FBgn0042098	CG18735	PRSS33	3.98
FBgn0042138	CG18815	LYPLA1	12.79
FBgn0033226	CG1882	ABHD4	14.75
FBgn0039870	CG1896	PDCD7	2.81
FBgn0039911	CG1909	RAPSN	13.74
FBgn0037466	CG1965	PAXBP1	13.8
FBgn0033401	CG1968	COG6	12.79
FBgn0039664	CG2006	DTWD1	13.8
FBgn0037391	CG2017	GTPBP2	14.75
FBgn0035271	CG2021	LSM8	13.8
FBgn0037383	CG2023	BNIP1	13.8
FBgn0015359	CG2034	ELP5	2.97
FBgn0037378	CG2046	PSMG1	2.11
FBgn0027498	CG2061	LANCL3	14.75
FBgn0033400	CG2063	SAP30BP	11.79
FBgn0037372	CG2091	DCPS	14.75
FBgn0037369	CG2100	TRNT1	14.75
FBgn0030217	CG2124	FASTKD5	9
FBgn0039876	CG2126	JKAMP	13.8
FBgn0035388	CG2162	R3HCC1L	9.71
FBgn0037360	CG2182	GGNBP2	11.79
FBgn0030243	CG2186	RBM33	7.09
FBgn0017448	CG2187	SLC5A5	6.89
FBgn0032955	CG2201	CHKB	13.8
FBgn0039767	CG2218	UBOX5	13.8
FBgn0039773	CG2224	STAMBP	13.8
FBgn0039790	CG2246	PRPSAP2	13.8
FBgn0029997	CG2258	NCKIPSD	11.77
FBgn0030000	CG2260	WDR46	12.87
FBgn0035204	CG2277	NT5DC1	12.75
FBgn0039663	CG2321	C2orf42	10.88
FBgn0032864	CG2493	PRCP	13.8
FBgn0030411	CG2540	CHAC2	11.83
FBgn0032870	CG2608	SPAG7	13.8
FBgn0032871	CG2611	TMEM230	5.8
FBgn0032877	CG2617	RNF26	5.78
FBgn0037478	CG2656	GPN3	14.75
FBgn0024993	CG2662	SAMD13	4.13
FBgn0024995	CG2680	LHPP	4.75
FBgn0024998	CG2685	WBP11	11.81
FBgn0030504	CG2691	RRP12	12.9
FBgn0037536	CG2698	TMEM245	13.8
FBgn0024973	CG2701	ASCC2	13.8
FBgn0037541	CG2747	HEATR5B	13.8
FBgn0035087	CG2765	MID1IP1	8.86
FBgn0027599	CG2790	DNAJC21	13.74
FBgn0034931	CG2812	WDR47	9.73
FBgn0014930	CG2846	RFK	14.75
FBgn0031459	CG2862	HINT1	13.82
FBgn0023526	CG2865	SERTAD4	1.83
FBgn0029672	CG2875	NOC4L	12.79
FBgn0033240	CG2906	RRNAD1	12.9
FBgn0033241	CG2915	CPA3	7.89
FBgn0023529	CG2918	HYOU1	14.75
FBgn0023528	CG2924	UBE2Q1	13.75
FBgn0037344	CG2926	PHRF1	9.87
FBgn0037342	CG2931	RBM42	10.76
FBgn0029685	CG2938	CASD1	13.8
FBgn0031585	CG2955	MAPRE3	4.92
FBgn0031462	CG2964	PKLR	5.85
FBgn0030177	CG2972	NOB1	13.8
FBgn0030170	CG2990	DNA2	12.87
FBgn0050010	CG30010	C8orf82	13.8
FBgn0050022	CG30022	ETHE1	13.8
FBgn0031643	CG3008	RIOK3	14.75
FBgn0050094	CG30094	IGHMBP2	1.95
FBgn0050100	CG30100	C12orf65	11.71
FBgn0050105	CG30105	RNASEH2C	8.85
FBgn0050122	CG30122	HNRNPUL1	10.8
FBgn0050157	CG30157	UFSP1	9.68
FBgn0050159	CG30159	C3orf33	5.82
FBgn0040337	CG3021	TRMU	14.75
FBgn0050291	CG30291	CDK5RAP3	13.79
FBgn0050349	CG30349	WDR43	12.87
FBgn0050373	CG30373	C16orf91	4.11
FBgn0040373	CG3038	B3GALNT1	4.96
FBgn0050392	CG30392	CPTP	11.96
FBgn0050394	CG30394	SLC38A10	10.73
FBgn0029925	CG3040	LRRC57	12.7
FBgn0034703	CG3045	PUS3	14.75
FBgn0050467	CG30467	SAAL1	6.91
FBgn0050491	CG30491	RDH13	9.8
FBgn0050496	CG30496	GLMN	12.9
FBgn0038195	CG3061	DNAJB12	13.8
FBgn0025612	CG3062	CFAP126	8.83
FBgn0023527	CG3071	UTP15	13.8
FBgn0031457	CG3077	SNX21	11.79
FBgn0034816	CG3085	TEKT2	13.8
FBgn0051007	CG31007	CHCHD10	7.73
FBgn0051019	CG31019	AGBL4	12.72
FBgn0031473	CG3104	ANKRD29	9.94
FBgn0051064	CG31064	RUFY2	12.79
FBgn0033005	CG3107	PITRM1	14.75
FBgn0051111	CG31111	TBRG1	10.69
FBgn0051121	CG31121	ABCG8	3.94
FBgn0051122	CG31122	C2orf69	12.79
FBgn0051126	CG31126	BOLA1	13.8
FBgn0051140	CG31140	DGKQ	13.72
FBgn0051145	CG31145	FAM20C	9.73
FBgn0051156	CG31156	SRBD1	12.9
FBgn0034957	CG3121	RSPH4A	11.8
FBgn0051211	CG31211	PNISR	7.82
FBgn0051223	CG31223	ZNHIT2	10.78
FBgn0051224	CG31224	ZBTB44	2.03
FBgn0051229	CG31229	TIMM22	14.75
FBgn0051251	CG31251	NUDCD3	11.7
FBgn0051301	CG31301	NKRF	10.74
FBgn0051357	CG31357	MAEA	13.8
FBgn0051368	CG31368	AQR	13.85
FBgn0043799	CG31381	TRIT1	14.75
FBgn0051431	CG31431	FGFRL1	3.89
FBgn0051460	CG31460	KRTCAP2	14.75
FBgn0051475	CG31475	SDF4	13.74
FBgn0027564	CG3149	RFT1	12.77
FBgn0051550	CG31550	SUGP1	10.78
FBgn0051551	CG31551	TCHH	1.86
FBgn0023536	CG3156	ABCB10	14.75
FBgn0051635	CG31635	PPP1R37	7.84
FBgn0051638	CG31638	CCDC102A	12.87
FBgn0051643	CG31643	FASTKD1	9.76
FBgn0051648	CG31648	COX11	13.8
FBgn0031484	CG3165	TREX1	10.89
FBgn0031673	CG31650	RCN2	12.8
FBgn0051678	CG31678	SUCO	10.78
FBgn0029896	CG3168	SV2A	7.8
FBgn0051694	CG31694	IFRD1	13.8
FBgn0051712	CG31712	ARGLU1	10.83
FBgn0051717	CG31717	PLPP6	13.8
FBgn0051729	CG31729	ATP9B	12.79
FBgn0032618	CG31743	CHST11	11.78
FBgn0086909	CG31751	HYKK	12.9
FBgn0051759	CG31759	PDE12	11.84
FBgn0051800	CG31800	C1orf50	10.96
FBgn0051803	CG31803	RSPH9	12.8
FBgn0051812	CG31812	TSEN2	11.69
FBgn0029892	CG3184	DPH7	13.8
FBgn0051849	CG31849	MGAT3	12.74
FBgn0051855	CG31855	DDA1	12.8
FBgn0051898	CG31898	FAM104A	1.89
FBgn0051908	CG31908	SZRD1	6.87
FBgn0051915	CG31915	COLGALT2	12.8
FBgn0031668	CG31917	ZNHIT1	12.79
FBgn0051922	CG31922	ZMAT5	12.74
FBgn0051935	CG31935	RAB3GAP1	14.75
FBgn0031360	CG31937	DHRS7	14.75
FBgn0051957	CG31957	EIF1AD	12.77
FBgn0029887	CG3198	LUC7L3	10.85
FBgn0051998	CG31998	PRRT4	3
FBgn0051999	CG31999	FBLN1	9.75
FBgn0052006	CG32006	FOXC2	3.01
FBgn0052039	CG32039	SVIP	6.05
FBgn0044328	CG32052	SMPDL3B	14.75
FBgn0052069	CG32069	IER3IP1	11.9
FBgn0052075	CG32075	LAS1L	6.97
FBgn0052085	CG32085	FBXL16	11.76
FBgn0052099	CG32099	AASDHPPT	14.75
FBgn0052104	CG32104	RPAP1	11.89
FBgn0052109	CG32109	AAGAB	7.87
FBgn0052112	CG32112	ABHD18	12.9
FBgn0052137	CG32137	BICDL1	14.75
FBgn0047178	CG32147	PGPEP1	14.75
FBgn0052152	CG32152	PRMT8	3.91
FBgn0034568	CG3216	NPR1	6.87
FBgn0052163	CG32163	NATD1	6.9
FBgn0052176	CG32176	CAAP1	3.89
FBgn0052202	CG32202	TFPT	4.91
FBgn0052225	CG32225	LAMP5	7.84
FBgn0037538	CG3223	UBL7	4.77
FBgn0029885	CG3224	ZNF593	13.74
FBgn0052249	CG32249	SELPLG	2.03
FBgn0031631	CG3225	DHX35	14.75
FBgn0029882	CG3226	CACYBP	13.8
FBgn0052280	CG32280	CDIP1	9.86
FBgn0052281	CG32281	TRMT5	14.75
FBgn0052301	CG32301	ADCY7	6.76
FBgn0052344	CG32344	DDX54	13.72
FBgn0052354	CG32354	SPINK5	3.92
FBgn0052392	CG32392	RSPH3	10.74
FBgn0052409	CG32409	RRS1	12.89
FBgn0052425	CG32425	C2CD3	5.82
FBgn0052441	CG32441	EMC10	11.06
FBgn0052448	CG32448	SMIM8	10.86
FBgn0266918	CG32486	CYHR1	14.75
FBgn0052512	CG32512	TMEM205	7.71
FBgn0052533	CG32533	DHX34	14.75
FBgn0052536	CG32536	EBAG9	7.81
FBgn0052549	CG32549	NT5C2	13.7
FBgn0052576	CG32576	GOLT1B	12.8
FBgn0052579	CG32579	XKR6	9.91
FBgn0052590	CG32590	BORCS8	12.79
FBgn0032986	CG3262	NUBPL	13.74
FBgn0052638	CG32638	AGTRAP	11.9
FBgn0052668	CG32668	ARMC2	11.84
FBgn0052687	CG32687	LRRC58	12.8
FBgn0052736	CG32736	SMIM4	11.79
FBgn0040384	CG32795	TMEM120B	12.8
FBgn0052813	CG32813	MSANTD3	2
FBgn0052850	CG32850	RNF11	13.82
FBgn0031628	CG3294	ZRSR2	11.79
FBgn0052944	CG32944	STK32B	12.84
FBgn0034573	CG3295	RMND5A	13.8
FBgn0053051	CG33051	POLR3GL	9.9
FBgn0053057	CG33057	TRPT1	11.74
FBgn0038877	CG3308	TATDN2	4.74
FBgn0053082	CG33082	RPP21	8.81
FBgn0028916	CG33090	GBA2	14.75
FBgn0053096	CG33096	ABHD17C	11.86
FBgn0053108	CG33108	C19orf54	10.89
FBgn0053111	CG33111	SHTN1	1.86
FBgn0053129	CG33129	TMEM214	12.77
FBgn0053144	CG33144	RNF144A	9.75
FBgn0053158	CG33158	EFL1	14.75
FBgn0053169	CG33169	SMCO4	5.91
FBgn0053172	CG33172	WDR6	12.79
FBgn0053181	CG33181	SLC41A1	12.74
FBgn0053203	CG33203	PAQR4	12.79
FBgn0053217	CG33217	PELP1	7.91
FBgn0053230	CG33230	SETD4	13.8
FBgn0053260	CG33260	TSEN34	9.84
FBgn0034985	CG3328	MYRF	9.78
FBgn0053303	CG33303	RPN1	12.79
FBgn0067628	CG33331	TAMM41	12.79
FBgn0067629	CG33332	GPALPP1	13.8
FBgn0036018	CG3335	RBM19	14.75
FBgn0029874	CG3342	FKBP15	4.05
FBgn0031240	CG3345	FSIP2	2.93
FBgn0053506	CG33506	TMEM177	12.9
FBgn0034989	CG3356	UBE3C	14.75
FBgn0033117	CG3358	TATDN1	12.79
FBgn0053635	CG33635	SFT2D3	11.89
FBgn0061359	CG33671	MVK	9.89
FBgn0061360	CG33672	BOLA2B	9.68
FBgn0053673	CG33673	FAIM2	3.84
FBgn0052831	CG33695	C17orf49	8.73
FBgn0064126	CG33722	ASPSCR1	11.79
FBgn0053774	CG33774	OST4	5.99
FBgn0061362	CG33785	POLR3K	12.79
FBgn0061361	CG33786	YRDC	12.79
FBgn0066303	CG33932	TMEM203	11.79
FBgn0053964	CG33964	METTL25	8.88
FBgn0053969	CG33969	FBXW4	10.77
FBgn0053977	CG33977	DPM3	12.8
FBgn0250851	CG33981	ANAPC13	9.96
FBgn0054001	CG34001	CHTF8	5.82
FBgn0054002	CG34002	CRISP2	4.99
FBgn0035148	CG3402	TAX1BP3	11.79
FBgn0054039	CG34039	COMMD4	12.9
FBgn0036008	CG3408	LRRC59	8.75
FBgn0083943	CG34107	C9orf116	10.74
FBgn0083953	CG34117	FMC1	5.9
FBgn0083956	CG34120	ABCA12	8.67
FBgn0083960	CG34124	CFAP44	12.75
FBgn0083961	CG34125	DAZAP2	2.93
FBgn0083962	CG34126	UHRF1BP1L	12.79
FBgn0083969	CG34133	WDR44	10.89
FBgn0083976	CG34140	PUSL1	12.79
FBgn0083984	CG34148	C15orf61	12.89
FBgn0083986	CG34150	LYRM7	8.91
FBgn0085203	CG34174	CINP	5.71
FBgn0085212	CG34183	RPAP2	8.78
FBgn0085223	CG34194	SPTSSB	5.73
FBgn0085224	CG34195	METTL6	13.8
FBgn0033100	CG3420	CISD3	11.79
FBgn0085242	CG34213	NR2C2AP	13.8
FBgn0085257	CG34228	SMIM12	9.99
FBgn0259832	CG34229	LYRM2	11.97
FBgn0085260	CG34231	RBM48	9.73
FBgn0085271	CG34242	SMIM20	4.02
FBgn0085305	CG34276	TFPI	2.1
FBgn0085322	CG34293	SPTSSA	7.76
FBgn0031875	CG3430	MCMBP	13.8
FBgn0085339	CG34310	PIGBOS1	2
FBgn0085342	CG34313	SNRNP25	2.81
FBgn0036000	CG3434	QTRT2	14.75
FBgn0085376	CG34347	EPB41L4A	8.91
FBgn0085377	CG34348	TMEM68	14.75
FBgn0031229	CG3436	SNRNP40	13.8
FBgn0085396	CG34367	SHOX2	7.85
FBgn0035998	CG3437	SAC3D1	10.9
FBgn0085413	CG34384	DGKH	13.8
FBgn0085430	CG34401	ZSWIM8	12.8
FBgn0085433	CG34404	MCC	10.83
FBgn0085437	CG34408	RALGAPB	13.72
FBgn0035996	CG3448	XRCC4	2
FBgn0028887	CG3491	SBNO2	8.66
FBgn0034849	CG3500	TEX261	12.79
FBgn0035027	CG3511	PPWD1	12.77
FBgn0034859	CG3520	FOCAD	11.79
FBgn0029714	CG3527	EMG1	12.84
FBgn0035995	CG3529	TOM1L2	12.87
FBgn0031492	CG3542	PRPF40B	12.79
FBgn0035999	CG3552	GDPGP1	13.8
FBgn0029708	CG3556	TCN1	4.95
FBgn0023521	CG3587	KTI12	13.8
FBgn0035065	CG3589	TYSND1	12.74
FBgn0029648	CG3603	HSD17B8	14.75
FBgn0029706	CG3626	PDPR	11.96
FBgn0038268	CG3631	FAM20B	12.76
FBgn0030735	CG3632	MTMR4	12.72
FBgn0037026	CG3634	ST7	12.87
FBgn0261444	CG3638	TTYH1	11.84
FBgn0031238	CG3645	DUS1L	13.8
FBgn0031600	CG3652	YIPF6	14.75
FBgn0031590	CG3702	CLPTM1	12.77
FBgn0040348	CG3703	RUNDC1	13.8
FBgn0040346	CG3704	GPN1	12.87
FBgn0031227	CG3709	PUS10	13.8
FBgn0034750	CG3732	ZRANB2	12.74
FBgn0039240	CG3744	DPP9	13.8
FBgn0031657	CG3756	POLR1C	14.75
FBgn0036684	CG3764	FNIP2	11.79
FBgn0032119	CG3769	DYNC2LI1	13.8
FBgn0035085	CG3770	LHFPL2	11.89
FBgn0031662	CG3792	MPDU1	12.79
FBgn0028507	CG3793	LCMT1	13.8
FBgn0034938	CG3803	COX15	13.8
FBgn0036838	CG3808	TRMT2A	13.84
FBgn0029861	CG3815	PHF12	13.75
FBgn0038275	CG3817	RRP15	12.8
FBgn0023520	CG3857	SMG9	10.79
FBgn0034951	CG3860	OSBPL2	10.86
FBgn0031286	CG3862	RCC1L	13.8
FBgn0035057	CG3880	SAPCD2	12.8
FBgn0035059	CG3894	NEURL2	13.82
FBgn0036824	CG3902	ACADSB	13.72
FBgn0034958	CG3907	EFCAB14	2.86
FBgn0027524	CG3909	WDR61	13.8
FBgn0029873	CG3918	SREK1IP1	8.94
FBgn0036821	CG3961	ACSL5	13.8
FBgn0037801	CG3999	GLDC	13.8
FBgn0038469	CG4009	PTGS1	3.66
FBgn0058160	CG40160	TPSAB1	2.98
FBgn0058178	CG40178	DNAJC16	13.8
FBgn0058191	CG40191	CNPPD1	9.76
FBgn0035986	CG4022	PIH1D2	5.02
FBgn0032149	CG4036	ALKBH4	13.84
FBgn0011824	CG4038	GAR1	12.8
FBgn0029736	CG4041	TBCK	13.85
FBgn0025629	CG4045	METTL1	14.75
FBgn0034976	CG4049	RAD54L2	14.75
FBgn0036301	CG4069	KLHDC4	13.8
FBgn0036648	CG4098	NUDT9	12.81
FBgn0025558	CG4101	MANBAL	7.8
FBgn0039955	CG41099	ANKFY1	12.69
FBgn0028474	CG4119	RBM25	12.8
FBgn0087011	CG41520	ANGPT1	5.95
FBgn0040634	CG4186	CHCHD7	10.86
FBgn0038302	CG4210	SAT2	13.74
FBgn0250755	CG42233	DCAF5	9.73
FBgn0250911	CG42245	KIAA1143	10.89
FBgn0031683	CG4230	HAX1	3.04
FBgn0259200	CG42304	DNTTIP1	9.85
FBgn0259204	CG42308	C12orf73	7.84
FBgn0259222	CG42322	SLC35F3	11.74
FBgn0259241	CG42339	SBSPON	9.89
FBgn0259244	CG42342	COL13A1	2.86
FBgn0259742	CG42360	KHNYN	6.81
FBgn0259717	CG42371	CEBPZOS	7.09
FBgn0259720	CG42374	INIP	6.98
FBgn0259721	CG42375	CMC2	10.76
FBgn0259722	CG42376	COA6	10.89
FBgn0031384	CG4238	AREL1	12.9
FBgn0259729	CG42383	UBXN2B	7.84
FBgn0259821	CG42402	EVA1C	7.91
FBgn0259927	CG42450	RGS9	6.78
FBgn0259932	CG42455	SMIM13	6.18
FBgn0259933	CG42456	DPM2	4
FBgn0259935	CG42458	HNRNPC	5.99
FBgn0259991	CG42488	TMEM141	8.12
FBgn0260027	CG42495	TMEM42	4
FBgn0260222	CG42496	COX19	9.05
FBgn0260224	CG42498	LAGE3	8.91
FBgn0260390	CG42516	GTF3C6	4.93
FBgn0260659	CG42542	TMEM165	10.85
FBgn0260755	CG42553	C7orf25	12.9
FBgn0260756	CG42554	NRBF2	4.04
FBgn0260965	CG42588	GTF3C2	3
FBgn0261545	CG42663	NCKAP5	3.86
FBgn0261554	CG42672	KIDINS220	9.84
FBgn0261555	CG42673	NOS1AP	9.96
FBgn0261556	CG42674	PLEKHG5	5.94
FBgn0261610	CG42699	CEP162	5.03
FBgn0261641	CG42724	TCERG1	11.87
FBgn0261705	CG42741	KLF8	5.09
FBgn0261804	CG42750	DPEP2	8.01
FBgn0014092	CG4278	NIF3L1	12.75
FBgn0261928	CG42795	TBC1D30	6.04
FBgn0261931	CG42797	HECW2	7.87
FBgn0031287	CG4291	WBP4	14.75
FBgn0024983	CG4293	ERGIC2	12.72
FBgn0262562	CG43102	ARHGEF17	8.85
FBgn0262719	CG43163	TTC28	13.8
FBgn0034956	CG4324	SVOP	14.75
FBgn0034745	CG4329	CFAP57	13.8
FBgn0263005	CG43313	CHPF	13.8
FBgn0030456	CG4332	CLPTM1L	12.77
FBgn0263027	CG43322	DNAJC28	11.89
FBgn0263079	CG43338	CCDC170	13.8
FBgn0263050	CG43345	PLD4	7.81
FBgn0263051	CG43346	NDUFAF2	5.99
FBgn0038795	CG4335	TMLHE	13.75
FBgn0263110	CG43367	NBEAL1	7.93
FBgn0263131	CG43373	ADCY5	10.88
FBgn0038313	CG4338	TSR3	11.78
FBgn0032138	CG4364	PES1	13.8
FBgn0264305	CG43783	TEX2	6.89
FBgn0264449	CG43867	PLEKHH1	12.87
FBgn0038771	CG4390	ESD	14.75
FBgn0264711	CG43980	ABTB2	12.87
FBgn0264743	CG44001	ANKRD39	11.65
FBgn0265083	CG44194	COA4	4.1
FBgn0265178	CG44243	LIPT1	12.79
FBgn0265184	CG44249	RNPC3	3.01
FBgn0035981	CG4452	FAM76A	12.8
FBgn0266099	CG44836	NSUN7	7.85
FBgn0266100	CG44837	DPEP3	8.71
FBgn0266101	CG44838	OSTF1	2.03
FBgn0266363	CG45011	SPINK9	3.01
FBgn0031896	CG4502	UBE2QL1	12.79
FBgn0266409	CG45049	TMEM47	12.8
FBgn0266410	CG45050	ZFAND6	11.74
FBgn0266566	CG45105	SDCCAG8	8.9
FBgn0037843	CG4511	TXNDC9	14.75
FBgn0266615	CG45122	SMKR1	4.1
FBgn0032153	CG4537	CRIPT	13.8
FBgn0038745	CG4538	CLPX	14.75
FBgn0031304	CG4552	TBC1D23	14.75
FBgn0039336	CG4553	NGRN	7.01
FBgn0034734	CG4554	UTP20	13.8
FBgn0029912	CG4557	TMF1	10.86
FBgn0037841	CG4565	SETMAR	8.7
FBgn0038738	CG4572	CPVL	12.77
FBgn0028863	CG4587	CACNA2D4	10.83
FBgn0029929	CG4593	CCDC25	13.8
FBgn0037849	CG4596	TMEM169	10.74
FBgn0035593	CG4603	YOD1	14.75
FBgn0034735	CG4610	MTO1	13.8
FBgn0035591	CG4611	PTCD1	9.76
FBgn0029935	CG4615	MMD	13.8
FBgn0029936	CG4617	HMGXB4	7.8
FBgn0035021	CG4622	ZCCHC8	10.83
FBgn0033808	CG4627	TMEM186	12.8
FBgn0283438	CG46280	TRABD	11.79
FBgn0031299	CG4629	NIM1K	10.79
FBgn0033809	CG4630	SLC22A3	5.89
FBgn0030435	CG4645	YIPF1	14.75
FBgn0038735	CG4662	MICU3	13.8
FBgn0030778	CG4678	CPM	13.8
FBgn0033816	CG4679	PTCD3	13.8
FBgn0069913	CG4681	TEX9	9.85
FBgn0032169	CG4709	ZGPAT	14.75
FBgn0038744	CG4733	PPP2R3B	8.85
FBgn0039357	CG4743	SLC25A26	13.74
FBgn0032348	CG4751	MPND	6.7
FBgn0034733	CG4752	OPLAH	13.79
FBgn0027546	CG4766	MAB21L2	13.8
FBgn0030790	CG4768	C16orf72	9.88
FBgn0260456	CG4806	RBM28	11.7
FBgn0037010	CG4825	PTDSS1	14.75
FBgn0039566	CG4849	EFTUD2	13.85
FBgn0037011	CG4858	NUBP2	14.75
FBgn0034232	CG4866	IMP3	13.8
FBgn0030799	CG4872	CRYM	12.84
FBgn0025336	CG4882	MRPS27	8.84
FBgn0032194	CG4901	DHX33	13.79
FBgn0032195	CG4908	BCS1L	14.75
FBgn0035959	CG4911	FBXO33	12.8
FBgn0028897	CG4935	WDR83	13.8
FBgn0035960	CG4942	COX18	12.79
FBgn0032204	CG4953	TRAPPC13	13.8
FBgn0032214	CG4968	OTUB1	13.75
FBgn0032217	CG4972	NCLN	12.89
FBgn0034266	CG4975	ATXN10	8.85
FBgn0034267	CG4984	EMP2	2.01
FBgn0032219	CG4995	SLC25A29	13.8
FBgn0260748	CG5004	PHLDB1	9.84
FBgn0038396	CG5013	METTL23	13.8
FBgn0035944	CG5021	TVP23A	13.8
FBgn0032225	CG5022	FRMD5	11.84
FBgn0035945	CG5026	MTMR9	14.75
FBgn0036579	CG5027	TMX3	13.82
FBgn0028744	CG5033	BOP1	12.87
FBgn0032222	CG5037	COX10	13.8
FBgn0038324	CG5038	TMTC4	13.82
FBgn0038326	CG5044	HIBCH	12.71
FBgn0032229	CG5045	CLPP	14.75
FBgn0036437	CG5048	PIH1D3	13.8
FBgn0037007	CG5059	BNIP3	5.74
FBgn0035951	CG5068	PPME1	13.8
FBgn0035953	CG5087	UBE3B	14.75
FBgn0034300	CG5098	TCF20	5.93
FBgn0032642	CG5110	LAMTOR3	13.8
FBgn0036460	CG5114	AAMP	14.75
FBgn0039339	CG5116	GTPBP6	13.74
FBgn0032644	CG5131	ATP23	13.74
FBgn0036576	CG5151	LDLRAD4	1.83
FBgn0031906	CG5160	RASL11B	1.96
FBgn0034345	CG5174	TPD52L2	12.8
FBgn0031909	CG5181	NABP1	11.79
FBgn0032247	CG5188	METAP1D	13.8
FBgn0034350	CG5189	LAMTOR2	12.79
FBgn0037891	CG5214	DLST	13.75
FBgn0038485	CG5255	KLK14	1.86
FBgn0036988	CG5262	TMEM104	13.8
FBgn0037897	CG5270	ZFYVE26	11.81
FBgn0036987	CG5274	C7orf26	13.8
FBgn0037900	CG5276	CANT1	14.75
FBgn0035952	CG5280	C22orf23	11.9
FBgn0037902	CG5281	SLC35G1	13.8
FBgn0038490	CG5285	SMUG1	14.75
FBgn0032477	CG5287	DPAGT1	13.72
FBgn0036772	CG5290	TTC27	13.8
FBgn0038491	CG5292	ADAT2	13.74
FBgn0038704	CG5316	APTX	8.72
FBgn0034925	CG5339	METTL9	12.77
FBgn0038974	CG5377	BPHL	13.8
FBgn0038951	CG5380	POLR3F	14.75
FBgn0038950	CG5382	ZFPL1	12.71
FBgn0032431	CG5435	C1orf194	9.76
FBgn0032476	CG5439	SNX29	8.85
FBgn0032429	CG5446	HSBP1	11.89
FBgn0039427	CG5447	GOLGA7B	12.77
FBgn0032478	CG5458	RSPH1	10.69
FBgn0034364	CG5493	CDO1	14.75
FBgn0027565	CG5498	CHMP7	10.74
FBgn0039461	CG5500	OXLD1	10.79
FBgn0039160	CG5510	LMAN2L	13.8
FBgn0038389	CG5516	ZCCHC10	12.79
FBgn0039466	CG5521	RALGAPA1	13.8
FBgn0034902	CG5532	TMEM14C	12.8
FBgn0034907	CG5539	REEP1	6.84
FBgn0034908	CG5543	WDR70	13.8
FBgn0038686	CG5555	BRAP	13.72
FBgn0034919	CG5569	NDUFAF3	13.8
FBgn0036754	CG5589	DDX52	14.75
FBgn0039537	CG5590	HSDL2	14.75
FBgn0030612	CG5599	DBT	13.74
FBgn0038058	CG5608	VAC14	13.8
FBgn0039531	CG5611	ECHDC2	2.78
FBgn0030839	CG5613	ENGASE	10.83
FBgn0038359	CG5614	FOPNL	4.77
FBgn0036975	CG5618	GADL1	5.87
FBgn0036266	CG5626	TSEN54	8.78
FBgn0038046	CG5641	ILF2	14.75
FBgn0036254	CG5645	KRI1	13.8
FBgn0039525	CG5646	SLC25A45	4.83
FBgn0032200	CG5676	FUNDC1	10.86
FBgn0032196	CG5708	LMO4	7.82
FBgn0034315	CG5721	ARMC6	13.8
FBgn0039182	CG5728	PDCD11	11.74
FBgn0032191	CG5734	SNX17	14.75
FBgn0034304	CG5742	ANKRD13C	13.8
FBgn0038855	CG5745	TBC1D22B	12.81
FBgn0034299	CG5757	DTYMK	13.84
FBgn0032450	CG5776	SPATA5	10.85
FBgn0032670	CG5783	GLYAT	6
FBgn0038858	CG5793	FAHD1	11
FBgn0030855	CG5800	DDX10	13.74
FBgn0039223	CG5805	SLC25A44	13.8
FBgn0027617	CG5808	PPIL4	12.79
FBgn0027574	CG5815	SPTY2D1	7.94
FBgn0038515	CG5823	UBE2J2	12.84
FBgn0031682	CG5828	PANK4	8.73
FBgn0036556	CG5830	CTDSP1	14.75
FBgn0032171	CG5846	RFXANK	12.87
FBgn0032172	CG5850	TMEM184C	12.9
FBgn0039130	CG5854	MAT2B	2.9
FBgn0015338	CG5861	TMEM147	12.77
FBgn0038868	CG5862	DDRGK1	10.78
FBgn0030625	CG5877	NRDE2	10.85
FBgn0039489	CG5880	ZDHHC16	13.72
FBgn0025700	CG5885	SSR3	13.8
FBgn0039379	CG5886	TXLNA	11.86
FBgn0039380	CG5890	KCNIP1	12.74
FBgn0036560	CG5895	PLCXD1	4.88
FBgn0039136	CG5902	AMMECR1	12.79
FBgn0038400	CG5903	APOOL	9.89
FBgn0039385	CG5913	FAM98A	11.89
FBgn0038401	CG5916	GRTP1	13.82
FBgn0029835	CG5921	USH1C	6.9
FBgn0039505	CG5934	SCOC	10.89
FBgn0029834	CG5937	ARFGEF3	13.82
FBgn0046247	CG5938	CHIC2	13.8
FBgn0036211	CG5946	CYB5R2	12.69
FBgn0039386	CG5948	SOD3	3.97
FBgn0036997	CG5955	TDH	5.99
FBgn0038056	CG5961	FBXO9	14.75
FBgn0036206	CG5964	FBF1	7.89
FBgn0039500	CG5984	FLNB	2.93
FBgn0043455	CG5986	SDE2	8.73
FBgn0017429	CG5989	LETMD1	13.8
FBgn0038672	CG6005	WDR91	8.73
FBgn0038675	CG6013	CCDC124	13.8
FBgn0038927	CG6015	CDC40	12.79
FBgn0038924	CG6028	FAHD2A	13.8
FBgn0029827	CG6048	TMPRSS9	3.01
FBgn0039492	CG6051	ZFYVE28	12.74
FBgn0039488	CG6066	NKAP	11.87
FBgn0039417	CG6073	HGH1	13.8
FBgn0032261	CG6094	MRPL58	13.8
FBgn0038332	CG6136	CUTC	14.75
FBgn0032259	CG6144	ALKBH6	13.8
FBgn0032445	CG6153	PITHD1	13.8
FBgn0026737	CG6171	APLF	8.84
FBgn0030915	CG6179	NOSIP	13.8
FBgn0027581	CG6191	CABLES1	9.78
FBgn0038723	CG6195	DRG2	14.75
FBgn0032343	CG6201	IDUA	13.74
FBgn0039165	CG6204	ZNFX1	9.83
FBgn0038321	CG6218	NAGK	13.8
FBgn0038072	CG6225	XPNPEP2	5.88
FBgn0030631	CG6227	DDX46	13.82
FBgn0027582	CG6230	ATP13A1	14.75
FBgn0039475	CG6277	LIPH	3.96
FBgn0032350	CG6287	PHGDH	13.74
FBgn0037807	CG6293	SLC23A2	13.75
FBgn0030641	CG6299	GLTP	11.74
FBgn0036117	CG6321	AADAT	8.84
FBgn0037814	CG6325	DCAF15	8.93
FBgn0039464	CG6330	UPP2	13.82
FBgn0030648	CG6340	RSRC2	9.9
FBgn0037816	CG6345	CDK5RAP1	13.82
FBgn0029693	CG6379	CMTR1	11.72
FBgn0032430	CG6388	TRMT1	14.75
FBgn0032287	CG6415	AMT	13.84
FBgn0036104	CG6418	DDX42	14.75
FBgn0039451	CG6420	WDR20	13.8
FBgn0028494	CG6424	FAM13A	6.92
FBgn0039184	CG6432	ACSS3	14.75
FBgn0039187	CG6454	C2CD5	12.87
FBgn0036710	CG6479	TMEM209	12.8
FBgn0032361	CG6488	COG8	11.76
FBgn0027550	CG6495	LRP11	7.05
FBgn0035923	CG6511	EDRF1	13.8
FBgn0036702	CG6512	AFG3L2	13.82
FBgn0032509	CG6523	GLRX3	12.74
FBgn0034214	CG6550	CDKAL1	13.8
FBgn0033880	CG6553	LDLRAD3	3
FBgn0032513	CG6565	STARD7	12.79
FBgn0037842	CG6567	LYPLAL1	14.75
FBgn0039204	CG6607	PPP1R21	11.79
FBgn0035675	CG6610	LSM5	13.8
FBgn0037855	CG6621	TTC14	10.78
FBgn0035911	CG6638	IVD	14.75
FBgn0036402	CG6650	ADPGK	7.77
FBgn0036687	CG6652	LCA5	6.82
FBgn0030946	CG6659	DPY19L1	9.9
FBgn0036685	CG6664	CCDC6	11.79
FBgn0034172	CG6665	C1orf43	11.78
FBgn0036063	CG6674	TSSC4	7.77
FBgn0038917	CG6678	RCCD1	9.69
FBgn0032388	CG6686	SART1	11.79
FBgn0039038	CG6688	SLC9A3R2	2.95
FBgn0037878	CG6693	DNAJC9	13.8
FBgn0039215	CG6695	CLASRP	9.79
FBgn0030947	CG6696	MEP1B	5.93
FBgn0032305	CG6700	LENG8	10.86
FBgn0032408	CG6712	RPF1	13.8
FBgn0032298	CG6724	WDR12	13.8
FBgn0032296	CG6729	SMG8	11.94
FBgn0031926	CG6739	CD320	2.91
FBgn0038296	CG6752	RNF123	13.8
FBgn0034704	CG6758	FBXO42	11.79
FBgn0036031	CG6761	KIAA1841	11.79
FBgn0032398	CG6766	ERLEC1	13.8
FBgn0030878	CG6769	ZNF622	14.75
FBgn0032400	CG6770	NUPR1	7.73
FBgn0038902	CG6800	CDK20	13.75
FBgn0036405	CG6833	REXO4	12.74
FBgn0036834	CG6836	SLC51A	5.99
FBgn0036828	CG6841	PRPF6	14.75
FBgn0036827	CG6843	CIR1	12.8
FBgn0030887	CG6867	GLDN	6.99
FBgn0032652	CG6870	CYB5A	6.93
FBgn0036488	CG6878	ROMO1	12.87
FBgn0030955	CG6891	COTL1	11.86
FBgn0029737	CG6903	HGSNAT	13.8
FBgn0031711	CG6907	ELP4	11.79
FBgn0036262	CG6910	MIOX	14.75
FBgn0037944	CG6923	RNF111	6.86
FBgn0036236	CG6931	TPGS2	13.8
FBgn0038989	CG6937	NIFK	8.85
FBgn0036959	CG6951	DCTD	13.74
FBgn0037958	CG6962	SMPD4	14.75
FBgn0038286	CG6966	FEM1C	12.87
FBgn0039008	CG6972	DESI1	2.73
FBgn0029727	CG6978	SLC17A2	5.89
FBgn0035896	CG6983	C20orf27	12.8
FBgn0034191	CG6984	ECHDC3	14.75
FBgn0039233	CG7006	NIP7	13.8
FBgn0036489	CG7011	ERGIC3	13.8
FBgn0029722	CG7024	PDHA1	9.66
FBgn0027587	CG7028	PRPF4B	11.78
FBgn0038854	CG7044	BRAT1	7.03
FBgn0035102	CG7049	SUMF1	12.87
FBgn0260467	CG7071	TMEM199	9.85
FBgn0035877	CG7083	C16orf70	12.77
FBgn0032517	CG7099	GTF3C1	10.79
FBgn0031961	CG7102	BTBD19	5.72
FBgn0027515	CG7115	PPM1L	13.74
FBgn0037151	CG7130	DNAJB4	2.83
FBgn0038598	CG7131	SAXO2	9.04
FBgn0034422	CG7137	RRP8	10.78
FBgn0027532	CG7139	N4BP2	11.81
FBgn0031947	CG7154	BRD7	11.79
FBgn0038588	CG7156	RPS6KL1	11.85
FBgn0038586	CG7168	COMMD2	12.8
FBgn0035878	CG7182	HSPA14	5.81
FBgn0038583	CG7183	CCDC174	11.8
FBgn0030892	CG7206	SWT1	7.77
FBgn0038571	CG7215	UBL4A	9.86
FBgn0038569	CG7218	TAPT1	12.71
FBgn0033544	CG7220	UBE2W	14.75
FBgn0031968	CG7231	FAM151B	13.8
FBgn0031730	CG7236	CDKL1	11.97
FBgn0030081	CG7246	UTP6	13.8
FBgn0036214	CG7264	RIBC2	13.8
FBgn0038272	CG7265	DPH2	13.8
FBgn0036500	CG7275	DCAF13	13.8
FBgn0031379	CG7289	KIAA2013	12.79
FBgn0030968	CG7322	DCXR	14.75
FBgn0036188	CG7339	POLR3H	14.75
FBgn0037581	CG7352	MNS1	3.91
FBgn0035689	CG7376	SHPRH	11.9
FBgn0030976	CG7378	DUSP13	7.99
FBgn0038546	CG7379	ING1	10.9
FBgn0031708	CG7382	TIMM21	12.8
FBgn0035852	CG7387	DNAJA3	5.92
FBgn0036173	CG7394	DNAJC19	12.87
FBgn0036768	CG7402	ARSB	10.61
FBgn0037134	CG7407	MXRA7	2.96
FBgn0037135	CG7414	EIF2A	11.87
FBgn0036762	CG7430	DLD	14.75
FBgn0032258	CG7456	COG4	13.8
FBgn0035812	CG7457	TONSL	12.87
FBgn0034432	CG7461	ACADVL	14.75
FBgn0037146	CG7470	ALDH18A1	14.75
FBgn0037573	CG7483	EIF4A3	14.75
FBgn0038106	CG7488	ERAL1	12.74
FBgn0035842	CG7504	SETX	6.82
FBgn0035805	CG7506	TMEM70	13.8
FBgn0038108	CG7518	FAM193A	4.93
FBgn0037087	CG7519	PBDC1	12.79
FBgn0038533	CG7523	TMEM192	12.8
FBgn0038256	CG7530	PAQR3	13.8
FBgn0033994	CG7544	METTL16	11.76
FBgn0035793	CG7546	BAG6	12.8
FBgn0035839	CG7550	ADO	14.75
FBgn0030990	CG7556	DNAJC1	12.8
FBgn0036157	CG7560	MTHFR	9.68
FBgn0036734	CG7564	LUC7L	12.8
FBgn0039673	CG7568	DAW1	12.87
FBgn0039681	CG7582	TMEM86A	12.84
FBgn0064766	CG7600	FAM91A1	13.8
FBgn0027583	CG7601	DHRS7B	13.8
FBgn0037094	CG7611	WDR26	12.77
FBgn0036142	CG7616	ADCK5	14.75
FBgn0033548	CG7637	NOP10	13.8
FBgn0036133	CG7638	TMEM161B	13.8
FBgn0033989	CG7639	SAMM50	12.85
FBgn0036926	CG7646	RCVRN	5.81
FBgn0036519	CG7650	PDCL	13.8
FBgn0038536	CG7655	NRM	13.8
FBgn0036516	CG7656	UBE2R2	12.81
FBgn0038627	CG7694	RNF181	13.75
FBgn0038640	CG7706	SLC4A1AP	11.96
FBgn0038649	CG7718	PGS1	13.8
FBgn0036686	CG7728	BMS1	13.8
FBgn0036509	CG7739	ITFG1	11.76
FBgn0033615	CG7741	CWF19L1	14.75
FBgn0031690	CG7742	TBC1D19	14.75
FBgn0034447	CG7744	TMEM201	6.9
FBgn0034109	CG7747	PPIL2	14.75
FBgn0030883	CG7772	MTFP1	12.77
FBgn0038564	CG7785	SPRYD7	13.8
FBgn0039698	CG7789	BPNT1	11.77
FBgn0033038	CG7791	MIPEP	12.89
FBgn0032018	CG7806	ABCC10	13.82
FBgn0032017	CG7810	CCDC97	11.79
FBgn0039697	CG7834	ETFB	12.89
FBgn0036124	CG7839	CEBPZ	12.8
FBgn0032014	CG7840	SRD5A3	13.74
FBgn0033060	CG7849	TRUB2	13.8
FBgn0026738	CG7857	OTUD6B	13.8
FBgn0030653	CG7860	ASRGL1	12.75
FBgn0038248	CG7886	CEP78	8.73
FBgn0031003	CG7889	EEF2KMT	13.8
FBgn0030995	CG7914	CYB5RL	12.8
FBgn0039741	CG7943	SLC25A51	11.91
FBgn0036505	CG7945	BAG2	13.8
FBgn0039743	CG7946	PSIP1	9.86
FBgn0260468	CG7950	CHCHD4	12.79
FBgn0038890	CG7956	INPP5F	11.87
FBgn0038115	CG7966	SELENBP1	13.8
FBgn0035252	CG7970	PXMP2	7.05
FBgn0035253	CG7971	SRRM2	5.94
FBgn0035254	CG7974	C9orf78	13.8
FBgn0038582	CG7988	SRRD	13.8
FBgn0035268	CG8001	DCAF8	11.79
FBgn0036096	CG8003	ANKMY2	13.8
FBgn0035854	CG8005	DHPS	13.8
FBgn0033391	CG8026	SLC25A32	11.89
FBgn0033392	CG8027	GNPTAB	12.74
FBgn0038110	CG8031	MEMO1	13.8
FBgn0037606	CG8032	PAOX	12.75
FBgn0035831	CG8038	POP4	12.77
FBgn0027554	CG8042	UBXN4	10.87
FBgn0037610	CG8043	IBA57	13.8
FBgn0034113	CG8060	IBTK	12.89
FBgn0038597	CG8064	WDR3	13.8
FBgn0033891	CG8067	NDUFAF5	13.8
FBgn0033375	CG8078	CTU1	13.75
FBgn0034002	CG8079	AGGF1	12.8
FBgn0033373	CG8080	NADK2	11.87
FBgn0030660	CG8097	DALRD3	10.69
FBgn0035825	CG8111	TMEM43	13.8
FBgn0037612	CG8112	SOAT1	14.75
FBgn0030668	CG8128	NUDT6	12.7
FBgn0037687	CG8132	NIT2	13.8
FBgn0037689	CG8135	LMBRD2	12.79
FBgn0038125	CG8141	RNF5	5.82
FBgn0030871	CG8142	RFC4	12.77
FBgn0037700	CG8149	SARNP	8.83
FBgn0034008	CG8152	GPANK1	13.8
FBgn0034009	CG8155	TBC1D25	12.74
FBgn0033365	CG8170	PRSS22	2.1
FBgn0030864	CG8173	PBK	14.75
FBgn0036043	CG8177	SLC4A2	14.75
FBgn0034027	CG8187	FAM185A	11.79
FBgn0030863	CG8188	UBE2S	14.75
FBgn0034032	CG8195	SLC35F5	13.8
FBgn0033369	CG8197	LRRC34	2.9
FBgn0037709	CG8199	BCKDHA	12.9
FBgn0034033	CG8204	ZNHIT3	13.8
FBgn0034035	CG8207	GMPPA	14.75
FBgn0035830	CG8209	UBXN1	14.75
FBgn0037624	CG8223	NASP	10.79
FBgn0027607	CG8230	DYM	13.8
FBgn0033350	CG8237	FAM8A1	11.79
FBgn0033349	CG8243	SMAP2	11.79
FBgn0033344	CG8252	AKAP14	2.91
FBgn0029937	CG8300	FAM177A1	9.83
FBgn0034141	CG8311	DOLK	12.74
FBgn0037720	CG8312	FAM43A	7.77
FBgn0034057	CG8314	ZDHHC3	14.75
FBgn0034059	CG8320	TMEM208	13.8
FBgn0033677	CG8321	ARL6IP6	5.02
FBgn0030851	CG8326	CCDC137	7.81
FBgn0036020	CG8336	PPID	11.84
FBgn0040502	CG8343	REG4	3.01
FBgn0034060	CG8370	TMEM131	10.76
FBgn0032000	CG8372	TMEM222	13.8
FBgn0034066	CG8397	EMC7	12.77
FBgn0034069	CG8401	C16orf89	4.92
FBgn0034071	CG8405	TMEM259	10.78
FBgn0033687	CG8407	DNAL4	14.75
FBgn0037743	CG8412	ALG12	12.79
FBgn0034073	CG8414	NOL9	8.73
FBgn0031999	CG8419	TRIM45	12.81
FBgn0034086	CG8441	PRKRIP1	10.78
FBgn0031996	CG8460	CHID1	13.84
FBgn0038235	CG8461	RRP36	13.8
FBgn0033913	CG8468	SLC16A8	6.95
FBgn0033915	CG8485	SNRK	10.8
FBgn0037754	CG8500	DIRAS2	14.75
FBgn0037756	CG8507	LRPAP1	13.85
FBgn0035711	CG8519	RASL11A	6.01
FBgn0033918	CG8531	DNAJC11	13.8
FBgn0033741	CG8545	NOP2	9.85
FBgn0035714	CG8549	SBDS	13.84
FBgn0033752	CG8569	ZMYND11	10.78
FBgn0030699	CG8578	LRRFIP2	10.79
FBgn0027602	CG8611	DDX31	13.74
FBgn0033924	CG8613	SPATA20	14.75
FBgn0033317	CG8635	ZC3H15	14.75
FBgn0032938	CG8671	FAM102A	12.8
FBgn0030834	CG8675	C9orf85	11.74
FBgn0026577	CG8677	RSF1	6.93
FBgn0033235	CG8728	PMPCA	14.75
FBgn0036381	CG8745	ETNPPL	13.8
FBgn0033769	CG8768	SDR39U1	13.8
FBgn0033376	CG8777	TTC37	13.8
FBgn0033761	CG8778	AUH	12.8
FBgn0031478	CG8814	ACBD5	10.76
FBgn0036386	CG8833	GPATCH1	11.8
FBgn0033733	CG8834	SLC27A6	2.89
FBgn0033713	CG8841	HID1	13.8
FBgn0031546	CG8851	ODF2	3.1
FBgn0027504	CG8878	VRK3	4.92
FBgn0033679	CG8888	RDH16	7.86
FBgn0031663	CG8891	ITPA	14.75
FBgn0031664	CG8892	UBXN7	11.87
FBgn0030710	CG8924	BACH2	2
FBgn0030720	CG8939	FTSJ3	12.76
FBgn0034186	CG8950	GTF3C3	13.8
FBgn0034181	CG8963	PAIP1	10.78
FBgn0033639	CG9003	FBXL20	12.86
FBgn0035336	CG9004	NOM1	13.8
FBgn0033638	CG9005	FAM214A	8.04
FBgn0035318	CG9018	RPRD1B	13.8
FBgn0031752	CG9044	STK11IP	11.79
FBgn0033607	CG9062	WDR48	13.8
FBgn0030610	CG9065	COX17	8.93
FBgn0033605	CG9067	TRAPPC2L	12.75
FBgn0030617	CG9095	CD46	2.1
FBgn0031762	CG9098	SH2D3C	13.75
FBgn0031764	CG9107	RRP7A	13.8
FBgn0031765	CG9109	B3GLCT	12.89
FBgn0031766	CG9117	MBLAC1	12.79
FBgn0031769	CG9135	RCC2	13.8
FBgn0034496	CG9143	DDX24	14.75
FBgn0031774	CG9147	C5orf63	3.13
FBgn0035203	CG9149	ACAT2	13.74
FBgn0031777	CG9154	EEF1AKMT1	14.75
FBgn0030634	CG9164	WSCD2	9.74
FBgn0030716	CG9170	CEP164	6.04
FBgn0031779	CG9175	PREB	13.8
FBgn0030655	CG9213	CWF19L2	13.8
FBgn0030662	CG9220	CHSY1	14.75
FBgn0036887	CG9231	FAM162A	10.89
FBgn0030669	CG9240	IMMP1L	14.75
FBgn0032925	CG9246	NOC2L	13.8
FBgn0032923	CG9248	PLD3	14.75
FBgn0032919	CG9253	DDX47	12.89
FBgn0032916	CG9257	MLEC	12.79
FBgn0032910	CG9265	SDR16C5	9.99
FBgn0032907	CG9272	NTHL1	13.74
FBgn0030672	CG9281	ABCF2	10.79
FBgn0038183	CG9286	BCCIP	13.8
FBgn0038181	CG9297	SRL	11.79
FBgn0036886	CG9300	NOL11	10.85
FBgn0032514	CG9302	PDIA5	13.82
FBgn0034566	CG9313	DNAI1	13.79
FBgn0032886	CG9328	FAM107B	9.88
FBgn0036888	CG9330	ABCF3	14.75
FBgn0034564	CG9344	LSM6	13.8
FBgn0034572	CG9346	U2SURP	12.89
FBgn0037688	CG9356	BLZF1	10.74
FBgn0037708	CG9386	TRMT44	13.74
FBgn0037710	CG9393	MTX1	13.8
FBgn0033086	CG9410	COQ10A	12.74
FBgn0033092	CG9422	RPP25L	12.8
FBgn0036451	CG9425	HELZ	11.71
FBgn0032485	CG9426	IPP	12.87
FBgn0036875	CG9449	ACPP	8.92
FBgn0037758	CG9467	KCTD3	13.8
FBgn0037749	CG9471	BLVRB	14.75
FBgn0034618	CG9485	AGL	14.75
FBgn0032077	CG9515	ASMTL	8.77
FBgn0031818	CG9536	TMEM115	11.79
FBgn0032083	CG9541	AK5	7.96
FBgn0031824	CG9547	GCDH	14.75
FBgn0031826	CG9550	CHST4	9.89
FBgn0031092	CG9577	ECH1	14.75
FBgn0031094	CG9578	TIPRL	13.8
FBgn0032101	CG9586	CCDC43	13.8
FBgn0038166	CG9588	PSMD9	13.8
FBgn0038360	CG9590	FAM114A2	13.8
FBgn0038365	CG9593	ANGPTL4	2.87
FBgn0031832	CG9596	TRMT6	14.75
FBgn0037578	CG9601	PNKP	13.8
FBgn0030787	CG9609	GTF3A	8.71
FBgn0037561	CG9630	DDX55	14.75
FBgn0037556	CG9636	CUEDC2	13.8
FBgn0034184	CG9646	KIAA0930	8.95
FBgn0029939	CG9650	BCL11B	11.84
FBgn0031529	CG9662	OSTC	14.75
FBgn0036856	CG9666	METTL5	13.74
FBgn0036659	CG9701	LCTL	10.79
FBgn0036661	CG9705	CARHSP1	13.8
FBgn0036662	CG9706	SLC33A1	13.8
FBgn0030768	CG9723	NEMP1	11.79
FBgn0037445	CG9727	RFX5	7.82
FBgn0034614	CG9752	C9orf64	13.8
FBgn0037609	CG9773	UNC50	13.8
FBgn0037261	CG9775	CHTOP	2.85
FBgn0027866	CG9776	ZNF318	7.97
FBgn0038146	CG9799	WDR36	12.77
FBgn0037251	CG9804	LIPT2	14.75
FBgn0034803	CG9849	PRADC1	13.8
FBgn0086605	CG9853	GET4	12.79
FBgn0034821	CG9876	PRRX1	8.78
FBgn0031428	CG9886	GLYCTK	14.75
FBgn0034814	CG9890	ZNF277	14.75
FBgn0030738	CG9915	IWS1	10.78
FBgn0030743	CG9921	HIGD2A	11.89
FBgn0038196	CG9922	HYPK	13.8
FBgn0038190	CG9926	HDGF	2.96
FBgn0032467	CG9934	UBE4B	13.74
FBgn0030514	CG9941	MGRN1	10.73
FBgn0034527	CG9945	DCAF11	13.8
FBgn0036671	CG9951	CCDC22	12.8
FBgn0031413	CG9967	MKRN2OS	11.06
FBgn0039589	CG9986	C12orf4	13.8
FBgn0034553	CG9993	ACSM2A	1.96
FBgn0029504	CHES-1-like	FOXN3	5.79
FBgn0035589	CHMP2B	CHMP2B	13.8
FBgn0029503	CHORD	CHORDC1	13.82
FBgn0039689	CIA30	NDUFAF1	13.74
FBgn0001977	CIAPIN1	CIAPIN1	13.8
FBgn0020503	CLIP-190	CLIP1	11.79
FBgn0039360	CLS	CRLS1	13.75
FBgn0034802	CNBP	CNBP	13.75
FBgn0036847	CNPYb	CNPY4	13.8
FBgn0019624	COX5A	COX5A	13.8
FBgn0031066	COX6B	COX6B1	12.81
FBgn0263911	COX8	COX8A	3.07
FBgn0035383	CPT2	CPT2	13.84
FBgn0031208	CG11023	SENP1	8.86
FBgn0025456	CREG	CREG1	13.8
FBgn0037102	CRIF	GADD45GIP1	11.8
FBgn0023023	CRMP	DPYS	13.74
FBgn0039543	CG12428	CROT	13.72
FBgn0027055	CSN3	COPS3	13.8
FBgn0027054	CSN4	COPS4	14.75
FBgn0027053	CSN5	COPS5	13.72
FBgn0028837	CSN6	COPS6	13.8
FBgn0028836	CSN7	COPS7B	13.8
FBgn0261437	CSN8	COPS8	11.84
FBgn0266452	CTPsyn	CTPS1	13.8
FBgn0032210	CYLD	CYLD	12.79
FBgn0001991	Ca-alpha1D	CACNA1D	12.87
FBgn0264386	Ca-alpha1T	CACNA1I	10.9
FBgn0025678	CaBP1	PDIA6	14.75
FBgn0016126	CaMKI	CAMK1D	12.75
FBgn0264607	CaMKII	CAMK2D	12.82
FBgn0022800	Cad96Ca	KDR	2.95
FBgn0039709	Cad99C	PCDH15	10.81
FBgn0053653	Cadps	CADPS	13.82
FBgn0033526	Caf1-105	CHAF1B	12.79
FBgn0030054	Caf1-180	CHAF1A	7.8
FBgn0263979	Caf1-55	RBBP4	12.87
FBgn0005585	Calr	CALR	13.82
FBgn0039928	Cals	CLSTN2	14.75
FBgn0259234	Camta	CAMTA1	11.87
FBgn0010015	CanA1	PPP3CB	9.71
FBgn0027568	Cand1	CAND1	13.8
FBgn0039680	Cap-D2	NCAPD2	13.8
FBgn0051989	Cap-D3	NCAPD3	8.84
FBgn0259876	Cap-G	NCAPG	11.76
FBgn0037831	Cap-H2	NCAPH2	4.03
FBgn0031883	Caper	RBM39	10.86
FBgn0042134	Capr	CAPRIN1	8.87
FBgn0002022	Catsup	SLC39A7	13.75
FBgn0020224	Cbl	CBLB	9.85
FBgn0022943	Cbp20	NCBP2	13.75
FBgn0004580	Cbp53E	CALB2	10.89
FBgn0031148	Cbs	CBS	10.81
FBgn0067317	Cby	CBY1	6.91
FBgn0263113	Cc2d2a	CC2D2A	9.83
FBgn0261353	Ccdc56	COA3	8.09
FBgn0036909	Ccdc58	CCDC58	13.8
FBgn0031488	CG17265	CCDC85C	10.95
FBgn0038925	Cchl	HCCS	12.8
FBgn0038331	Ccm3	PDCD10	13.8
FBgn0010531	Ccs	CCS	13.8
FBgn0035470	Ccz1	CCZ1	13.8
FBgn0025781	Cdc16	CDC16	12.89
FBgn0012058	Cdc27	CDC27	13.8
FBgn0013435	Cdc2rk	CDK10	14.75
FBgn0011573	Cdc37	CDC37	12.87
FBgn0010341	Cdc42	CDC42	13.8
FBgn0265574	Cdc5	CDC5L	12.79
FBgn0035918	Cdc6	CDC6	12.79
FBgn0265082	Cdep	FARP2	8.75
FBgn0004106	Cdk1	CDK1	12.9
FBgn0037093	Cdk12	CDK13	11.79
FBgn0004107	Cdk2	CDK2	10.87
FBgn0013762	Cdk5	CDK5	13.8
FBgn0027491	Cdk5alpha	CDK5R1	11.83
FBgn0263237	Cdk7	CDK7	13.8
FBgn0015618	Cdk8	CDK8	12.87
FBgn0019949	Cdk9	CDK9	12.87
FBgn0010350	Cds	CDS1	12.87
FBgn0032409	Ced-12	ELMO1	12.87
FBgn0032876	Cen	CDR2	8.93
FBgn0028509	CenG1A	AGAP1	12.81
FBgn0036480	Cep135	CEP135	11.96
FBgn0266708	Cep89	CEP89	7.04
FBgn0031575	Cep97	CEP97	10.79
FBgn0037315	Cerk	CERK	13.8
FBgn0038641	CG7708	SLC5A7	12.81
FBgn0000319	Chc	CLTC	13.8
FBgn0260747	Chchd2	CHCHD2	12.8
FBgn0010808	Chchd3	CHCHD3	10.86
FBgn0250786	Chd1	CHD2	12.87
FBgn0013764	Chi	LDB2	11.78
FBgn0036805	Chmp1	CHMP1B	11.9
FBgn0043002	Chrac-14	POLE3	12.87
FBgn0043001	Chrac-16	CHRAC1	12.82
FBgn0033972	Ciao1	CIAO1	13.8
FBgn0034558	Cib2	CIB2	13.8
FBgn0035533	Cip4	TRIP10	13.75
FBgn0062442	Cisd2	CISD2	13.8
FBgn0264492	CkIIalpha	CSNK2A1	14.75
FBgn0044323	Cka	STRN3	14.75
FBgn0051116	ClC-a	CLCN2	12.81
FBgn0033755	ClC-b	CLCN7	14.75
FBgn0036566	ClC-c	CLCN3	11.99
FBgn0052251	Claspin	CLSPN	11.83
FBgn0259152	Clbn	NEMF	12.82
FBgn0030529	Clic	CLIC2	12.74
FBgn0036756	Cln3	CLN3	12.9
FBgn0035767	Cln7	MFSD8	13.8
FBgn0015621	Clp	CPSF4	14.75
FBgn0031196	CG17599	CLUAP1	12.79
FBgn0035295	Cnb	CNTROB	5.03
FBgn0259979	CG17337	CNDP2	14.75
FBgn0266346	CngB	CNGB1	12.74
FBgn0263257	Cngl	CNGA1	2.84
FBgn0051716	Cnot4	CNOT4	8.87
FBgn0039965	CG13865	COA7	13.8
FBgn0037998	Cog1	COG1	13.8
FBgn0031536	Cog3	COG3	13.8
FBgn0051040	Cog7	COG7	13.8
FBgn0021944	Coprox	CPOX	14.75
FBgn0037574	Coq2	COQ2	13.8
FBgn0032922	CG9249	COQ3	13.8
FBgn0052174	CG32174	COQ4	12.79
FBgn0030460	CG2453	COQ5	12.77
FBgn0031713	CG7277	COQ6	13.8
FBgn0052649	CG32649	COQ8B	14.75
FBgn0050493	CG30493	COQ9	13.8
FBgn0025865	Cortactin	CTTN	12.89
FBgn0039054	Cow	SPOCK3	10.74
FBgn0031191	Cp110	CCP110	9.87
FBgn0015623	Cpr	POR	13.82
FBgn0027873	Cpsf100	CPSF2	14.75
FBgn0024698	Cpsf160	CPSF1	12.81
FBgn0035987	CG3689	NUDT21	12.77
FBgn0035872	CG7185	CPSF6	12.8
FBgn0261065	Cpsf73	CPSF3	14.75
FBgn0025864	Crag	DENND4C	12.8
FBgn0004396	CrebA	CREB3L2	9.83
FBgn0265784	CrebB	CREB1	12.74
FBgn0024811	Crk	CRK	13.8
FBgn0036746	Crtc	CRTC1	8.91
FBgn0022213	Cse1	CSE1L	12.79
FBgn0262081	Csk	CSK	7.84
FBgn0032346	Csl4	EXOSC1	14.75
FBgn0004179	Csp	DNAJC5	11.86
FBgn0039867	CstF50	CSTF1	12.79
FBgn0020496	CtBP	CTBP2	13.8
FBgn0033890	Ctf4	WDHD1	13.8
FBgn0035523	Ctl1	SLC44A1	13.82
FBgn0030521	CtsB1	CTSB	13.82
FBgn0032956	Cul2	CUL2	13.8
FBgn0261268	Cul3	CUL3	12.9
FBgn0033260	Cul4	CUL4A	13.75
FBgn0039632	Cul5	CUL5	13.8
FBgn0031452	Cwc25	CWC25	12.8
FBgn0000404	CycA	CCNA2	10.85
FBgn0000405	CycB	CCNB1	10.88
FBgn0015625	CycB3	CCNB3	9.74
FBgn0004597	CycC	CCNC	12.87
FBgn0010315	CycD	CCND2	11.78
FBgn0010382	CycE	CCNE1	10.74
FBgn0039858	CycG	CCNG1	8.95
FBgn0022936	CycH	CCNH	13.84
[truncated: 4,475 more rows]
