# Supplementary material for: Molecular traces of Drosophila hemocytes reveal transcriptomic conservation with vertebrate myeloid cells
Source: PLoS Genet. 2023 Dec 19;19(12):e1011077. doi: 10.1371/journal.pgen.1011077 (PMC10763942; doi:10.1371/journal.pgen.1011077)
Supplement: S4 Table — (XLSX) [file pgen.1011077.s015.xlsx]

## Sheet: 4267 common genes
Drosophila	Zebrafish	Mouse	Human
128up	drg1	Drg1	DRG1
5PtaseI	inpp5l	Inpp5a	INPP5A
7B2	scg5	Scg5	SCG5
ABCB7	abcb7	Abcb7	ABCB7
CG2316	abcd1	Abcd1	ABCD1
ADPS	agps	Agps	AGPS
AGBE	gbe1a	Gbe1	GBE1
AIF	aifm1	Aifm1	AIFM1
AIMP2	aimp2	Aimp2	AIMP2
AIMP3	eef1e1	Eef1e1	EEF1E1
ALiX	pdcd6ip	Pdcd6ip	PDCD6IP
AMPKalpha	prkaa1	Prkaa1	PRKAA1
AMPdeam	ampd2a	Ampd2	AMPD2
AP-1-2beta	ap1b1	Ap1b1	AP1B1
AP-1gamma	ap1g1	Ap1g1	AP1G1
AP-1mu	ap1m1	Ap1m1	AP1M1
AP-1sigma	ap1s1	Ap1s1	AP1S1
AP-2alpha	ap2a1	Ap2a1	AP2A1
AP-2mu	ap2m1b	Ap2m1	AP2M1
AP-2sigma	ap2s1	Ap2s1	AP2S1
APC10	anapc10	Anapc10	ANAPC10
APC4	anapc4	Anapc4	ANAPC4
APC7	anapc7	Anapc7	ANAPC7
APP-BP1	nae1	Nae1	NAE1
ASPP	ppp1r13bb	Ppp1r13b	PPP1R13B
ATP6AP2	atp6ap2	Atp6ap2	ATP6AP2
CG42321	atp8a2	Atp8a2	ATP8A2
Aatf	aatf	Aatf	AATF
Abi	abi2a	Abi2	ABI2
Abl	abl2	Abl2	ABL2
Abp1	dbnlb	Dbnl	DBNL
Ac13E	adcy9	Adcy9	ADCY9
AcCoAS	acss2	Acss2	ACSS2
Ace	ache	Ache	ACHE
Acf	baz1a	Baz1a	BAZ1A
Acn	acin1b	Acin1	ACIN1
AdSL	adsl	Adsl	ADSL
AdSS	adssl1	Adssl1	ADSSL1
Ada	adal	Adal	ADAL
Ada2a	tada2a	Tada2a	TADA2A
Ada2b	tada2b	Tada2b	TADA2B
Ada3	tada3l	Tada3	TADA3
Adar	adarb1b	Adarb1	ADARB1
Adat1	adat1	Adat1	ADAT1
Adck	adck1	Adck1	ADCK1
AdenoK	adka	Adk	ADK
Adi1	adi1	Adi1	ADI1
AdipoR	adipor1b	Adipor1	ADIPOR1
Adk2	ak2	Ak2	AK2
Adk3	ak3	Ak3	AK3
Afti	aftpha	Aftph	AFTPH
AhcyL2	ahcyl2	Ahcyl2	AHCYL2
Alas	alas2	Alas2	ALAS2
Aldh	aldh2.1	Aldh2	ALDH2
CG9629	aldh7a1	Aldh7a1	ALDH7A1
Alg-2	pdcd6	Pdcd6	PDCD6
Alg1	alg1	Alg1	ALG1
Alg10	alg10	Alg10b	ALG10B
Alg11	alg11	Alg11	ALG11
Alg14	alg14	Alg14	ALG14
Alg2	alg2	Alg2	ALG2
CG11851	alg9	Alg9	ALG9
Alh	mllt10	Mllt10	MLLT10
Alk	ltk	Ltk	LTK
AlkB	alkbh1	Alkbh1	ALKBH1
Alr	gfer	Gfer	GFER
Als2	als2b	Als2	ALS2
CG9319	amacr	Amacr	AMACR
Amph	bin1b	Bin1	BIN1
Ank	ank1b	Ank1	ANK1
Ankle2	ankle2	Ankle2	ANKLE2
Aos1	sae1	Sae1	SAE1
ApepP	xpnpep1	Xpnpep1	XPNPEP1
Apf	nudt2	Nudt2	NUDT2
Aprt	aprt	Aprt	APRT
Archease	zbtb8os	Zbtb8os	ZBTB8OS
Arf51F	arf6a	Arf6	ARF6
ArfGAP3	arfgap2	Arfgap2	ARFGAP2
Arfrp1	arfrp1	Arfrp1	ARFRP1
ArgRS	rars	Rars	RARS
ArgRS-m	rars2	Rars2	RARS2
CG9510	asl	Asl	ASL
Arl1	arl1	Arl1	ARL1
Arl2	arl2	Arl2	ARL2
Arl4	arl4ab	Arl4a	ARL4A
Arl6	arl6	Arl6	ARL6
Arl6IP1	arl6ip1	Arl6ip1	ARL6IP1
Arp1	actr1	Actr1b	ACTR1B
Arp10	actr10	Actr10	ACTR10
Arp3	actr3	Actr3	ACTR3
Arp5	actr5	Actr5	ACTR5
Arp6	actr6	Actr6	ACTR6
Arp8	actr8	Actr8	ACTR8
Arpc1	arpc1a	Arpc1a	ARPC1A
Arpc2	arpc2	Arpc2	ARPC2
Arpc4	arpc4	Arpc4	ARPC4
Ars2	srrt	Srrt	SRRT
Art1	prmt1	Prmt1	PRMT1
Art3	prmt3	Prmt3	PRMT3
Art4	carm1	Carm1	CARM1
Art7	prmt7	Prmt7	PRMT7
Art8	prmt6	Prmt6	PRMT6
Arv1	arv1	Arv1	ARV1
Asap	asap1b	Asap1	ASAP1
Asciz	atmin	Atmin	ATMIN
Ask1	map3k5	Map3k5	MAP3K5
AsnRS	nars	Nars	NARS
AsnRS-m	nars2	Nars2	NARS2
AsnS	asns	Asns	ASNS
AspRS	dars	Dars	DARS
AspRS-m	dars2	Dars2	DARS2
Asph	asph	Asph	ASPH
Ass	ass1	Ass1	ASS1
Asx	asxl2	Asxl2	ASXL2
Atac1	zzz3	Zzz3	ZZZ3
Atf6	atf6	Atf6	ATF6
Atg1	ulk1b	Ulk1	ULK1
Atg10	atg10	Atg10	ATG10
Atg12	atg12	Atg12	ATG12
Atg13	atg13	Atg13	ATG13
Atg16	atg16l1	Atg16l1	ATG16L1
Atg3	atg3	Atg3	ATG3
Atg4a	atg4b	Atg4b	ATG4B
Atg4b	atg4c	Atg4c	ATG4C
Atg5	atg5	Atg5	ATG5
Atg6	becn1	Becn1	BECN1
Atg7	atg7	Atg7	ATG7
Atg8a	gabarapb	Gabarap	GABARAP
Atg9	atg9a	Atg9a	ATG9A
Atox1	atox1	Atox1	ATOX1
Atpalpha	atp1a3a	Atp1a3	ATP1A3
Atx2	atxn2l	Atxn2l	ATXN2L
Aven	aven	Aven	AVEN
Axs	ano10a	Ano10	ANO10
B52	srsf4	Srsf4	SRSF4
B9d1	b9d1	B9d1	B9D1
B9d2	b9d2	B9d2	B9D2
CG42511	bbip1	Bbip1	BBIP1
BBS1	bbs1	Bbs1	BBS1
BBS4	bbs4	Bbs4	BBS4
CG1126	bbs5	Bbs5	BBS5
BBS8	ttc8	Ttc8	TTC8
CG15666	bbs9	Bbs9	BBS9
BCAS2	bcas2	Bcas2	BCAS2
BCL7-like	bcl7a	Bcl7a	BCL7A
BHD	flcn	Flcn	FLCN
BI-1	tegt	Tmbim6	TMBIM6
BOD1	bod1	Bod1	BOD1
BTBD9	btbd9	Btbd9	BTBD9
Baldspot	elovl6	Elovl6	ELOVL6
Bap111	smarce1	Smarce1	SMARCE1
Bap170	arid2	Arid2	ARID2
Bap60	smarcd1	Smarcd1	SMARCD1
Bem46	abhd13	Abhd13	ABHD13
Bet1	bet1	Bet1	BET1
Bet3	trappc3	Trappc3	TRAPPC3
Bet5	trappc1	Trappc1	TRAPPC1
BicD	bicd1a	Bicd1	BICD1
Bili	frmd8	Frmd8	FRMD8
Bin1	sap18	Sap18	SAP18
Bka	fcf1	Fcf1	FCF1
Blimp-1	prdm1a	Prdm1	PRDM1
Blm	blm	Blm	BLM
Blos1	bloc1s1	Bloc1s1	BLOC1S1
Blos2	bloc1s2	Bloc1s2	BLOC1S2
Blos3	bloc1s3	Bloc1s3	BLOC1S3
Bmcp	slc25a14	Slc25a14	SLC25A14
Br140	brd1a	Brd1	BRD1
Brca2	brca2	Brca2	BRCA2
Brd8	brd8	Brd8	BRD8
Bre1	rnf20	Rnf20	RNF20
Brms1	brms1la	Brms1l	BRMS1L
Bruce	birc6	Birc6	BIRC6
Bsg25D	nin	Nin	NIN
Bub3	bub3	Bub3	BUB3
Bx42	snw1	Snw1	SNW1
C3G	rapgef1b	Rapgef1	RAPGEF1
CAH1	cahz	Car2	CA2
CAP	sorbs3	Sorbs3	SORBS3
CASK	caska	Cask	CASK
CCT1	tcp1	Tcp1	TCP1
CCT3	cct3	Cct3	CCT3
CCT4	cct4	Cct4	CCT4
CCT5	cct5	Cct5	CCT5
CCT6	cct6a	Cct6a	CCT6A
CCT7	cct7	Cct7	CCT7
CCT8	cct8	Cct8	CCT8
CDC45L	cdc45	Cdc45	CDC45
CDase	asah2	Asah2	ASAH2
CG10026	ttpa	Ttpa	TTPA
CG10038	fam172a	Fam172a	FAM172A
CG10050	dtwd2	Dtwd2	DTWD2
CG10055	shq1	Shq1	SHQ1
CG10068	elmod2	Elmod2	ELMOD2
CG10082	ip6k1	Ip6k1	IP6K1
CG10089	dusp22b	Dusp22	DUSP22
CG10098	scrn3	Scrn3	SCRN3
CG10166	dpm1	Dpm1	DPM1
CG10188	arhgef18b	Arhgef18	ARHGEF18
CG10189	ctu2	Ctu2	CTU2
CG10209	naif1	Naif1	NAIF1
CG10214	smfn	Rexo2	REXO2
CG10222	gpn2	Gpn2	GPN2
CG10257	faima	Faim	FAIM
CG10268	pmvk	Pmvk	PMVK
CG10286	heatr3	Heatr3	HEATR3
CG10324	gpkow	Gpkow	GPKOW
CG10333	ddx23	Ddx23	DDX23
CG10336	tipin	Tipin	TIPIN
CG10340	atpaf1	Atpaf1	ATPAF1
CG10341	naf1	Naf1	NAF1
CG10343	rwdd	Rwdd4a	RWDD4
CG10347	nudcd1	Nudcd1	NUDCD1
CG10348	mecom	Mecom	MECOM
CG10361	gcat	Gcat	GCAT
CG10362	pdzd8	Pdzd8	PDZD8
CG10365	chac1	Chac1	CHAC1
CG10375	dnajc8	Dnajc8	DNAJC8
CG10376	ppm1f	Ppm1f	PPM1F
CG10395	ino80b	Ino80b	INO80B
CG10413	slc12a9	Slc12a9	SLC12A9
CG10417	ppm1g	Ppm1g	PPM1G
CG10418	smx5	Lsm2	LSM2
CG10425	kdsr	Kdsr	KDSR
CG10428	gstcd	Gstcd	GSTCD
CG10431	thap1	Thap1	THAP1
CG10435	ubap1	Ubap1	UBAP1
CG10463	dus3l	Dus3l	DUS3L
CG10465	kctd10	Kctd10	KCTD10
CG10466	rbmx2	Rbmx2	RBMX2
CG10470	tmco1	Tmco1	TMCO1
CG10495	dus4l	Dus4l	DUS4L
CG10516	spsb3a	Spsb3	SPSB3
CG10565	dnajc2	Dnajc2	DNAJC2
CG10576	pa2g4b	Pa2g4	PA2G4
CG10581	ntpcr	Ntpcr	NTPCR
CG10584	mettl22	Mettl22	METTL22
CG10602	lta4h	Lta4h	LTA4H
CG10628	gtpbp10	Gtpbp10	GTPBP10
CG1074	trmt11	Trmt11	TRMT11
CG10778	dhdds	Dhdds	DHDDS
CG10795	tm2d1	Tm2d1	TM2D1
CG10802	aarsd1	Aarsd1	AARSD1
CG10874	ccdc28b	Ccdc28b	CCDC28B
CG10898	nudt18	Nudt18	NUDT18
CG10907	cwc27	Cwc27	CWC27
CG10914	noa1	Noa1	NOA1
CG10915	cttnbp2nlb	Cttnbp2nl	CTTNBP2NL
CG10927	adat3	Adat3	ADAT3
CG10932	acat1	Acat1	ACAT1
CG10948	enox2	Enox2	ENOX2
CG10973	hspbp1	Hspbp1	HSPBP1
CG10984	ankrd12	Ankrd12	ANKRD12
CG11007	tmx2b	Tmx2	TMX2
CG11030	ngdn	Ngdn	NGDN
CG11035	dnajc30b	Dnajc30	DNAJC30
CG11050	hddc2	Hddc2	HDDC2
CG11070	ube4a	Ube4a	UBE4A
CG11077	mpv17	Mpv17	MPV17
CG11089	atic	Atic	ATIC
CG11095	nudt8	Nudt8	NUDT8
CG11099	lrrc28	Lrrc28	LRRC28
CG11103	tm2d2	Tm2d2	TM2D2
CG11109	nsun6	Nsun6	NSUN6
CG11110	immp2l	Immp2l	IMMP2L
CG11134	apip	Apip	APIP
CG11141	tecpr2	Tecpr2	TECPR2
CG1116	rgp1	Rgp1	RGP1
CG11164	rnaseh2b	Rnaseh2b	RNASEH2B
CG11178	avl9	Avl9	AVL9
CG11180	pinx1	Pinx1	PINX1
CG11257	cyb5r4	Cyb5r4	CYB5R4
CG1129	gmppb	Gmppb	GMPPB
CG11334	mri1	Mri1	MRI1
CG11342	bcdin3d	Bcdin3d	BCDIN3D
CG11360	mex3b	Mex3b	MEX3B
CG11367	tmem64	Tmem64	TMEM64
CG11377	creld2	Creld2	CRELD2
CG11399	pcif1	Pcif1	PCIF1
CG11403	ddx11	Ddx11	DDX11
CG11414	znf598	Zfp598	ZNF598
CG11417	esf1	Esf1	ESF1
CG1142	dnttip2	Dnttip2	DNTTIP2
CG11454	rbm7	Rbm7	RBM7
CG11486	pan3	Pan3	PAN3
CG11534	def8	Def8	DEF8
CG11539	nat9	Nat9	NAT9
CG11563	nop16	Nop16	NOP16
CG11583	bxdc2	Brix1	BRIX1
CG11586	zmat2	Zmat2	ZMAT2
CG11594	fggy	Fggy	FGGY
CG11658	fbxo25	Fbxo25	FBXO25
CG11679	rmnd1	Rmnd1	RMND1
CG11696	znf865	Zfp865	ZNF865
CG11700	ubb	Ubb	UBB
CG11710	trip4	Trip4	TRIP4
CG11722	ndufaf4	Ndufaf4	NDUFAF4
CG11753	sys1	Sys1	SYS1
CG11771	thop1	Thop1	THOP1
CG11777	ppil3	Ppil3	PPIL3
CG11779	timm44	Timm44	TIMM44
CG11788	dscc1	Dscc1	DSCC1
CG11807	nisch	Nisch	NISCH
CG11808	rsrc1	Rsrc1	RSRC1
CG11811	guk1a	Guk1	GUK1
CG11837	dimt1l	Dimt1	DIMT1
CG11857	rer1	Rer1	RER1
CG11858	pin4	Pin4	PIN4
CG11885	psmg3	Psmg3	PSMG3
CG11899	psat1	Psat1	PSAT1
CG11902	znf142	Zfp142	ZNF142
CG11920	imp4	Imp4	IMP4
CG11964	ctnnbl1	Ctnnbl1	CTNNBL1
CG11970	nfrkb	Nfrkb	NFRKB
CG11980	myg1	Myg1	C12orf10
CG11999	sdf2l1	Sdf2l1	SDF2L1
CG12004	tmem184ba	Tmem184b	TMEM184B
CG12007	rabggta	Rabggta	RABGGTA
CG12010	spata5l1	Spata5l1	SPATA5L1
CG12012	bri3	Bri3	BRI3
CG12018	pold2	Pold2	POLD2
CG12020	dnajb13	Dnajb13	DNAJB13
CG12024	cuedc1b	Cuedc1	CUEDC1
CG12025	tmem134	Tmem134	TMEM134
CG12054	jazf1a	Jazf1	JAZF1
CG12056	cyb5d2	Cyb5d2	CYB5D2
CG12081	klhdc3	Klhdc3	KLHDC3
CG12084	zer1	Zer1	ZER1
CG12096	psmd5	Psmd5	PSMD5
CG12099	rnf10	Rnf10	RNF10
CG12106	commd3	Commd3	COMMD3
CG12121	gpr107	Gpr107	GPR107
CG12129	ascc1	Ascc1	ASCC1
CG12134	wdr89	Wdr89	WDR89
CG12163	ctsf	Ctsf	CTSF
CG12173	enoph1	Enoph1	ENOPH1
CG12237	phospho2	Phospho2	PHOSPHO2
CG12241	sgsm3	Sgsm3	SGSM3
CG12253	harbi1	Harbi1	HARBI1
CG12259	fam50a	Fam50a	FAM50A
CG12267	polr3c	Polr3c	POLR3C
CG12268	far1	Far1	FAR1
CG1227	stk16	Stk16	STK16
CG12288	rbm34	Rbm34	RBM34
CG12321	psmg2	Psmg2	PSMG2
CG12333	wdr37	Wdr37	WDR37
CG1234	noc3l	Noc3l	NOC3L
CG12343	syf2	Syf2	SYF2
CG12384	dap	Dap	DAP
CG12499	urb1	Urb1	URB1
CG12547	nhlrc2	Nhlrc2	NHLRC2
CG12659	ino80c	Ino80c	INO80C
CG1271	gk5	Gk5	GK5
CG12795	zfand2a	Zfand2b	ZFAND2B
CG12818	leng1	Leng1	LENG1
CG12848	chchd1	Chchd1	CHCHD1
CG12863	zcchc4	Zcchc4	ZCCHC4
CG12909	lyar	Lyar	LYAR
CG12975	trmt112	Trmt112	TRMT112
CG13001	zc4h2	Zc4h2	ZC4H2
CG13016	tmem39a	Tmem39a	TMEM39A
CG13074	wdr34	Wdr34	WDR34
CG1309	abhd16a	Abhd16a	ABHD16A
CG13096	rsl1d1	Rsl1d1	RSL1D1
CG13097	mphosph10	Mphosph10	MPHOSPH10
CG13126	mettl17	Mettl17	METTL17
CG1316	rbm45	Rbm45	RBM45
CG13185	mdn1	Mdn1	MDN1
CG13192	gnb1l	Gnb1l	GNB1L
CG13197	dusp11	Dusp11	DUSP11
CG13248	slc7a4	Slc7a4	SLC7A4
CG13293	scai	Scai	SCAI
CG13326	armc3	Armc3	ARMC3
CG13344	rnf25	Rnf25	RNF25
CG13366	specc1la	Specc1l	SPECC1L
CG13367	gatad1	Gatad1	GATAD1
CG13392	tmem126a	Tmem126a	TMEM126A
CG13397	naglu	Naglu	NAGLU
CG13409	tmem181	Tmem181a	TMEM181
CG1344	scyl3	Scyl3	SCYL3
CG13531	spg11	Spg11	SPG11
CG1354	ola1	Ola1	OLA1
CG13604	ubash3ba	Ubash3b	UBASH3B
CG13623	isca2	Isca2	ISCA2
CG13630	metap1	Metap1	METAP1
CG13667	ndor1	Ndor1	NDOR1
CG13671	txndc11	Txndc11	TXNDC11
CG13690	rnaseh2a	Rnaseh2a	RNASEH2A
CG13692	arl16	Arl16	ARL16
CG1371	nomo	Nomo1	NOMO1
CG13773	twistnb	Twistnb	TWISTNB
CG13775	zbed4	Zbed4	ZBED4
CG13850	tbrg4	Tbrg4	TBRG4
CG13887	bcap29	Bcap29	BCAP29
CG13919	tmem60	Tmem60	TMEM60
CG13999	tmem138	Tmem138	TMEM138
CG14020	tmem231	Tmem231	TMEM231
CG14057	pop5	Pop5	POP5
CG1407	zdhhc20a	Zdhhc20	ZDHHC20
CG14073	bcor	Bcor	BCOR
CG14104	swi5	Swi5	SWI5
CG14105	ttc36	Ttc36	TTC36
CG1416	ahsa1a	Ahsa1	AHSA1
CG1418	rabac1	Rabac1	RABAC1
CG14220	suds3	Suds3	SUDS3
CG14230	nol8	Nol8	NOL8
CG14231	osgepl1	Osgepl1	OSGEPL1
CG14232	acbd3	Acbd3	ACBD3
CG1427	sepsecs	Sepsecs	SEPSECS
CG14291	sgsh	Sgsh	SGSH
CG14322	znf106a	Zfp106	ZNF106
CG14341	mea1	Mea1	MEA1
CG14407	glrx5	Glrx5	GLRX5
CG14411	mtmr10	Mtmr10	MTMR10
CG14414	rbm18	Rbm18	RBM18
CG14435	znrf1	Znrf1	ZNRF1
CG14480	fam192a	Fam192a	FAM192A
CG14543	tsr2	Tsr2	TSR2
CG14544	trmt61a	Trmt61a	TRMT61A
CG14562	hps3	Hps3	HPS3
CG14621	slc35e1	Slc35e1	SLC35E1
CG14641	rbm22	Rbm22	RBM22
CG14646	tmem129	Tmem129	TMEM129
CG14647	kctd9a	Kctd9	KCTD9
CG14650	dnajc14	Dnajc14	DNAJC14
CG14687	spa17	Spa17	SPA17
CG14701	dph3	Dph3	DPH3
CG14715	fkbp2	Fkbp2	FKBP2
CG14721	tpk1	Tpk1	TPK1
CG14722	wdr55	Wdr55	WDR55
CG14767	laptm4a	Laptm4a	LAPTM4A
CG14787	cdyl	Cdyl	CDYL
CG14803	mms22l	Mms22l	MMS22L
CG14805	wdr18	Wdr18	WDR18
CG1486	pdxdc1	Pdxdc1	PDXDC1
CG14881	armc7	Armc7	ARMC7
CG14882	mtrr	Mtrr	MTRR
CG14883	gde1	Gde1	GDE1
CG14894	ttc1	Ttc1	TTC1
CG14969	ostm1	Ostm1	OSTM1
CG14971	slc35c2	Slc35c2	SLC35C2
CG14982	fam110b	Fam110b	FAM110B
CG15011	nfxl1	Nfxl1	NFXL1
CG15012	tmem50a	Tmem50a	TMEM50A
CG15014	thumpd1	Thumpd1	THUMPD1
CG15019	llph	Llph	LLPH
CG15084	ccdc130	Ccdc130	CCDC130
CG15093	hibadha	Hibadh	HIBADH
CG15111	abhd12	Abhd12	ABHD12
CG15118	ankrd13d	Ankrd13d	ANKRD13D
CG1513	osbpl9	Osbpl9	OSBPL9
CG15130	tmie	Tmie	TMIE
CG15141	ubr7	Ubr7	UBR7
CG15168	mmgt1	Mmgt1	MMGT1
CG15211	cmtm4	Cmtm4	CMTM4
CG1523	wdr32	Dcaf10	DCAF10
CG15270	ano8b	Ano8	ANO8
CG1532	glod4	Glod4	GLOD4
CG15387	grcc10	Grcc10	C12orf57
CG1542	ebna1bp2	Ebna1bp2	EBNA1BP2
CG15429	cyb5d1	Cyb5d1	CYB5D1
CG15432	fam32a	Fam32a	FAM32A
CG15439	phf14	Phf14	PHF14
CG15440	trnau1apb	Trnau1ap	TRNAU1AP
CG15443	tmco6	Tmco6	TMCO6
CG15525	ccdc12	Ccdc12	CCDC12
CG15535	ccdc59	Ccdc59	CCDC59
CG15537	crhbp	Crhbp	CRHBP
CG15543	ak8	Ak8	AK8
CG15561	gpatch4	Gpatch4	GPATCH4
CG15602	zfyve19	Zfyve19	ZFYVE19
CG15651	fkrp	Fkrp	FKRP
CG15743	impad1	Impad1	IMPAD1
CG1575	tex10	Tex10	TEX10
CG15771	nanp	Nanp	NANP
CG15814	rnf121	Rnf121	RNF121
CG1582	dhx57	Dhx57	DHX57
CG15822	sestd1	Sestd1	SESTD1
CG15914	gtdc1	Gtdc1	GTDC1
CG15916	rbfa	Rbfa	RBFA
CG15923	tmem67	Tmem67	TMEM67
CG1607	slc7a6	Slc7a6	SLC7A6
CG1622	prpf38b	Prpf38b	PRPF38B
CG1628	slc25a15b	Slc25a15	SLC25A15
CG1640	gpt2l	Gpt	GPT
CG1646	prpf39	Prpf39	PRPF39
CG1671	tbl3	Tbl3	TBL3
CG16721	tcp11l1	Tcp11l1	TCP11L1
CG1673	bcat1	Bcat1	BCAT1
CG16758	pnp5a	Pnp	PNP
CG16868	cachd1	Cachd1	CACHD1
CG16908	tti1	Tti1	TTI1
CG16935	mecr	Mecr	MECR
CG16952	btbd7	Btbd7	BTBD7
CG16979	ufsp2	Ufsp2	UFSP2
CG16984	enkur	Enkur	ENKUR
CG16989	heatr6	Heatr6	HEATR6
CG17002	gps2	Gps2	GPS2
CG17019	rffl	Rffl	RFFL
CG1703	abcf1	Abcf1	ABCF1
CG17036	slc19a2	Slc19a2	SLC19A2
CG17065	amdhd2	Amdhd2	AMDHD2
CG17098	znf346	Zfp346	ZNF346
CG17119	ctns	Ctns	CTNS
CG17124	ppp1r14bb	Ppp1r14b	PPP1R14B
CG17141	mtg1	Mtg1	MTG1
CG17168	snip1	Snip1	SNIP1
CG17187	dnajc17	Dnajc17	DNAJC17
CG17202	mycbp	Mycbp	MYCBP
CG17221	rtn4ip1	Rtn4ip1	RTN4IP1
CG17230	tchp	Tchp	TCHP
CG17249	prcc	Prcc	PRCC
CG17266	ppih	Ppih	PPIH
CG17272	calml4a	Calml4	CALML4
CG17287	zdhhc15b	Zdhhc15	ZDHHC15
CG17294	hdhd2	Hdhd2	HDHD2
CG17333	pgls	Pgls	PGLS
CG17454	smndc1	Smndc1	SMNDC1
CG17486	asnsd1	Asnsd1	ASNSD1
CG1750	mtfmt	Mtfmt	MTFMT
CG17528	dclk2a	Dclk2	DCLK2
CG17565	fntb	Fntb	FNTB
CG17593	ccdc47	Ccdc47	CCDC47
CG17598	ppm1h	Ppm1h	PPM1H
CG17625	sash1a	Sash1	SASH1
CG1764	ddah2	Ddah2	DDAH2
CG17652	utp23	Utp23	UTP23
CG17691	bckdhb	Bckdhb	BCKDHB
CG17698	camkk1a	Camkk1	CAMKK1
CG17715	tmem65	Tmem65	TMEM65
CG17754	klhl5	Klhl5	KLHL5
CG17765	pef1	Pef1	PEF1
CG17768	lsm4	Lsm4	LSM4
CG17807	alkbh8	Alkbh8	ALKBH8
CG17883	tbc1d20	Tbc1d20	TBC1D20
CG17896	aldh6a1	Aldh6a1	ALDH6A1
CG17904	nubp1	Nubp1	NUBP1
CG17985	lysmd3	Lysmd3	LYSMD3
CG17996	cmc1	Cmc1	CMC1
CG18004	ino80e	Ino80e	INO80E
CG1812	klhl22	Klhl22	KLHL22
CG1814	nt5dc3	Nt5dc3	NT5DC3
CG1824	abcb8	Abcb8	ABCB8
CG18473	pter	Pter	PTER
CG18528	gtpbp3	Gtpbp3	GTPBP3
CG18600	polr1e	Polr1e	POLR1E
CG18815	lypla2	Lypla2	LYPLA2
CG1882	abhd4	Abhd4	ABHD4
CG1896	pdcd7	Pdcd7	PDCD7
CG1909	rapsn	Rapsn	RAPSN
CG1968	cog6	Cog6	COG6
CG2006	dtwd1	Dtwd1	DTWD1
CG2023	bnip1b	Bnip1	BNIP1
CG2046	psmg1	Psmg1	PSMG1
CG2061	lancl2	Lancl2	LANCL2
CG2063	sap30bp	Sap30bp	SAP30BP
CG2091	dcps	Dcps	DCPS
CG2100	trnt1	Trnt1	TRNT1
CG2126	jkamp	Jkamp	JKAMP
CG2145	endou	Endou	ENDOU
CG2182	ggnbp2	Ggnbp2	GGNBP2
CG2201	chkb	Chkb	CHKB
CG2218	ubox5	Ubox5	UBOX5
CG2224	stambpa	Stambp	STAMBP
CG2246	prpsap2	Prpsap2	PRPSAP2
CG2258	nckipsd	Nckipsd	NCKIPSD
CG2260	wdr46	Wdr46	WDR46
CG2277	nt5dc1	Nt5dc1	NT5DC1
CG2493	prcp	Prcp	PRCP
CG2540	chac2	Chac2	CHAC2
CG2608	spag7	Spag7	SPAG7
CG2617	rnf26	Rnf26	RNF26
CG2656	gpn3	Gpn3	GPN3
CG2685	wbp11	Wbp11	WBP11
CG2691	rrp12	Rrp12	RRP12
CG2701	ascc2	Ascc2	ASCC2
CG2747	heatr5b	Heatr5b	HEATR5B
CG2790	dnajc21	Dnajc21	DNAJC21
CG2812	wdr47a	Wdr47	WDR47
CG2846	rfk	Rfk	RFK
CG2862	hint1	Hint1	HINT1
CG2875	noc4l	Noc4l	NOC4L
CG2906	rrnad1	Rrnad1	RRNAD1
CG2911	dnajc24	Dnajc24	DNAJC24
CG2918	hyou1	Hyou1	HYOU1
CG2926	phrf1	Phrf1	PHRF1
CG2938	casd1	Casd1	CASD1
CG2972	nob1	Nob1	NOB1
CG2990	dna2	Dna2	DNA2
CG30022	ethe1	Ethe1	ETHE1
CG3008	riok3	Riok3	RIOK3
CG30105	rnaseh2c	Rnaseh2c	RNASEH2C
CG30157	ufsp1	Ufsp1	UFSP1
CG30159	c18h3orf33	E130311K13Rik	C3orf33
CG3021	trmu	Trmu	TRMU
CG30291	cdk5rap3	Cdk5rap3	CDK5RAP3
CG30338	rwdd2b	Rwdd2b	RWDD2B
CG30349	wdr43	Wdr43	WDR43
CG30382	psma6a	Psma6	PSMA6
CG30394	slc38a10	Slc38a10	SLC38A10
CG3040	lrrc57	Lrrc57	LRRC57
CG3045	pus3	Pus3	PUS3
CG30467	saal1	Saal1	SAAL1
CG30496	glmna	Glmn	GLMN
CG3061	dnajb12a	Dnajb12	DNAJB12
CG3071	utp15	Utp15	UTP15
CG3077	snx21	Snx21	SNX21
CG31007	chchd10	Chchd10	CHCHD10
CG3104	ankrd29	Ankrd29	ANKRD29
CG3107	pitrm1	Pitrm1	PITRM1
CG31111	tbrg1	Tbrg1	TBRG1
CG31126	bola1	Bola1	BOLA1
CG31156	srbd1	Srbd1	SRBD1
CG31224	zbtb44	Zbtb44	ZBTB44
CG31251	nudcd3	Nudcd3	NUDCD3
CG31301	nkrf	Nkrf	NKRF
CG31357	maea	Maea	MAEA
CG31368	aqr	Aqr	AQR
CG31381	trit1	Trit1	TRIT1
CG31460	krtcap2	Krtcap2	KRTCAP2
CG31475	sdf4	Sdf4	SDF4
CG3149	rft1	Rft1	RFT1
CG31523	elovl1b	Elovl1	ELOVL1
CG31550	sugp1	Sugp1	SUGP1
CG3156	abcb10	Abcb10	ABCB10
CG31635	ppp1r37	Ppp1r37	PPP1R37
CG31638	ccdc102a	Ccdc102a	CCDC102A
CG31643	fastkd1	Fastkd1	FASTKD1
CG31648	cox11	Cox11	COX11
CG31650	rcn2	Rcn2	RCN2
CG31694	ifrd1	Ifrd1	IFRD1
CG31729	atp9b	Atp9b	ATP9B
CG31743	chst11	Chst11	CHST11
CG31759	pde12	Pde12	PDE12
CG31803	rsph9	Rsph9	RSPH9
CG31812	tsen2	Tsen2	TSEN2
CG31855	dda1	Dda1	DDA1
CG31917	znhit1	Znhit1	ZNHIT1
CG31922	zmat5	Zmat5	ZMAT5
CG31935	rab3gap1	Rab3gap1	RAB3GAP1
CG31937	dhrs7	Dhrs7	DHRS7
CG31957	eif1ad	Eif1ad	EIF1AD
CG3198	luc7l3	Luc7l3	LUC7L3
CG32052	smpdl3b	Smpdl3b	SMPDL3B
CG32069	ier3ip1	Ier3ip1	IER3IP1
CG32075	las1l	Las1l	LAS1L
CG32099	aasdhppt	Aasdhppt	AASDHPPT
CG32104	rpap1	Rpap1	RPAP1
CG32109	aagab	Aagab	AAGAB
CG32147	pgpep1	Pgpep1	PGPEP1
CG32202	tfpt	Tfpt	TFPT
CG3224	znf593	Zfp593	ZNF593
CG3226	cacybp	Cacybp	CACYBP
CG32264	phactr2	Phactr2	PHACTR2
CG32281	trmt5	Trmt5	TRMT5
CG32344	ddx54	Ddx54	DDX54
CG32392	rsph3	Rsph3a	RSPH3
CG32409	rrs1	Rrs1	RRS1
CG32425	c2cd3	C2cd3	C2CD3
CG32486	cyhr1	Cyhr1	CYHR1
CG32512	tmem205	Tmem205	TMEM205
CG32533	dhx34	Dhx34	DHX34
CG32536	ebag9	Ebag9	EBAG9
CG32576	golt1bb	Golt1b	GOLT1B
CG3262	nubpl	Nubpl	NUBPL
CG32638	agtrap	Agtrap	AGTRAP
CG32647	dgcr2	Dgcr2	DGCR2
CG32668	armc2	Armc2	ARMC2
CG32795	tmem120a	Tmem120a	TMEM120A
CG32850	rnf11b	Rnf11	RNF11
CG3294	zrsr2	Zrsr2	ZRSR2
CG3295	rmnd5b	Rmnd5b	RMND5B
CG33051	polr3gla	Polr3gl	POLR3GL
CG33057	trpt1	Trpt1	TRPT1
CG33082	rpp21	Rpp21	RPP21
CG33090	gba2	Gba2	GBA2
CG33129	tmem214	Tmem214	TMEM214
CG33144	rnf144aa	Rnf144a	RNF144A
CG33172	wdr6	Wdr6	WDR6
CG33203	paqr4a	Paqr4	PAQR4
CG33230	setd4	Setd4	SETD4
CG33260	tsen34	Tsen34	TSEN34
CG33298	atp10d	Atp10d	ATP10D
CG33303	rpn1	Rpn1	RPN1
CG3335	rbm19	Rbm19	RBM19
CG33506	tmem177	Tmem177	TMEM177
CG3356	ube3c	Ube3c	UBE3C
CG33635	sft2d3	Sft2d3	SFT2D3
CG33671	mvk	Mvk	MVK
CG33722	aspscr1	Aspscr1	ASPSCR1
CG33774	ost4	Ost4	OST4
CG33785	polr3k	Polr3k	POLR3K
CG33786	yrdc	Yrdc	YRDC
CG33932	tmem203	Tmem203	TMEM203
CG33969	fbxw4	Fbxw4	FBXW4
CG33977	dpm3	Dpm3	DPM3
CG33981	anapc13	Anapc13	ANAPC13
CG34001	chtf8	Chtf8	CHTF8
CG3402	tax1bp3	Tax1bp3	TAX1BP3
CG34039	commd4	Commd4	COMMD4
CG3408	lrrc59	Lrrc59	LRRC59
CG34125	dazap2	Dazap2	DAZAP2
CG34126	uhrf1bp1l	Uhrf1bp1l	UHRF1BP1L
CG34133	wdr44	Wdr44	WDR44
CG34140	pusl1	Pusl1	PUSL1
CG34150	lyrm7	Lyrm7	LYRM7
CG34172	cox7a2a	Cox7a2	COX7A2
CG34174	cinp	Cinp	CINP
CG34183	rpap2	Rpap2	RPAP2
CG34195	mettl6	Mettl6	METTL6
CG34213	nr2c2ap	Nr2c2ap	NR2C2AP
CG34229	lyrm2	Lyrm2	LYRM2
CG3430	mcmbp	Mcmbp	MCMBP
CG34313	snrnp25	Snrnp25	SNRNP25
CG3436	snrnp40	Snrnp40	SNRNP40
CG34408	ralgapb	Ralgapb	RALGAPB
CG3448	xrcc4	Xrcc4	XRCC4
CG3500	tex261	Tex261	TEX261
CG3511	ppwd1	Ppwd1	PPWD1
CG3527	emg1	Emg1	EMG1
CG3529	tom1l2	Tom1l2	TOM1L2
CG3542	prpf40a	Prpf40a	PRPF40A
CG3556	tcn2	Tcn2	TCN2
CG3587	kti12	Kti12	KTI12
CG3589	tysnd1	Tysnd1	TYSND1
CG3603	hsd17b8	H2-Ke6	HSD17B8
CG3631	fam20b	Fam20b	FAM20B
CG3632	mtmr3	Mtmr3	MTMR3
CG3634	st7l	St7l	ST7L
CG3645	dus1l	Dus1l	DUS1L
CG3652	yipf6	Yipf6	YIPF6
CG3662	itm2ba	Itm2b	ITM2B
CG3699	hsd17b14	Hsd17b14	HSD17B14
CG3702	clptm1	Clptm1	CLPTM1
CG3704	gpn1	Gpn1	GPN1
CG3709	pus10	Pus10	PUS10
CG3732	zranb2	Zranb2	ZRANB2
CG3744	dpp9	Dpp9	DPP9
CG3756	polr1c	Polr1c	POLR1C
CG3769	dync2li1	Dync2li1	DYNC2LI1
CG3792	mpdu1b	Mpdu1	MPDU1
CG3793	lcmt1	Lcmt1	LCMT1
CG3803	cox15	Cox15	COX15
CG3808	trmt2a	Trmt2a	TRMT2A
CG3815	phf12a	Phf12	PHF12
CG3817	rrp15	Rrp15	RRP15
CG3842	rdh12	Rdh11	RDH11
CG3894	neurl2	Neurl2	NEURL2
CG3909	wdr61	Wdr61	WDR61
CG3918	srek1ip1	Srek1ip1	SREK1IP1
CG3961	acsl5	Acsl5	ACSL5
CG40045	ube2g1a	Ube2g1	UBE2G1
CG4022	pih1d2	Pih1d2	PIH1D2
CG4025	dram2b	Dram2	DRAM2
CG4036	alkbh4	Alkbh4	ALKBH4
CG4038	gar1	Gar1	GAR1
CG4041	tbck	Tbck	TBCK
CG40439	commd8	Commd8	COMMD8
CG4045	mettl1	Mettl1	METTL1
CG4049	rad54l2	Rad54l2	RAD54L2
CG4069	klhdc4	Klhdc4	KLHDC4
CG4101	manbal	Manbal	MANBAL
CG41099	ankfy1	Ankfy1	ANKFY1
CG4119	rbm25b	Rbm25	RBM25
CG41520	angpt1	Angpt1	ANGPT1
CG4186	chchd7	Chchd7	CHCHD7
CG4210	sat2b	Sat2	SAT2
CG42232	mki67	Mki67	MKI67
CG42233	dcaf5	Dcaf5	DCAF5
CG42271	inpp4aa	Inpp4a	INPP4A
CG4230	hax1	Hax1	HAX1
CG42319	pdlim2	Pdlim2	PDLIM2
CG42324	tjap1	Tjap1	TJAP1
CG42381	cmc4	Mtcp1	MTCP1
CG42456	dpm2	Dpm2	DPM2
CG42488	tmem141	Tmem141	TMEM141
CG42496	cox19	Cox19	COX19
CG42516	gtf3c6	Gtf3c6	GTF3C6
CG42540	stom	Stom	STOM
CG42542	tmem165	Tmem165	TMEM165
CG42554	nrbf2b	Nrbf2	NRBF2
CG42588	gtf3c2	Gtf3c2	GTF3C2
CG4266	scaf4a	Scaf4	SCAF4
CG42668	osbpl5	Osbpl5	OSBPL5
CG42672	kidins220b	Kidins220	KIDINS220
CG42673	nos1apa	Nos1ap	NOS1AP
CG42741	klf8	Klf8	KLF8
CG4278	nif3l1	Nif3l1	NIF3L1
CG42795	tbc1d30	Tbc1d30	TBC1D30
CG4293	ergic2	Ergic2	ERGIC2
CG4332	clptm1l	Clptm1l	CLPTM1L
CG43322	dnajc28	Dnajc28	DNAJC28
CG43346	ndufaf2	Ndufaf2	NDUFAF2
CG43367	nbeal1	Nbeal1	NBEAL1
CG4364	pes	Pes1	PES1
CG4390	esd	Esd	ESD
CG44001	ankrd39	Ankrd39	ANKRD39
CG44243	lipt1	Lipt1	LIPT1
CG44249	rnpc3	Rnpc3	RNPC3
CG4452	fam76b	Fam76b	FAM76B
CG44838	ostf1	Ostf1	OSTF1
CG4497	fam122b	Fam122b	FAM122B
CG45105	sdccag8	Sdccag8	SDCCAG8
CG4511	txndc9	Txndc9	TXNDC9
CG4537	cript	Cript	CRIPT
CG4538	clpxb	Clpx	CLPX
CG4552	tbc1d23	Tbc1d23	TBC1D23
CG4553	ngrn	Ngrn	NGRN
CG4557	tmf1	Tmf1	TMF1
CG4565	setmar	Setmar	SETMAR
CG4587	cacna2d4b	Cacna2d4	CACNA2D4
CG4593	ccdc25	Ccdc25	CCDC25
CG4603	yod1	Yod1	YOD1
CG4610	mto1	Mto1	MTO1
CG4611	ptcd1	Ptcd1	PTCD1
CG4615	mmd	Mmd	MMD
CG4617	hmgxb4a	Hmgxb4	HMGXB4
CG4622	zcchc8	Zcchc8	ZCCHC8
CG4627	tmem186	Tmem186	TMEM186
CG46280	trabd	Trabd	TRABD
CG4678	cpm	Cpm	CPM
CG4679	ptcd3	Ptcd3	PTCD3
CG4681	tex9	Tex9	TEX9
CG4709	zgpat	Zgpat	ZGPAT
CG4743	slc25a26	Slc25a26	SLC25A26
CG4751	mpnd	Mpnd	MPND
CG4752	oplah	Oplah	OPLAH
CG4806	rbm28	Rbm28	RBM28
CG4813	rnf220a	Rnf220	RNF220
CG4825	ptdss1a	Ptdss1	PTDSS1
CG4849	eftud2	Eftud2	EFTUD2
CG4858	nubp2	Nubp2	NUBP2
CG4866	imp3	Imp3	IMP3
CG4882	mrps27	Mrps27	MRPS27
CG4901	dhx33	Dhx33	DHX33
CG4908	bcs1l	Bcs1l	BCS1L
CG4935	wdr83	Wdr83	WDR83
CG4942	cox18	Cox18	COX18
CG4968	otub1a	Otub1	OTUB1
CG4975	atxn10	Atxn10	ATXN10
CG4995	slc25a29	Slc25a29	SLC25A29
CG5026	mtmr9	Mtmr9	MTMR9
CG5033	bop1	Bop1	BOP1
CG5037	cox10	Cox10	COX10
CG5038	tmtc4	Tmtc4	TMTC4
CG5044	hibch	Hibch	HIBCH
CG5045	clpp	Clpp	CLPP
CG5059	bnip3	Bnip3	BNIP3
CG5068	ppme1	Ppme1	PPME1
CG5087	ube3b	Ube3b	UBE3B
CG5098	tcf20	Tcf20	TCF20
CG5103	tkta	Tkt	TKT
CG5110	lamtor3	Lamtor3	LAMTOR3
CG5114	aamp	Aamp	AAMP
CG5116	gtpbp6	Gtpbp6	GTPBP6
CG5188	metap1d	Metap1d	METAP1D
CG5189	lamtor2	Lamtor2	LAMTOR2
CG5214	dlst	Dlst	DLST
CG5262	tmem104	Tmem104	TMEM104
CG5270	zfyve26	Zfyve26	ZFYVE26
CG5276	cant1a	Cant1	CANT1
CG5285	smug1	Smug1	SMUG1
CG5287	dpagt1	Dpagt1	DPAGT1
CG5290	ttc27	Ttc27	TTC27
CG5292	adat2	Adat2	ADAT2
CG5316	aptx	Aptx	APTX
CG5339	mettl9	Mettl9	METTL9
CG5377	bphl	Bphl	BPHL
CG5380	polr3f	Polr3f	POLR3F
CG5382	zfpl1	Zfpl1	ZFPL1
CG5439	snx29	Snx29	SNX29
CG5447	golga7	Golga7	GOLGA7
CG5493	cdo1	Cdo1	CDO1
CG5498	chmp7	Chmp7	CHMP7
CG5510	lman2	Lman2	LMAN2
CG5516	zcchc10	Zcchc10	ZCCHC10
CG5521	ralgapa1	Ralgapa1	RALGAPA1
CG5522	ralgps1	Ralgps1	RALGPS1
CG5532	tmem14ca	Tmem14c	TMEM14C
CG5555	brap	Brap	BRAP
CG5567	pgp	Pgp	PGP
CG5589	ddx52	Ddx52	DDX52
CG5590	hsdl2	Hsdl2	HSDL2
CG5599	dbt	Dbt	DBT
CG5608	vac14	Vac14	VAC14
CG5613	engase	Engase	ENGASE
CG5626	tsen54	Tsen54	TSEN54
CG5641	ilf2	Ilf2	ILF2
CG5645	kri1	Kri1	KRI1
CG5676	fundc1	Fundc1	FUNDC1
CG5728	pdcd11	Pdcd11	PDCD11
CG5734	snx17	Snx17	SNX17
CG5742	ankrd13c	Ankrd13c	ANKRD13C
CG5745	tbc1d22b	Tbc1d22b	TBC1D22B
CG5757	dtymk	Dtymk	DTYMK
CG5793	fahd1	Fahd1	FAHD1
CG5800	ddx10	Ddx10	DDX10
CG5808	ppil4	Ppil4	PPIL4
CG5815	spty2d1	Spty2d1	SPTY2D1
CG5823	ube2j2	Ube2j2	UBE2J2
CG5828	pank4	Pank4	PANK4
CG5830	ctdsp1	Ctdsp1	CTDSP1
CG5846	rfxank	Rfxank	RFXANK
CG5850	tmem184c	Tmem184c	TMEM184C
CG5861	tmem147	Tmem147	TMEM147
CG5862	ddrgk1	Ddrgk1	DDRGK1
CG5880	zdhhc16a	Zdhhc16	ZDHHC16
CG5885	ssr3	Ssr3	SSR3
CG5886	txlna	Txlna	TXLNA
CG5902	ammecr1	Ammecr1	AMMECR1
CG5913	fam98a	Fam98a	FAM98A
CG5916	grtp1a	Grtp1	GRTP1
CG5921	ush1c	Ush1c	USH1C
CG5961	fbxo9	Fbxo9	FBXO9
CG5989	letmd1	Letmd1	LETMD1
CG6005	wdr91	Wdr91	WDR91
CG6013	ccdc124	Ccdc124	CCDC124
CG6015	cdc40	Cdc40	CDC40
CG6051	zfyve28	Zfyve28	ZFYVE28
CG6066	nkap	Nkap	NKAP
CG6136	cutc	Cutc	CUTC
CG6144	alkbh6	Alkbh6	ALKBH6
CG6179	nosip	Nosip	NOSIP
CG6191	cables2a	Cables2	CABLES2
CG6195	drg2	Drg2	DRG2
CG6201	idua	Idua	IDUA
CG6204	znfx1	Znfx1	ZNFX1
CG6218	nagk	Nagk	NAGK
CG6227	ddx46	Ddx46	DDX46
CG6230	atp13a1	Atp13a1	ATP13A1
CG6287	phgdh	Phgdh	PHGDH
CG6325	dcaf15	Dcaf15	DCAF15
CG6340	rsrc2	Rsrc2	RSRC2
CG6345	cdk5rap1	Cdk5rap1	CDK5RAP1
CG6388	trmt1	Trmt1	TRMT1
CG6418	ddx42	Ddx42	DDX42
CG6424	fam13b	Fam13b	FAM13B
CG6479	tmem209	Tmem209	TMEM209
CG6488	cog8	Cog8	COG8
CG6512	afg3l2	Afg3l2	AFG3L2
CG6523	glrx3	Glrx3	GLRX3
CG6550	cdkal1	Cdkal1	CDKAL1
CG6565	stard7	Stard7	STARD7
CG6567	lyplal1	Lyplal1	LYPLAL1
CG6610	lsm5	Lsm5	LSM5
CG6621	ttc14	Ttc14	TTC14
CG6638	ivd	Ivd	IVD
CG6652	lca5	Lca5	LCA5
CG6659	dpy19l1l	Dpy19l1	DPY19L1
CG6674	tssc4	Tssc4	TSSC4
CG6686	sart1	Sart1	SART1
CG6693	dnajc9	Dnajc9	DNAJC9
CG6695	clasrp	Clasrp	CLASRP
CG6700	leng8	Leng8	LENG8
CG6712	rpf1	Rpf1	RPF1
CG6724	wdr12	Wdr12	WDR12
CG6752	rnf123	Rnf123	RNF123
CG6758	fbxo42	Fbxo42	FBXO42
CG6766	erlec1	Erlec1	ERLEC1
CG6767	prps1b	Prps1	PRPS1
CG6769	znf622	Zfp622	ZNF622
CG6800	cdk20	Cdk20	CDK20
CG6841	prpf6	Prpf6	PRPF6
CG6878	romo1	Romo1	ROMO1
CG6891	cotl1	Cotl1	COTL1
CG6907	elp4	Elp4	ELP4
CG6923	rnf111	Rnf111	RNF111
CG6951	dctd	Dctd	DCTD
CG6962	smpd4	Smpd4	SMPD4
CG6966	fem1c	Fem1c	FEM1C
CG7006	nip7	Nip7	NIP7
CG7011	ergic3	Ergic3	ERGIC3
CG7028	prpf4ba	Prpf4b	PRPF4B
CG7049	sumf1	Sumf1	SUMF1
CG7071	tmem199	Tmem199	TMEM199
CG7115	ppm1la	Ppm1l	PPM1L
CG7130	dnajb4	Dnajb4	DNAJB4
CG7139	n4bp2	N4bp2	N4BP2
CG7154	brd7	Brd7	BRD7
CG7168	commd2	Commd2	COMMD2
CG7182	hspa14	Hspa14	HSPA14
CG7218	tapt1b	Tapt1	TAPT1
CG7220	flj11011l	Ube2w	UBE2W
CG7236	cdkl1	Cdkl1	CDKL1
CG7246	utp6	Utp6	UTP6
CG7265	dph2	Dph2	DPH2
CG7275	dcaf13	Dcaf13	DCAF13
CG7322	dcxr	Dcxr	DCXR
CG7339	polr3h	Polr3h	POLR3H
CG7352	mns1	Mns1	MNS1
CG7369	rasgef1ba	Rasgef1b	RASGEF1B
CG7376	shprh	Shprh	SHPRH
CG7379	ing1	Ing1	ING1
CG7394	dnajc19	Dnajc19	DNAJC19
CG7414	eif2a	Eif2a	EIF2A
CG7430	dldh	Dld	DLD
CG7456	cog4	Cog4	COG4
CG7457	tonsl	Tonsl	TONSL
CG7461	acadvl	Acadvl	ACADVL
CG7470	aldh18a1	Aldh18a1	ALDH18A1
CG7483	eif4a3	Eif4a3	EIF4A3
CG7488	eral1	Eral1	ERAL1
CG7504	setx	Setx	SETX
CG7506	tmem70	Tmem70	TMEM70
CG7518	fam193a	Fam193a	FAM193A
CG7523	tmem192	Tmem192	TMEM192
CG7530	paqr3a	Paqr3	PAQR3
CG7544	mettl16	Mettl16	METTL16
CG7546	bag6	Bag6	BAG6
CG7550	adoa	Ado	ADO
CG7556	dnajc1	Dnajc1	DNAJC1
CG7560	mthfr	Mthfr	MTHFR
CG7582	tmem86a	Tmem86a	TMEM86A
CG7601	dhrs7b	Dhrs7b	DHRS7B
CG7611	wdr26b	Wdr26	WDR26
CG7616	adck5	Adck5	ADCK5
CG7637	nop10	Nop10	NOP10
CG7638	tmem161b	Tmem161b	TMEM161B
CG7650	pdcl	Pdcl	PDCL
CG7655	nrm	Nrm	NRM
CG7656	ube2r2	Ube2r2	UBE2R2
CG7694	rnf181	Rnf181	RNF181
CG7706	slc4a1ap	Slc4a1ap	SLC4A1AP
CG7728	bms1	Bms1	BMS1
CG7739	itfg1	Itfg1	ITFG1
CG7741	cwf19l1	Cwf19l1	CWF19L1
CG7742	tbc1d19	Tbc1d19	TBC1D19
CG7744	tmem201	Tmem201	TMEM201
CG7747	ppil2	Ppil2	PPIL2
CG7766	phka2	Phka2	PHKA2
CG7789	bpnt1	Bpnt1	BPNT1
CG7791	mipep	Mipep	MIPEP
CG7806	abcc10	Abcc10	ABCC10
CG7810	ccdc97	Ccdc97	CCDC97
CG7834	etfb	Etfb	ETFB
CG7839	cebpz	Cebpz	CEBPZ
CG7840	srd5a3	Srd5a3	SRD5A3
CG7849	trub2	Trub2	TRUB2
CG7857	otud6b	Otud6b	OTUD6B
CG7860	asrgl1	Asrgl1	ASRGL1
CG7872	dnajc25	Dnajc25	DNAJC25
CG7886	cep78	Cep78	CEP78
CG7945	bag2	Bag2	BAG2
CG7956	inpp5f	Inpp5f	INPP5F
CG7966	selenbp1	Selenbp1	SELENBP1
CG7970	pxmp2	Pxmp2	PXMP2
CG7971	srrm2	Srrm2	SRRM2
CG7987	znf516	Zfp516	ZNF516
CG7988	srrd	Srrd	SRRD
CG7997	gla	Gla	GLA
CG8001	dcaf8	Dcaf8	DCAF8
CG8003	ankmy2a	Ankmy2	ANKMY2
CG8005	dhps	Dhps	DHPS
CG8027	gnptab	Gnptab	GNPTAB
CG8031	memo1	Memo1	MEMO1
CG8038	pop4	Pop4	POP4
CG8042	ubxn4	Ubxn4	UBXN4
CG8060	ibtk	Ibtk	IBTK
CG8064	wdr3	Wdr3	WDR3
CG8078	ctu1	Ctu1	CTU1
CG8079	aggf1	Aggf1	AGGF1
CG8097	dalrd3	Dalrd3	DALRD3
CG8112	soat1	Soat1	SOAT1
CG8128	nudt6	Nudt6	NUDT6
CG8132	nit2	Nit2	NIT2
CG8135	lmbrd2b	Lmbrd2	LMBRD2
CG8142	rfc4	Rfc4	RFC4
CG8149	sarnp	Sarnp	SARNP
CG8152	gpank1	Gpank1	GPANK1
CG8155	tbc1d25	Tbc1d25	TBC1D25
CG8173	pbk	Pbk	PBK
CG8176	fcho2	Fcho2	FCHO2
CG8177	slc4a2a	Slc4a2	SLC4A2
CG8187	fam185a	Fam185a	FAM185A
CG8188	ube2s	Ube2s	UBE2S
CG8199	bckdha	Bckdha	BCKDHA
CG8204	znhit3	Znhit3	ZNHIT3
CG8207	gmppaa	Gmppa	GMPPA
CG8209	ubxn1	Ubxn1	UBXN1
CG8219	tnpo1	Tnpo1	TNPO1
CG8223	nasp	Nasp	NASP
CG8230	dym	Dym	DYM
CG8243	smap2	Smap2	SMAP2
CG8245	tmem53	Tmem53	TMEM53
CG8311	dolk	Dolk	DOLK
CG8312	fam43a	Fam43a	FAM43A
CG8314	zdhhc3b	Zdhhc3	ZDHHC3
CG8321	arl6ip6	Arl6ip6	ARL6IP6
CG8326	ccdc137	Ccdc137	CCDC137
CG8336	ppid	Ppid	PPID
CG8370	tmem131	Tmem131	TMEM131
CG8372	tmem222a	Tmem222	TMEM222
CG8412	alg12	Alg12	ALG12
CG8414	nol9	Nol9	NOL9
CG8441	prkrip1	Prkrip1	PRKRIP1
CG8460	chid1	Chid1	CHID1
CG8461	rrp36	Rrp36	RRP36
CG8475	phkb	Phkb	PHKB
CG8485	snrka	Snrk	SNRK
CG8507	lrpap1	Lrpap1	LRPAP1
CG8531	dnajc11a	Dnajc11	DNAJC11
CG8545	nop2	Nop2	NOP2
CG8549	sbds	Sbds	SBDS
CG8569	zmynd11	Zmynd11	ZMYND11
CG8578	lrrfip2	Lrrfip2	LRRFIP2
CG8611	ddx31	Ddx31	DDX31
CG8635	zc3h15	Zc3h15	ZC3H15
CG8641	rasd1	Rasd1	RASD1
CG8671	fam102bb	Fam102b	FAM102B
CG8677	rsf1b.1	Rsf1	RSF1
CG8728	pmpca	Pmpca	PMPCA
CG8768	sdr39u1	Sdr39u1	SDR39U1
CG8778	auh	Auh	AUH
CG8833	gpatch1	Gpatch1	GPATCH1
CG8891	itpa	Itpa	ITPA
CG8892	ubxn7	Ubxn7	UBXN7
CG8939	ftsj3	Ftsj3	FTSJ3
CG8950	gtf3c3	Gtf3c3	GTF3C3
CG8963	paip1	Paip1	PAIP1
CG9003	fbxl20	Fbxl20	FBXL20
CG9004	nom1	Nom1	NOM1
CG9018	rprd1b	Rprd1b	RPRD1B
CG9044	stk11ip	Stk11ip	STK11IP
CG9062	wdr48b	Wdr48	WDR48
CG9065	cox17	Cox17	COX17
CG9067	trappc2l	Trappc2l	TRAPPC2L
CG9098	sh2d3ca	Sh2d3c	SH2D3C
CG9107	rrp7a	Rrp7a	RRP7A
CG9132	necap1	Necap1	NECAP1
CG9135	rcc2	Rcc2	RCC2
CG9143	ddx24	Ddx24	DDX24
CG9149	acat2	Acat2	ACAT2
CG9175	preb	Preb	PREB
CG9213	cwf19l2	Cwf19l2	CWF19L2
CG9220	chsy1	Chsy1	CHSY1
CG9231	fam162a	Fam162a	FAM162A
CG9240	immp1l	Immp1l	IMMP1L
CG9246	noc2l	Noc2l	NOC2L
CG9253	ddx47	Ddx47	DDX47
CG9257	mlec	Mlec	MLEC
CG9272	nthl1	Nthl1	NTHL1
CG9281	abcf2a	Abcf2	ABCF2
CG9286	bccip	Bccip	BCCIP
CG9297	srl	Srl	SRL
CG9300	nol11	Nol11	NOL11
CG9302	pdia5	Pdia5	PDIA5
CG9328	fam107b	Fam107b	FAM107B
CG9344	lsm6	Lsm6	LSM6
CG9356	blzf1	Blzf1	BLZF1
CG9384	mgat4b	Mgat4b	MGAT4B
CG9389	impa2	Impa2	IMPA2
CG9391	impa1	Impa1	IMPA1
CG9393	mtx1b	Mtx1	MTX1
CG9410	coq10b	Coq10b	COQ10B
CG9425	helz	Helz	HELZ
CG9426	ipp	Ipp	IPP
CG9467	kctd3	Kctd3	KCTD3
CG9471	blvrb	Blvrb	BLVRB
CG9536	tmem115	Tmem115	TMEM115
CG9547	gcdha	Gcdh	GCDH
CG9550	chst1	Chst1	CHST1
CG9577	ech1	Ech1	ECH1
CG9578	tiprl	Tiprl	TIPRL
CG9586	ccdc43	Ccdc43	CCDC43
CG9588	psmd9	Psmd9	PSMD9
CG9590	fam114a2	Fam114a2	FAM114A2
CG9596	trmt6	Trmt6	TRMT6
CG9601	pnkp	Pnkp	PNKP
CG9609	gtf3aa	Gtf3a	GTF3A
CG9630	ddx55	Ddx55	DDX55
CG9636	cuedc2	Cuedc2	CUEDC2
CG9662	ostc	Ostc	OSTC
CG9666	mettl5	Mettl5	METTL5
CG9706	slc33a1	Slc33a1	SLC33A1
CG9727	rfx5	Rfx5	RFX5
CG9773	unc50	Unc50	UNC50
CG9776	znf318	Zfp318	ZNF318
CG9799	wdr36	Wdr36	WDR36
CG9804	lipt2	Lipt2	LIPT2
CG9853	get4	Get4	GET4
CG9886	glyctk	Glyctk	GLYCTK
CG9890	znf277	Zfp277	ZNF277
CG9921	higd2a	Higd2a	HIGD2A
CG9934	ube4b	Ube4b	UBE4B
CG9941	mgrn1a	Mgrn1	MGRN1
CG9945	dcaf11	Dcaf11	DCAF11
CG9951	ccdc22	Ccdc22	CCDC22
CHMP2B	chmp2bb	Chmp2b	CHMP2B
CHORD	chordc1b	Chordc1	CHORDC1
CIA30	ndufaf1	Ndufaf1	NDUFAF1
CIAPIN1	ciapin1	Ciapin1	CIAPIN1
CLIP-190	clip1a	Clip1	CLIP1
CLS	crls1	Crls1	CRLS1
CNPYb	cnpy4	Cnpy4	CNPY4
COX5A	cox5aa	Cox5a	COX5A
COX6B	cox6b1	Cox6b1	COX6B1
CPT2	cpt2	Cpt2	CPT2
CREG	creg1	Creg1	CREG1
CRIF	gadd45gip1	Gadd45gip1	GADD45GIP1
CG12428	crot	Crot	CROT
CSN3	cops3	Cops3	COPS3
CSN4	cops4	Cops4	COPS4
CSN5	cops5	Cops5	COPS5
CSN7	cops7a	Cops7a	COPS7A
CSN8	cops8	Cops8	COPS8
CTCF	ctcf	Ctcf	CTCF
CYLD	cylda	Cyld	CYLD
CaBP1	pdia6	Pdia6	PDIA6
CaMKI	camk1b	Camk1	CAMK1
CaMKII	camk2d2	Camk2d	CAMK2D
Caf1-105	chaf1b	Chaf1b	CHAF1B
Caf1-180	chaf1a	Chaf1a	CHAF1A
Caf1-55	rbb4l	Rbbp7	RBBP7
Calr	calr	Calr	CALR
Cand1	cand1	Cand1	CAND1
Cap-D2	ncapd2	Ncapd2	NCAPD2
Cap-D3	ncapd3	Ncapd3	NCAPD3
Cap-G	ncapg	Ncapg	NCAPG
Cap-H2	ncaph2	Ncaph2	NCAPH2
Caper	rbm39a	Rbm39	RBM39
Capr	caprin1a	Caprin1	CAPRIN1
Cbl	cblb	Cblb	CBLB
Cbp20	ncbp2	Ncbp2	NCBP2
Cby	cby1	Cby1	CBY1
Cc2d2a	cc2d2a	Cc2d2a	CC2D2A
Ccdc58	ccdc58	Ccdc58	CCDC58
Cchl	hccsa.1	Hccs	HCCS
Ccm3	pdcd10a	Pdcd10	PDCD10
Ccs	ccs	Ccs	CCS
Ccz1	ccz1	Ccz1	CCZ1
Cdc16	cdc16	Cdc16	CDC16
Cdc27	cdc27	Cdc27	CDC27
Cdc2rk	cdk10	Cdk10	CDK10
Cdc37	cdc37l1	Cdc37l1	CDC37L1
Cdc42	cdc42	Cdc42	CDC42
Cdc5	cdc5l	Cdc5l	CDC5L
Cdc6	cdc6	Cdc6	CDC6
Cdep	farp2	Farp2	FARP2
Cdk1	cdk1	Cdk1	CDK1
Cdk12	cdk12	Cdk12	CDK12
Cdk2	cdk2	Cdk2	CDK2
Cdk4	cdk6	Cdk6	CDK6
Cdk5	cdk5	Cdk5	CDK5
Cdk7	cdk7	Cdk7	CDK7
Cdk8	cdk8	Cdk8	CDK8
Cdk9	cdk9	Cdk9	CDK9
Cds	cds1	Cds1	CDS1
CenG1A	agap1	Agap1	AGAP1
Cep135	cep135	Cep135	CEP135
Cep97	cep97	Cep97	CEP97
Chc	cltca	Cltc	CLTC
Chchd2	chchd2	Chchd2	CHCHD2
Chchd3	chchd3a	Chchd3	CHCHD3
Chi	ldb1a	Ldb1	LDB1
Chmp1	chmp1b	Chmp1b	CHMP1B
Chrac-14	pole3	Pole3	POLE3
Chrac-16	chrac1	Chrac1	CHRAC1
Ciao1	ciao1	Ciao1	CIAO1
Cib2	cib2	Cib2	CIB2
Cip4	trip10a	Trip10	TRIP10
Cisd2	cisd2	Cisd2	CISD2
CkIIalpha	csnk2a1	Csnk2a1	CSNK2A1
Cka	strn3	Strn3	STRN3
ClC-b	clcn7	Clcn7	CLCN7
ClC-c	clcn3	Clcn3	CLCN3
Clc	clta	Clta	CLTA
Clic	clic5a	Clic5	CLIC5
Clk	clocka	Clock	CLOCK
Cln3	cln3	Cln3	CLN3
Cln7	mfsd8	Mfsd8	MFSD8
Clp	cpsf4	Cpsf4	CPSF4
CG17599	cluap1	Cluap1	CLUAP1
CG17337	cndp2	Cndp2	CNDP2
Cog1	cog1	Cog1	COG1
Cog3	cog3	Cog3	COG3
Cog7	cog7	Cog7	COG7
Coprox	cpox	Cpox	CPOX
Coq2	coq2	Coq2	COQ2
CG9249	coq3	Coq3	COQ3
CG32174	coq4	Coq4	COQ4
CG2453	coq5	Coq5	COQ5
CG7277	coq6	Coq6	COQ6
CG30493	coq9	Coq9	COQ9
Cortactin	hcls1	Hcls1	HCLS1
Cp190	zbtb11	Zbtb11	ZBTB11
Cpr	porb	Por	POR
Cpsf100	cpsf2	Cpsf2	CPSF2
Cpsf160	cpsf1	Cpsf1	CPSF1
CG7185	cpsf6	Cpsf6	CPSF6
Cpsf73	cpsf3	Cpsf3	CPSF3
Crag	dennd4a	Dennd4a	DENND4A
CrebA	creb3l2	Creb3l2	CREB3L2
CrebB	crema	Crem	CREM
Crk	crk	Crk	CRK
Crtc	crtc3	Crtc3	CRTC3
Cse1	cse1l	Cse1l	CSE1L
Csk	csk	Csk	CSK
CstF50	cstf1	Cstf1	CSTF1
CstF64	cstf2	Cstf2	CSTF2
CtBP	ctbp1	Ctbp1	CTBP1
Ctf4	wdhd1	Wdhd1	WDHD1
Ctl1	slc44a1a	Slc44a1	SLC44A1
CtsB1	ctsba	Ctsb	CTSB
Cul2	cul2	Cul2	CUL2
Cul3	cul3a	Cul3	CUL3
Cul4	cul4b	Cul4b	CUL4B
Cul5	cul5a	Cul5	CUL5
Cwc25	cwc25	Cwc25	CWC25
CycB	ccnb1	Ccnb1	CCNB1
CycC	ccnc	Ccnc	CCNC
CycE	ccne1	Ccne1	CCNE1
CycG	ccng2	Ccng2	CCNG2
CycH	ccnh	Ccnh	CCNH
CycJ	ccnj	Ccnj	CCNJ
CycK	ccnk	Ccnk	CCNK
CycT	ccnt2a	Ccnt2	CCNT2
CycY	ccny	Ccny	CCNY
Cyp28c1	tbxas1	Tbxas1	TBXAS1
Cyp305a1	cyp2p8	Cyp2j6	CYP2J2
Cypl	ppil1	Ppil1	PPIL1
CysRS	cars	Cars	CARS
CysRS-m	cars2	Cars2	CARS2
D12	yeats2	Yeats2	YEATS2
D2hgdh	d2hgdh	D2hgdh	D2HGDH
DAAM	daam1b	Daam1	DAAM1
DCAF12	dcaf12	Dcaf12	DCAF12
DCP1	dcp1b	Dcp1b	DCP1B
DCP2	dcp2	Dcp2	DCP2
DCTN2-p50	dctn2	Dctn2	DCTN2
DCTN3-p24	dctn3	Dctn3	DCTN3
DCTN4-p62	dctn4	Dctn4	DCTN4
DCTN5-p25	dctn5	Dctn5	DCTN5
DCX-EMAP	eml3	Eml3	EML3
DENR	denr	Denr	DENR
DMAP1	dmap1	Dmap1	DMAP1
DNAlig1	lig1	Lig1	LIG1
DNAlig3	lig3	Lig3	LIG3
DNAlig4	lig4	Lig4	LIG4
DNApol-alpha180	pola1	Pola1	POLA1
DNApol-alpha50	prim1	Prim1	PRIM1
DNApol-alpha60	prim2	Prim2	PRIM2
DNApol-alpha73	pola2	Pola2	POLA2
DNApol-delta	pold1	Pold1	POLD1
DNApol-epsilon255	pole	Pole	POLE
DNApol-epsilon58	pole2	Pole2	POLE2
DNApol-eta	polh	Polh	POLH
DNApol-gamma35	polg2	Polg2	POLG2
DNApol-iota	poli	Poli	POLI
DNaseII	dnase2	Dnase2a	DNASE2
DOR	tp53inp1	Trp53inp1	TP53INP1
DPCoAC	slc25a42	Slc25a42	SLC25A42
DUBAI	usp38	Usp38	USP38
Dad1	dad1	Dad1	DAD1
Dak1	cmpk	Cmpk1	CMPK1
Dap160	itsn1	Itsn1	ITSN1
Dark	apaf1	Apaf1	APAF1
Daxx	daxx	Daxx	DAXX
Dbp21E2	ddx28	Ddx28	DDX28
Dbp45A	ddx49	Ddx49	DDX49
Dbp73D	ddx51	Ddx51	DDX51
Dbp80	ddx19	Ddx19a	DDX19A
CG13890	eci2	Eci2	ECI2
Ddx1	ddx1	Ddx1	DDX1
Deaf1	deaf1	Deaf1	DEAF1
Dek	dek	Dek	DEK
Der-1	derl1	Derl1	DERL1
Der-2	derl2	Derl2	DERL2
CG8525	dera	Dera	DERA
Dfd	hoxb4a	Hoxb4	HOXB4
Dg	dag1	Dag1	DAG1
Dgk	dgkaa	Dgka	DGKA
Dgkepsilon	dgke	Dgke	DGKE
Dhap-at	gnpat	Gnpat	GNPAT
Dhfr	dhfr	Dhfr	DHFR
Dhod	dhodh	Dhodh	DHODH
DhpD	gda	Gda	GDA
Dhpr	qdpra	Qdpr	QDPR
Dhx15	dhx15	Dhx15	DHX15
Dim1	txnl4a	Txnl4a	TXNL4A
Dis3	dis3	Dis3	DIS3
Dis3l2	dis3l2	Dis3l2	DIS3L2
Dlic	dync1li2	Dync1li2	DYNC1LI2
CG6971	dnali1	Dnali1	DNALI1
Doa	clk2a	Clk2	CLK2
Dp1	hdlbpa	Hdlbp	HDLBP
Dpck	dcakd	Dcakd	DCAKD
Dph1	dph1	Dph1	DPH1
Dph5	dph5	Dph5	DPH5
Dpit47	ttc4	Ttc4	TTC4
DppIII	dpp3	Dpp3	DPP3
Drak	stk17b	Stk17b	STK17B
Drat	vat1	Vat1	VAT1
Drep4	dffb	Dffb	DFFB
Droj2	dnaja1	Dnaja1	DNAJA1
Dronc	casp2	Casp2	CASP2
Drp1	dnm1l	Dnm1l	DNM1L
Dsor1	map2k2a	Map2k2	MAP2K2
Dtd	dtd1	Dtd1	DTD1
Duba	otud5a	Otud5	OTUD5
Dyb	dtnbb	Dtnb	DTNB
Dyrk2	dyrk4	Dyrk4	DYRK4
Dyrk3	dyrk2	Dyrk2	DYRK2
Dysb	dtnbp1a	Dtnbp1	DTNBP1
E(Pc)	epc1a	Epc1	EPC1
E(bx)	bptf	Bptf	BPTF
E(z)	ezh2	Ezh2	EZH2
E2f2	e2f5	E2f5	E2F5
ECSIT	ecsit	Ecsit	ECSIT
EDTP	mtmr14	Mtmr14	MTMR14
ERp60	pdia3	Pdia3	PDIA3
Eaf	eaf1	Eaf1	EAF1
Eaf6	meaf6	Meaf6	MEAF6
EcR	nr1h3	Nr1h3	NR1H3
Echs1	echs1	Echs1	ECHS1
Edc3	edc3	Edc3	EDC3
Edem1	edem2	Edem2	EDEM2
Egfr	erbb3a	Erbb3	ERBB3
Ehbp1	ehbp1l1b	Ehbp1l1	EHBP1L1
Eip71CD	msra	Msra	MSRA
Eip74EF	elf2b	Elf2	ELF2
Eip93F	lcor	Lcor	LCOR
Elp2	elp2	Elp2	ELP2
Elp3	elp3	Elp3	ELP3
CG14215	ahctf1	Ahctf1	AHCTF1
EndoB	sh3glb2b	Sh3glb2	SH3GLB2
Ent3	slc29a4	Slc29a4	SLC29A4
Eps-15	eps15l1a	Eps15l1	EPS15L1
Ercc1	ercc1	Ercc1	ERCC1
Etf-QO	etfdh	Etfdh	ETFDH
Etl1	smarcad1a	Smarcad1	SMARCAD1
Ets97D	gabpa	Gabpa	GABPA
Evi5	evi5b	Evi5	EVI5
Exd2	exd2	Exd2	EXD2
Exo70	exoc7	Exoc7	EXOC7
Exo84	exoc8	Exoc8	EXOC8
FANCI	fanci	Fanci	FANCI
FBXO11	fbxo11a	Fbxo11	FBXO11
FER	fes	Fes	FES
FRG1	frg1	Frg1	FRG1
Faa	fah	Fah	FAH
Faf2	faf2	Faf2	FAF2
Fak	ptk2ab	Ptk2	PTK2
Fancd2	fancd2	Fancd2	FANCD2
Fancl	fancl	Fancl	FANCL
Fancm	fancm	Fancm	FANCM
Fbl6	fbxl6	Fbxl6	FBXL6
Fbw5	fbxw5	Fbxw5	FBXW5
Fbxl4	fbxl4	Fbxl4	FBXL4
Fcp1	ctdp1	Ctdp1	CTDP1
Fdh	adh5	Adh5	ADH5
Fdx2	fdx1	Fdx1	FDX1
FeCH	fech	Fech	FECH
Fen1	fen1	Fen1	FEN1
Fer3HCH	fth1a	Fth1	FTH1
Fibp	fibpb	Fibp	FIBP
Fic	ficd	Ficd	FICD
Fign	fignl1	Fignl1	FIGNL1
Fim	pls3	Pls3	PLS3
Fip1	fip1l1b	Fip1l1	FIP1L1
Fitm	fitm2	Fitm2	FITM2
Fkbp12	fkbp1aa	Fkbp1a	FKBP1A
Fkbp59	fkbp4	Fkbp4	FKBP4
Fmr1	fmr1	Fmr1	FMR1
Fnta	fnta	Fnta	FNTA
FoxK	foxk1	Foxk1	FOXK1
FoxP	foxp1b	Foxp1	FOXP1
Fpps	fdps	Fdps	FDPS
Frl	fmnl2a	Fmnl2	FMNL2
Fs(2)Ket	kpnb1	Kpnb1	KPNB1
Fsn	fbxo45	Fbxo45	FBXO45
FucT6	fut8a	Fut8	FUT8
FucTB	fut10	Fut10	FUT10
Fuca	fuca2	Fuca2	FUCA2
GAA1	gpaa1	Gpaa1	GPAA1
GAPcenA	rabgap1l	Rabgap1l	RABGAP1L
GC	ggcx	Ggcx	GGCX
GCC185	golga3	Golga3	GOLGA3
GCC88	gcc1	Gcc1	GCC1
GCS1	mogs	Mogs	MOGS
GCS2alpha	ganab	Ganab	GANAB
GLS	glsa	Gls	GLS
GM130	golga2	Golga2	GOLGA2
GMF	gmfb	Gmfb	GMFB
Gadd45	gadd45ga	Gadd45g	GADD45G
Gale	gale	Gale	GALE
Galk	galk2	Galk2	GALK2
Galphaq	gna11a	Gna11	GNA11
Galphas	gnas	Gnas	GNAS
Galt	galt	Galt	GALT
CG1657	gapvd1	Gapvd1	GAPVD1
Gart	gart	Gart	GART
Gas8	gas8	Gas8	GAS8
GatA	qrsl1	Qrsl1	QRSL1
Gbeta13F	gnb1b	Gnb1	GNB1
Gclc	gclc	Gclc	GCLC
Gclm	gclm	Gclm	GCLM
Gcn5	kat2b	Kat2b	KAT2B
CG18812	gdap2	Gdap2	GDAP2
Gdh	glud1b	Glud1	GLUD1
Gdi	gdi1	Gdi1	GDI1
CG3773	polr2m	Polr2m	POLR2M
Ge-1	edc4	Edc4	EDC4
Gel	scin	Scin	SCIN
Gem3	ddx20	Ddx20	DDX20
Gga	gga1	Gga1	GGA1
Ggamma1	gng7	Gng7	GNG7
Gint3	ubxn6	Ubxn6	UBXN6
Gip	hyi	Hyi	HYI
Girdin	ccdc88c	Ccdc88c	CCDC88C
Git	git2a	Git2	GIT2
GlcAT-I	b3gat3	B3gat3	B3GAT3
GlcT	ugcg	Ugcg	UGCG
Gle1	gle1	Gle1	GLE1
GlnRS	qars	Qars	QARS
Glo1	glo1	Glo1	GLO1
GluProRS	eprs	Eprs	EPRS
GluRIA	gria3b	Gria3	GRIA3
Glut4EF	znf704	Zfp704	ZNF704
GlyP	pygma	Pygm	PYGM
GlyRS	gars	Gars	GARS
Gmap	trip11	Trip11	TRIP11
Gmd	gmds	Gmds	GMDS
Gmer	tsta3	Tsta3	TSTA3
Gnf1	rfc1	Rfc1	RFC1
Gnmt	gnmt	Gnmt	GNMT
Gnpnat	gnpnat1	Gnpnat1	GNPNAT1
Golgin245	golga4	Golga4	GOLGA4
Golgin84	golga5	Golga5	GOLGA5
CG33052	gorab	Gorab	GORAB
Gos28	gosr1	Gosr1	GOSR1
Got1	got1	Got1	GOT1
Got2	got2a	Got2	GOT2
Gp210	nup210	Nup210	NUP210
Gp93	hsp90b1	Hsp90b1	HSP90B1
Gpdh1	gpd1a	Gpd1	GPD1
Grasp65	gorasp1a	Gorasp1	GORASP1
Grip71	nedd1	Nedd1	NEDD1
Grip75	tubgcp4	Tubgcp4	TUBGCP4
Gs1	glulb	Glul	GLUL
GstS1	gstm.2	Gstm4	GSTM4
Gug	rerea	Rere	RERE
Gyg	gyg1b	Gyg	GYG1
H2.0	hlx1	Hlx	HLX
HBS1	hbs1l	Hbs1l	HBS1L
HDAC1	hdac1	Hdac1	HDAC1
HDAC11	hdac11	Hdac11	HDAC11
HDAC3	hdac3	Hdac3	HDAC3
HDAC4	hdac5	Hdac5	HDAC5
HDAC6	hdac6	Hdac6	HDAC6
HERC2	herc2	Herc2	HERC2
HLH3B	tal1	Tal1	TAL1
HPS1	hps1	Hps1	HPS1
HPS4	hps4	Hps4	HPS4
HSPBAP1	hspbap1	Hspbap1	HSPBAP1
CG8184	huwe1	Huwe1	HUWE1
CG11208	hacl1	Hacl1	HACL1
Hakai	cbll1	Cbll1	CBLL1
Hat1	hat1	Hat1	HAT1
Hcs	hlcs	Hlcs	HLCS
Hdc	hdc	Hdc	HDC
Hel89B	btaf1	Btaf1	BTAF1
Hem	nckap1	Nckap1	NCKAP1
HemK1	hemk1	Hemk1	HEMK1
HemK2	n6amt1	N6amt1	N6AMT1
Herp	herpud2	Herpud2	HERPUD2
Hers	bahd1	Bahd1	BAHD1
Hesr	her2	Hes5	HES5
Hexim	hexim1	Hexim1	HEXIM1
Hip1	hip1	Hip1	HIP1
Hipk	hipk3b	Hipk3	HIPK3
Hira	hira	Hira	HIRA
His2A:CG31618	h2afx	H2afx	H2AFX
His2Av	h2afva	H2afv	H2AFV
His3.3B	h3f3a	H3f3a	H3F3A
HisRS	hars	Hars	HARS
Hlc	ddx56	Ddx56	DDX56
Hmg-2	hmg20a	Hmg20a	HMG20A
Hmgcr	hmgcra	Hmgcr	HMGCR
Hmgs	hmgcs1	Hmgcs1	HMGCS1
Hmt-1	abcb6a	Abcb6	ABCB6
Ho	hmox2a	Hmox2	HMOX2
Hph	egln1a	Egln1	EGLN1
Hpr1	thoc1	Thoc1	THOC1
Hr38	nr4a2a	Nr4a2	NR4A2
Hr78	nr2c2	Nr2c2	NR2C2
Hrb27C	dazap1	Dazap1	DAZAP1
Hrd3	sel1l	Sel1l	SEL1L
Hrs	hgs	Hgs	HGS
Hs2st	hs2st1a	Hs2st1	HS2ST1
Hs3st-B	hs3st3b1b	Hs3st3b1	HS3ST3B1
Hsc70-3	hspa5	Hspa5	HSPA5
Hsc70-5	hspa9	Hspa9	HSPA9
Hsepi	glceb	Glce	GLCE
Hsf	hsf2	Hsf2	HSF2
Hsp83	hsp90ab1	Hsp90ab1	HSP90AB1
CG6406	fam126a	Fam126a	FAM126A
IA-2	ptprna	Ptprn	PTPRN
ICA69	ical1	Ica1l	ICA1L
CG30441	ift20	Ift20	IFT20
CG15161	ift46	Ift46	IFT46
IFT52	ift52	Ift52	IFT52
CG3259	traf3ip1	Traf3ip1	TRAF3IP1
IFT57	ift57	Ift57	IFT57
IKKbeta	ikbkb	Ikbkb	IKBKB
IKKepsilon	tbk1	Tbk1	TBK1
INPP5E	inpp5e	Inpp5e	INPP5E
Ide	ide	Ide	IDE
Idh	idh1	Idh1	IDH1
Idh3b	idh3b	Idh3b	IDH3B
CG5919	idi1	Idi1	IDI1
Ids	ids	Ids	IDS
Ih	hcn3	Hcn3	HCN3
IleRS	iars	Iars	IARS
IleRS-m	iars2	Iars2	IARS2
Ilk	ilk	Ilk	ILK
Ilp4	insl3	Insl3	INSL3
Iml1	depdc5	Depdc5	DEPDC5
Impbeta11	ipo11	Ipo11	IPO11
InR	igf1ra	Igf1r	IGF1R
Ing3	ing3	Ing3	ING3
Ing5	ing5a	Ing5	ING5
Ino80	ino80	Ino80	INO80
IntS1	ints1	Ints1	INTS1
IntS10	ints10	Ints10	INTS10
IntS12	ints12	Ints12	INTS12
IntS2	ints2	Ints2	INTS2
IntS3	ints3	Ints3	INTS3
IntS4	ints4	Ints4	INTS4
IntS8	ints8	Ints8	INTS8
IntS9	ints9	Ints9	INTS9
Invadolysin	lmln	Lmln	LMLN
Ip259	nsa2	Nsa2	NSA2
Ipk1	ippk	Ippk	IPPK
Ipk2	ipmkb	Ipmk	IPMK
Irbp	xrcc6	Xrcc6	XRCC6
Irbp18	cebpg	Cebpg	CEBPG
Ire1	ern2	Ern1	ERN1
CG11982	rnf115	Rnf115	RNF115
IscU	iscub	Iscu	ISCU
JHDM2	kdm3b	Kdm3b	KDM3B
JIL-1	rps6ka5	Rps6ka5	RPS6KA5
JMJD4	jmjd4	Jmjd4	JMJD4
JTBR	jtb	Jtb	JTB
Jafrac1	prdx2	Prdx2	PRDX2
Jafrac2	prdx4	Prdx4	PRDX4
JhI-21	slc7a5	Slc7a5	SLC7A5
Jra	jund	Jund	JUND
Jwa	arl6ip5a	Arl6ip5	ARL6IP5
KCNQ	kcnq5b	Kcnq5	KCNQ5
KFase	afmid	Afmid	AFMID
KLHL18	klhl18	Klhl18	KLHL18
KP78b	mark2b	Mark2	MARK2
Kank	kank3	Kank3	KANK3
Kap-alpha1	kpna6	Kpna6	KPNA6
Karybeta3	kpnb3	Ipo5	IPO5
Kat60	katnal1	Katnal1	KATNAL1
Kdm2	kdm2ab	Kdm2a	KDM2A
Kdm4B	kdm4ab	Kdm4a	KDM4A
Keap1	keap1b	Keap1	KEAP1
Khc	kif5ba	Kif5b	KIF5B
Khc-73	kif13a	Kif13a	KIF13A
Kif19A	kif19	Kif19a	KIF19
Kif3C	kif17	Kif17	KIF17
Klc	klc1a	Klc1	KLC1
Klp3A	kif4	Kif4	KIF4A
Klp59D	kif2c	Kif2c	KIF2C
Klp64D	kif3a	Kif3a	KIF3A
Klp67A	kif18a	Kif18a	KIF18A
Klp68D	kif3b	Kif3b	KIF3B
Klp98A	kif16ba	Kif16b	KIF16B
Kr-h1	znf384l	Zfp384	ZNF384
Kr-h2	tmem33	Tmem33	TMEM33
KrT95D	pacs2	Pacs2	PACS2
Krn	nrg1	Nrg1	NRG1
L2HGDH	l2hgdh	L2hgdh	L2HGDH
LBR	lbr	Lbr	LBR
LIMK1	limk1a	Limk1	LIMK1
LPCAT	lpcat1	Lpcat1	LPCAT1
LRP1	lrp1ab	Lrp1	LRP1
LSm-4	commd5	Commd5	COMMD5
LSm1	lsm1	Lsm1	LSM1
LTV1	ltv1	Ltv1	LTV1
La	ssb	Ssb	SSB
Lamp1	lamp2	Lamp2	LAMP2
LanB1	lamb2	Lamb2	LAMB2
LanB2	lamc1	Lamc1	LAMC1
Lar	ptprfb	Ptprf	PTPRF
Larp4B	larp4aa	Larp4	LARP4
Larp7	larp7	Larp7	LARP7
Las	lias	Lias	LIAS
Lasp	lasp1	Lasp1	LASP1
Ldh	ldha	Ldha	LDHA
Lerp	igf2r	Igf2r	IGF2R
Letm1	letm1	Letm1	LETM1
LeuRS	larsb	Lars	LARS
LeuRS-m	lars2	Lars2	LARS2
Lim1	lhx1a	Lhx1	LHX1
Liprin-beta	ppfibp1b	Ppfibp1	PPFIBP1
Liprin-gamma	kazna	Kazn	KAZN
Lk6	mknk1	Mknk1	MKNK1
Lkb1	stk11	Stk11	STK11
Lnk	sh2b1	Sh2b1	SH2B1
Lon	lonp1	Lonp1	LONP1
Lpin	lpin1	Lpin1	LPIN1
Lsm10	lsm10	Lsm10	LSM10
Lsm11	lsm11	Lsm11	LSM11
Lst8	mlst8	Mlst8	MLST8
LysRS	kars	Kars	KARS
CG3711	lztr1	Lztr1	LZTR1
MAN1	lemd3	Lemd3	LEMD3
MAPk-Ak2	mapkapk2a	Mapkapk2	MAPKAPK2
MBD-R2	phf20b	Phf20	PHF20
MBD-like	mbd3a	Mbd3	MBD3
MCPH1	mcph1	Mcph1	MCPH1
MCTS1	mcts1	Mcts1	MCTS1
MED10	med10	Med10	MED10
MED11	med11	Med11	MED11
MED14	med14	Med14	MED14
MED15	med15	Med15	MED15
MED16	med16	Med16	MED16
MED18	med18	Med18	MED18
MED20	med20	Med20	MED20
MED21	med21	Med21	MED21
MED23	med23	Med23	MED23
MED24	med24	Med24	MED24
MED26	crsp7	Med26	MED26
MED27	med27	Med27	MED27
MED28	med28	Med28	MED28
MED30	med30	Med30	MED30
MED31	med31	Med31	MED31
MED4	med4	Med4	MED4
MED6	med6	Med6	MED6
MED7	med7	Med7	MED7
MESK2	ndrg3b	Ndrg3	NDRG3
MFS16	slc37a2	Slc37a2	SLC37A2
MFS18	slc17a9b	Slc17a9	SLC17A9
MICAL-like	micall1a	Micall1	MICALL1
MKP-4	dusp12	Dusp12	DUSP12
MRP	abcc1	Abcc1	ABCC1
MSBP	pgrmc1	Pgrmc1	PGRMC1
MTPAP	mtpap	Mtpap	MTPAP
MYPT-75D	ppp1r16a	Ppp1r16a	PPP1R16A
Mad1	mad1l1	Mad1l1	MAD1L1
Madm	nrbp1	Nrbp1	NRBP1
Manf	manf	Manf	MANF
Marcal1	smarcal1	Smarcal1	SMARCAL1
Marf	mfn2	Mfn2	MFN2
Mat1	mnat1	Mnat1	MNAT1
Mat89Ba	nol6	Nol6	NOL6
Mau2	mau2	Mau2	MAU2
Max	max	Max	MAX
Mbs	ppp1r12a	Ppp1r12a	PPP1R12A
Mccc1	mccc1	Mccc1	MCCC1
Mccc2	mccc2	Mccc2	MCCC2
Mcm10	mcm10	Mcm10	MCM10
Mcm2	mcm2	Mcm2	MCM2
Mcm3	mcm3	Mcm3	MCM3
Mcm5	mcm5	Mcm5	MCM5
Mcm6	mcm6	Mcm6	MCM6
Mcm7	mcm7	Mcm7	MCM7
Mct1	slc16a12b	Slc16a12	SLC16A12
Mctp	mctp1b	Mctp1	MCTP1
Mdh1	mdh1aa	Mdh1	MDH1
Mef2	mef2cb	Mef2c	MEF2C
CG7466	megf8	Megf8	MEGF8
Mekk1	map3k4	Map3k4	MAP3K4
Meltrin	adam12	Adam12	ADAM12
Membrin	gosr2	Gosr2	GOSR2
Mer	nf2a	Nf2	NF2
Mes4	pole4	Pole4	POLE4
Mesh1	hddc3	Hddc3	HDDC3
MetRS	mars	Mars	MARS
MetRS-m	mars2	Mars2	MARS2
Mettl14	mettl14	Mettl14	METTL14
Mettl3	mettl3	Mettl3	METTL3
Mfap1	mfap1	Mfap1b	MFAP1
Mfe2	hsd17b4	Hsd17b4	HSD17B4
Mgat2	mgat2	Mgat2	MGAT2
Mgstl	mgst1.1	Mgst1	MGST1
Mink	nusap1	Nusap1	NUSAP1
Miro	rhot1a	Rhot1	RHOT1
Mitofilin	immt	Immt	IMMT
Mkk4	map2k4a	Map2k4	MAP2K4
Mkp3	dusp7	Dusp7	DUSP7
Mks1	mks1	Mks1	MKS1
Mlc-c	myl6	Myl6	MYL6
Mlc2	myl10	Myl10	MYL10
Mlf	mlf2	Mlf2	MLF2
Mlh1	mlh1	Mlh1	MLH1
Mlp60A	csrp3	Csrp3	CSRP3
Mmp1	mmp14b	Mmp14	MMP14
Mms19	mms19	Mms19	MMS19
Mnn1	men1	Men1	MEN1
Mo25	cab39l	Cab39l	CAB39L
Mob2	mob2b	Mob2	MOB2
Mob3	mob3c	Mob3c	MOB3C
Mob4	mob4	Mob4	MOB4
Mocs1	mocs1	Mocs1	MOCS1
Moe	msna	Msn	MSN
Mondo	mlxip	Mlxip	MLXIP
Mp	col15a1b	Col15a1	COL15A1
CG8417	mpi	Mpi	MPI
Mpp6	mphosph6	Mphosph6	MPHOSPH6
Msh6	msh6	Msh6	MSH6
Mt2	trdmt1	Trdmt1	TRDMT1
CG34424	mthfs	Mthfs	MTHFS
Mtor	tprb	Tpr	TPR
Mtpalpha	hadhaa	Hadha	HADHA
Mulk	agk	Agk	AGK
Mvd	mvda	Mvd	MVD
Mvl	slc11a2	Slc11a2	SLC11A2
Myb	mybl1	Mybl1	MYBL1
Mybbp1A	mybbp1a	Mybbp1a	MYBBP1A
Myc	mycb	Myc	MYC
Myd88	myd88	Myd88	MYD88
Myo61F	myo1cb	Myo1c	MYO1C
Myo95E	myo1b	Myo1b	MYO1B
Mys45A	sdad1	Sdad1	SDAD1
Myt1	pkmyt1	Pkmyt1	PKMYT1
NANS	nansa	Nans	NANS
NC2alpha	drap1	Drap1	DRAP1
NC2beta	dr1	Dr1	DR1
ND-13A	ndufs6	Ndufs6	NDUFS6
ND-13B	ndufa5	Ndufa5	NDUFA5
ND-15	ndufs5	Ndufs5	NDUFS5
ND-18	ndufs4	Ndufs4	NDUFS4
ND-19	ndufa8	Ndufa8	NDUFA8
ND-23	ndufs8a	Ndufs8	NDUFS8
ND-30	ndufs3	Ndufs3	NDUFS3
ND-39	ndufa9a	Ndufa9	NDUFA9
ND-42	ndufa10	Ndufa10	NDUFA10
ND-75	ndufs1	Ndufs1	NDUFS1
ND-ACP	ndufab1b	Ndufab1	NDUFAB1
ND-ASHI	ndufb8	Ndufb8	NDUFB8
ND-B12	ndufb3	Ndufb3	NDUFB3
ND-B14	ndufa6	Ndufa6	NDUFA6
ND-B14.5B	ndufc2	Ndufc2	NDUFC2
ND-B14.7	ndufa11	Ndufa11	NDUFA11
ND-B15	ndufb4	Ndufb4	NDUFB4
ND-B16.6	ndufa13	Ndufa13	NDUFA13
ND-B17.2	ndufa12	Ndufa12	NDUFA12
ND-B18	ndufb7	Ndufb7	NDUFB7
ND-B22	ndufb9	Ndufb9	NDUFB9
ND-B8	ndufa2	Ndufa2	NDUFA2
ND-MLRQ	ndufa4	Ndufa4	NDUFA4
ND-MWFE	ndufa1	Ndufa1	NDUFA1
ND-PDSW	ndufb10	Ndufb10	NDUFB10
ND-SGDH	ndufb5	Ndufb5	NDUFB5
NHP2	nhp2	Nhp2	NHP2
NLaz	apodb	Apod	APOD
NP15.6	ndufb11	Ndufb11	NDUFB11
NTPase	entpd5a	Entpd5	ENTPD5
NUCB1	nucb2b	Nucb2	NUCB2
Naa35	naa35	Naa35	NAA35
Naa40	naa40	Naa40	NAA40
Nab2	zc3h14	Zc3h14	ZC3H14
Nadsyn	nadsyn1	Nadsyn1	NADSYN1
Nak	bmp2k	Bmp2k	BMP2K
Nap1	nap1l1	Nap1l1	NAP1L1
Ncoa6	ncoa6	Ncoa6	NCOA6
Ndc80	ndc80	Ndc80	NDC80
CG4747	glyr1	Glyr1	GLYR1
Ndfip	ndfip1	Ndfip1	NDFIP1
Nedd8	nedd8	Nedd8	NEDD8
Nek2	nek2	Nek2	NEK2
Nep3	ece1	Ece1	ECE1
Neto	neto2b	Neto2	NETO2
Neurl4	neurl4	Neurl4	NEURL4
Neurochondrin	ncdn	Ncdn	NCDN
Nf-YA	nfya	Nfya	NFYA
Nf-YB	nfyba	Nfyb	NFYB
Nf-YC	nfyc	Nfyc	NFYC
Nf1	nf1b	Nf1	NF1
NfI	nfic	Nfic	NFIC
Nhe1	slc9a8	Slc9a8	SLC9A8
Nhe3	slc9a6a	Slc9a6	SLC9A6
NiPp1	ppp1r8a	Ppp1r8	PPP1R8
Nipped-A	trrap	Trrap	TRRAP
NitFhit	nit1	Nit1	NIT1
Nle	nle1	Nle1	NLE1
Nmd3	nmd3	Nmd3	NMD3
Nmdmc	mthfd2	Mthfd2	MTHFD2
Nmt	nmt2	Nmt2	NMT2
Nnp-1	rrp1	Rrp1b	RRP1B
Noa36	znf330	Zfp330	ZNF330
Non1	gtpbp4	Gtpbp4	GTPBP4
Non3	rpf2	Rpf2	RPF2
Nop56	nop56	Nop56	NOP56
Nop60B	dkc1	Dkc1	DKC1
Nopp140	nolc1	Nolc1	NOLC1
Nost	nostrin	Nostrin	NOSTRIN
Not1	cnot1	Cnot1	CNOT1
Not10	cnot10	Cnot10	CNOT10
Not3	cnot3a	Cnot3	CNOT3
Npl4	nploc4	Nploc4	NPLOC4
Nprl2	nprl2	Nprl2	NPRL2
Nprl3	nprl3	Nprl3	NPRL3
Ns1	gnl3l	Gnl3l	GNL3L
Ns2	gnl2	Gnl2	GNL2
Ns3	lsg1	Lsg1	LSG1
Ns4	gnl1	Gnl1	GNL1
Nse1	nsmce1	Nsmce1	NSMCE1
Nse4	nsmce4a	Nsmce4a	NSMCE4A
Nsun2	nsun2	Nsun2	NSUN2
Nsun5	nsun5	Nsun5	NSUN5
CG43143	nuak2	Nuak2	NUAK2
Nufip	nufip1	Nufip1	NUFIP1
CG7927	tcf25	Tcf25	TCF25
Nup107	nup107	Nup107	NUP107
Nup133	nup133	Nup133	NUP133
Nup153	nup153	Nup153	NUP153
Nup154	nup155	Nup155	NUP155
Nup160	nup160	Nup160	NUP160
Nup188	nup188	Nup188	NUP188
Nup205	nup205	Nup205	NUP205
Nup214	nup214	Nup214	NUP214
Nup35	nup35	Nup35	NUP35
Nup358	ranbp1	Ranbp1	RANBP1
Nup37	nup37	Nup37	NUP37
Nup43	nup43	Nup43	NUP43
Nup44A	seh1l	Seh1l	SEH1L
Nup50	nup50	Nup50	NUP50
Nup58	nup58	Nupl1	NUP58
Nup62	nup62l	Nup62	NUP62
Nup75	nup85	Nup85	NUP85
Nup98-96	nup98	Nup98	NUP98
Nurf-38	ppa2	Ppa2	PPA2
Nxt1	nxt2	Nxt2	NXT2
O-fut1	pofut1	Pofut1	POFUT1
O-fut2	pofut2	Pofut2	POFUT2
ORMDL	ormdl3	Ormdl3	ORMDL3
CG6404	oxa1l	Oxa1l	OXA1L
Oat	oat	Oat	OAT
Oatp26F	slco4a1	Slco4a1	SLCO4A1
Ocrl	ocrl	Ocrl	OCRL
Oda	oaz1a	Oaz1	OAZ1
Ogg1	ogg1	Ogg1	OGG1
Orc1	orc1	Orc1	ORC1
Orc2	orc2	Orc2	ORC2
Orc3	orc3	Orc3	ORC3
Orc4	orc4	Orc4	ORC4
Orc5	orc5	Orc5	ORC5
Orc6	orc6	Orc6	ORC6
Oscillin	gnpda2	Gnpda2	GNPDA2
Oseg2	ift172	Ift172	IFT172
Oseg4	wdr35	Wdr35	WDR35
Oseg5	ift80	Ift80	IFT80
Oseg6	wdr19	Wdr19	WDR19
Ost48	ddost	Ddost	DDOST
OstDelta	rpn2	Rpn2	RPN2
Ostgamma	magt1	Magt1	MAGT1
P32	c1qbp	C1qbp	C1QBP
P58IPK	dnajc3a	Dnajc3	DNAJC3
PAN2	pan2	Pan2	PAN2
PAPLA1	ddhd2	Ddhd2	DDHD2
PCB	pcxb	Pcx	PC
PCID2	pcid2	Pcid2	PCID2
PDCD-5	pdcd5	Pdcd5	PDCD5
PEK	eif2ak3	Eif2ak3	EIF2AK3
PGAP1	pgap1	Pgap1	PGAP1
PGAP3	pgap3	Pgap3	PGAP3
PGRP-LB	pglyrp2	Pglyrp2	PGLYRP2
PHGPx	gpx4b	Gpx4	GPX4
PI4KIIIalpha	pi4kaa	Pi4ka	PI4KA
PICK1	pick1	Pick1	PICK1
PIG-A	piga	Piga	PIGA
PIG-B	pigb	Pigb	PIGB
PIG-C	pigc	Pigc	PIGC
PIG-F	pigf	Pigf	PIGF
PIG-H	pigh	Pigh	PIGH
PIG-K	pigk	Pigk	PIGK
PIG-L	pigl	Pigl	PIGL
PIG-M	pigm	Pigm	PIGM
PIG-O	pigo	Pigo	PIGO
PIG-P	pigp	Pigp	PIGP
PIG-Q	pigq	Pigq	PIGQ
PIG-S	pigs	Pigs	PIGS
PIG-T	pigt	Pigt	PIGT
PIG-U	pigu	Pigu	PIGU
PIG-V	pigv	Pigv	PIGV
PIG-X	pigx	Pigx	PIGX
PIP5K59B	pip5k1bb	Pip5k1b	PIP5K1B
PKD	prkd3	Prkd3	PRKD3
PNUTS	ppp1r10	Ppp1r10	PPP1R10
POLDIP2	poldip2	Poldip2	POLDIP2
POSH	sh3rf1	Sh3rf1	SH3RF1
PPP4R2r	ppp4r2a	Ppp4r2	PPP4R2
PQBP1	pqbp1	Pqbp1	PQBP1
PRAS40	akt1s1	Akt1s1	AKT1S1
PRL-1	ptp4a2b	Ptp4a2	PTP4A2
PSR	jmjd6	Jmjd6	JMJD6
PTPMT1	ptpmt1	Ptpmt1	PTPMT1
Pabp2	pabpn1	Pabpn1	PABPN1
Paf-AHalpha	pafah1b2	Pafah1b2	PAFAH1B2
Paics	paics	Paics	PAICS
Paip2	paip2b	Paip2b	PAIP2B
Papss	papss2b	Papss2	PAPSS2
Papst2	slc35b3	Slc35b3	SLC35B3
Parp	parp1	Parp1	PARP1
[truncated: 2,268 more rows]
