# Supplementary material for: Molecular traces of Drosophila hemocytes reveal transcriptomic conservation with vertebrate myeloid cells
Source: PLoS Genet. 2023 Dec 19;19(12):e1011077. doi: 10.1371/journal.pgen.1011077 (PMC10763942; doi:10.1371/journal.pgen.1011077)
Supplement: S5 Table — (XLSX) [file pgen.1011077.s016.xlsx]

## Sheet: Fish~Mouse (fish)
GO biological process complete	Danio rerio - Ref. (n=25,704)	Found (n=3280)	Fold Enrichment	FDR
somatic diversification of immune receptors via germline recombination within a single locus (GO:0002562)	12	9	5.88	0.0134
somatic diversification of immune receptors (GO:0002200)	13	9	5.43	0.0182
somatic cell DNA recombination (GO:0016444)	13	9	5.43	0.0181
lymphocyte activation involved in immune response (GO:0002285)	12	8	5.22	0.0393
B cell activation (GO:0042113)	21	14	5.22	0.0011
B cell differentiation (GO:0030183)	14	9	5.04	0.0255
receptor signaling pathway via JAK-STAT (GO:0007259)	15	9	4.7	0.0342
receptor signaling pathway via STAT (GO:0097696)	15	9	4.7	0.0341
regulation of pattern recognition receptor signaling pathway (GO:0062207)	18	10	4.35	0.0288
negative regulation of response to biotic stimulus (GO:0002832)	19	10	4.12	0.0371
T cell differentiation (GO:0030217)	40	21	4.11	0.000248
secondary alcohol biosynthetic process (GO:1902653)	20	10	3.92	0.0473
cholesterol biosynthetic process (GO:0006695)	20	10	3.92	0.0471
mononuclear cell differentiation (GO:1903131)	58	28	3.78	3.15e-05
positive regulation of I-kappaB kinase/NF-kappaB signaling (GO:0043123)	41	19	3.63	0.00165
lymphocyte differentiation (GO:0030098)	54	25	3.63	0.000174
negative regulation of cell motility (GO:2000146)	49	21	3.36	0.00158
regulation of I-kappaB kinase/NF-kappaB signaling (GO:0043122)	59	25	3.32	0.00046
regulation of cysteine-type endopeptidase activity involved in apoptotic process (GO:0043281)	46	19	3.24	0.00472
positive regulation of endopeptidase activity (GO:0010950)	39	16	3.22	0.0145
negative regulation of cell migration (GO:0030336)	47	19	3.17	0.00569
positive regulation of cysteine-type endopeptidase activity involved in apoptotic process (GO:0043280)	35	14	3.13	0.0339
positive regulation of cysteine-type endopeptidase activity (GO:2001056)	36	14	3.05	0.0403
regulation of leukocyte differentiation (GO:1902105)	44	17	3.03	0.016
regulation of cysteine-type endopeptidase activity (GO:2000116)	55	21	2.99	0.00493
immune system development (GO:0002520)	37	14	2.97	0.0477
leukocyte differentiation (GO:0002521)	104	38	2.86	7.19e-05
T cell activation (GO:0042110)	67	24	2.81	0.00477
regulation of response to biotic stimulus (GO:0002831)	102	36	2.77	0.000188
regulation of hemopoiesis (GO:1903706)	66	23	2.73	0.00781
lymphocyte activation (GO:0046649)	94	32	2.67	0.0011
positive regulation of response to biotic stimulus (GO:0002833)	65	22	2.65	0.0132
regulation of innate immune response (GO:0045088)	95	32	2.64	0.00114
positive regulation of defense response (GO:0031349)	66	22	2.61	0.0146
positive regulation of innate immune response (GO:0045089)	64	21	2.57	0.021
positive regulation of response to external stimulus (GO:0032103)	93	30	2.53	0.00292
response to peptide (GO:1901652)	79	25	2.48	0.0134
negative regulation of locomotion (GO:0040013)	89	28	2.47	0.00644
leukocyte activation (GO:0045321)	120	37	2.42	0.0011
response to peptide hormone (GO:0043434)	78	24	2.41	0.0202
apoptotic signaling pathway (GO:0097190)	89	27	2.38	0.0156
regulation of cytokine production (GO:0001817)	113	34	2.36	0.00287
regulation of defense response (GO:0031347)	160	48	2.35	0.000212
convergent extension involved in gastrulation (GO:0060027)	82	24	2.29	0.0394
positive regulation of proteolysis (GO:0045862)	110	32	2.28	0.00865
immune response-activating signaling pathway (GO:0002757)	94	27	2.25	0.0217
wound healing (GO:0042060)	100	28	2.19	0.028
immune response-regulating signaling pathway (GO:0002764)	100	28	2.19	0.0278
cell activation (GO:0001775)	156	43	2.16	0.00202
regulation of endopeptidase activity (GO:0052548)	104	28	2.11	0.0495
cell population proliferation (GO:0008283)	149	40	2.1	0.00683
positive regulation of apoptotic process (GO:0043065)	133	35	2.06	0.0168
positive regulation of programmed cell death (GO:0043068)	134	35	2.05	0.0176
convergent extension (GO:0060026)	150	39	2.04	0.0109
negative regulation of intracellular signal transduction (GO:1902532)	166	43	2.03	0.00645
response to wounding (GO:0009611)	147	38	2.03	0.0138
regulation of response to stress (GO:0080134)	335	86	2.01	1.75e-05
gastrulation (GO:0007369)	242	62	2.01	0.000479
regulation of response to external stimulus (GO:0032101)	285	73	2.01	0.000101
regulation of immune response (GO:0050776)	249	63	1.98	0.000592
hemopoiesis (GO:0030097)	465	116	1.95	7.42e-07
regulation of immune system process (GO:0002682)	462	114	1.93	1.25e-06
chromosome segregation (GO:0007059)	175	43	1.93	0.0168
protein polyubiquitination (GO:0000209)	160	39	1.91	0.0289
regulation of cell migration (GO:0030334)	272	66	1.9	0.000914
cellular response to cytokine stimulus (GO:0071345)	186	45	1.9	0.0169
positive regulation of cell differentiation (GO:0045597)	180	43	1.87	0.0201
regulation of cell cycle process (GO:0010564)	241	57	1.85	0.0046
regulation of cell motility (GO:2000145)	292	69	1.85	0.0011
cytokine-mediated signaling pathway (GO:0019221)	178	42	1.85	0.0345
regulation of GTPase activity (GO:0043087)	268	63	1.84	0.0026
small GTPase mediated signal transduction (GO:0007264)	210	49	1.83	0.0168
negative regulation of transcription by RNA polymerase II (GO:0000122)	266	62	1.83	0.0034
positive regulation of immune response (GO:0050778)	181	42	1.82	0.0376
positive regulation of hydrolase activity (GO:0051345)	281	65	1.81	0.00274
cranial skeletal system development (GO:1904888)	244	56	1.8	0.00913
positive regulation of developmental process (GO:0051094)	279	64	1.8	0.00465
response to cytokine (GO:0034097)	205	47	1.8	0.0277
myeloid cell differentiation (GO:0030099)	203	46	1.78	0.0349
ameboidal-type cell migration (GO:0001667)	244	55	1.77	0.0157
regulation of locomotion (GO:0040012)	308	69	1.76	0.00377
apoptotic process (GO:0006915)	286	64	1.75	0.00714
DNA damage response (GO:0006974)	426	95	1.75	0.00033
regulation of catabolic process (GO:0009894)	301	67	1.74	0.00568
response to nitrogen compound (GO:1901698)	270	60	1.74	0.0122
regulation of hydrolase activity (GO:0051336)	468	103	1.72	0.000257
modification-dependent protein catabolic process (GO:0019941)	452	99	1.72	0.000418
ubiquitin-dependent protein catabolic process (GO:0006511)	440	96	1.71	0.000551
modification-dependent macromolecule catabolic process (GO:0043632)	460	100	1.7	0.000476
positive regulation of immune system process (GO:0002684)	288	62	1.69	0.0169
negative regulation of cellular biosynthetic process (GO:0031327)	511	110	1.69	0.000258
negative regulation of RNA metabolic process (GO:0051253)	442	95	1.68	0.000942
negative regulation of RNA biosynthetic process (GO:1902679)	405	87	1.68	0.00213
negative regulation of DNA-templated transcription (GO:0045892)	405	87	1.68	0.00211
negative regulation of signal transduction (GO:0009968)	490	105	1.68	0.000474
regulation of intracellular signal transduction (GO:1902531)	677	145	1.68	1.51e-05
negative regulation of biosynthetic process (GO:0009890)	528	113	1.68	0.000265
response to organonitrogen compound (GO:0010243)	257	55	1.68	0.0349
regulation of proteolysis (GO:0030162)	243	52	1.68	0.0459
morphogenesis of an epithelium (GO:0002009)	482	103	1.67	0.000548
regulation of cellular component biogenesis (GO:0044087)	333	71	1.67	0.0106
mitotic cell cycle process (GO:1903047)	277	59	1.67	0.0296
cellular response to stress (GO:0033554)	745	157	1.65	1.04e-05
negative regulation of nucleobase-containing compound metabolic process (GO:0045934)	491	103	1.64	0.000997
proteolysis involved in protein catabolic process (GO:0051603)	511	107	1.64	0.000875
cell cycle process (GO:0022402)	499	104	1.63	0.00109
negative regulation of cellular metabolic process (GO:0031324)	716	149	1.63	3.51e-05
negative regulation of cell communication (GO:0010648)	505	105	1.63	0.00116
negative regulation of signaling (GO:0023057)	505	105	1.63	0.00114
protein catabolic process (GO:0030163)	535	111	1.63	0.000794
DNA metabolic process (GO:0006259)	473	98	1.62	0.00193
negative regulation of macromolecule biosynthetic process (GO:0010558)	513	106	1.62	0.00128
tissue morphogenesis (GO:0048729)	572	118	1.62	0.000524
programmed cell death (GO:0012501)	325	67	1.62	0.0304
protein ubiquitination (GO:0016567)	530	109	1.61	0.00109
regulation of cell differentiation (GO:0045595)	496	102	1.61	0.00209
negative regulation of response to stimulus (GO:0048585)	608	125	1.61	0.000351
protein modification by small protein conjugation or removal (GO:0070647)	692	142	1.61	0.000122
cell death (GO:0008219)	327	67	1.61	0.0312
regulation of catalytic activity (GO:0050790)	798	162	1.59	4.45e-05
response to stress (GO:0006950)	1434	291	1.59	3.11e-09
immune system process (GO:0002376)	914	185	1.59	9.61e-06
mitotic cell cycle (GO:0000278)	348	70	1.58	0.0339
cell migration (GO:0016477)	673	135	1.57	0.000427
negative regulation of nitrogen compound metabolic process (GO:0051172)	802	160	1.56	0.000109
cell cycle (GO:0007049)	708	141	1.56	0.000351
regulation of anatomical structure morphogenesis (GO:0022603)	377	75	1.56	0.0312
protein modification by small protein conjugation (GO:0032446)	575	114	1.55	0.00242
positive regulation of molecular function (GO:0044093)	550	109	1.55	0.00343
regulation of developmental process (GO:0050793)	945	186	1.54	3.17e-05
regulation of molecular function (GO:0065009)	1005	197	1.54	2.08e-05
positive regulation of catalytic activity (GO:0043085)	478	93	1.52	0.0157
cell motility (GO:0048870)	721	140	1.52	0.000926
embryonic morphogenesis (GO:0048598)	740	143	1.51	0.000935
regulation of signal transduction (GO:0009966)	1424	275	1.51	3.87e-07
tube morphogenesis (GO:0035239)	601	116	1.51	0.00502
macromolecule catabolic process (GO:0009057)	666	128	1.51	0.00288
positive regulation of response to stimulus (GO:0048584)	782	150	1.5	0.000934
negative regulation of metabolic process (GO:0009892)	978	187	1.5	0.000119
regulation of response to stimulus (GO:0048583)	1816	345	1.49	1.54e-08
cellular response to chemical stimulus (GO:0070887)	870	163	1.47	0.000988
vasculature development (GO:0001944)	503	94	1.46	0.0423
regulation of multicellular organismal development (GO:2000026)	488	91	1.46	0.0457
embryo development (GO:0009790)	1186	221	1.46	7.19e-05
positive regulation of macromolecule metabolic process (GO:0010604)	1083	200	1.45	0.000284
negative regulation of macromolecule metabolic process (GO:0010605)	933	172	1.44	0.0011
regulation of signaling (GO:0023051)	1610	296	1.44	4.18e-06
regulation of cell communication (GO:0010646)	1605	295	1.44	4.23e-06
homeostatic process (GO:0042592)	681	124	1.43	0.0179
organonitrogen compound catabolic process (GO:1901565)	791	144	1.43	0.00741
positive regulation of nitrogen compound metabolic process (GO:0051173)	996	180	1.42	0.00179
positive regulation of metabolic process (GO:0009893)	1208	218	1.41	0.000427
regulation of protein metabolic process (GO:0051246)	865	156	1.41	0.00648
positive regulation of nucleobase-containing compound metabolic process (GO:0045935)	610	110	1.41	0.0416
vesicle-mediated transport (GO:0016192)	906	163	1.41	0.00517
response to organic substance (GO:0010033)	868	156	1.41	0.0066
positive regulation of biological process (GO:0048518)	2471	444	1.41	1.73e-08
catabolic process (GO:0009056)	1370	244	1.4	0.000255
anatomical structure morphogenesis (GO:0009653)	2163	385	1.39	7.79e-07
regulation of cellular component organization (GO:0051128)	881	156	1.39	0.012
anatomical structure formation involved in morphogenesis (GO:0048646)	833	147	1.38	0.0185
intracellular transport (GO:0046907)	967	169	1.37	0.0109
positive regulation of cellular process (GO:0048522)	2107	368	1.37	7.44e-06
negative regulation of cellular process (GO:0048523)	2086	364	1.37	9.08e-06
cellular macromolecule localization (GO:0070727)	1069	186	1.36	0.00659
cell development (GO:0048468)	1766	307	1.36	0.000102
lipid metabolic process (GO:0006629)	865	150	1.36	0.0271
protein localization (GO:0008104)	1067	185	1.36	0.00881
organic substance catabolic process (GO:1901575)	1202	208	1.36	0.00407
cytoskeleton organization (GO:0007010)	994	172	1.36	0.0145
epithelium development (GO:0060429)	927	160	1.35	0.0238
tube development (GO:0035295)	788	136	1.35	0.0495
macromolecule modification (GO:0043412)	2589	446	1.35	1.1e-06
organelle organization (GO:0006996)	2162	372	1.35	1.89e-05
protein modification process (GO:0036211)	2452	420	1.34	5.37e-06
intracellular signal transduction (GO:0035556)	1286	220	1.34	0.00406
regulation of multicellular organismal process (GO:0051239)	953	163	1.34	0.0276
cellular localization (GO:0051641)	1597	273	1.34	0.00086
circulatory system development (GO:0072359)	995	170	1.34	0.0219
establishment of localization in cell (GO:0051649)	1143	195	1.34	0.0114
tissue development (GO:0009888)	1512	255	1.32	0.00282
positive regulation of cellular metabolic process (GO:0031325)	964	162	1.32	0.0497
negative regulation of biological process (GO:0048519)	2411	402	1.31	7.74e-05
cellular developmental process (GO:0048869)	2509	416	1.3	7.76e-05
cell differentiation (GO:0030154)	2495	413	1.3	9.4e-05
cell surface receptor signaling pathway (GO:0007166)	1281	212	1.3	0.0226
developmental process (GO:0032502)	4718	771	1.28	8.4e-09
anatomical structure development (GO:0048856)	4530	738	1.28	3.12e-08
macromolecule localization (GO:0033036)	1381	223	1.27	0.041
cellular component organization (GO:0016043)	3885	621	1.25	9.41e-06
multicellular organism development (GO:0007275)	3752	598	1.25	2.23e-05
phosphate-containing compound metabolic process (GO:0006796)	1877	299	1.25	0.015
phosphorus metabolic process (GO:0006793)	1893	301	1.25	0.0156
cellular response to stimulus (GO:0051716)	4732	745	1.23	3.26e-06
regulation of metabolic process (GO:0019222)	4372	688	1.23	1.03e-05
regulation of nitrogen compound metabolic process (GO:0051171)	3859	603	1.22	0.000132
cellular component organization or biogenesis (GO:0071840)	4058	631	1.22	0.000133
regulation of primary metabolic process (GO:0080090)	3935	611	1.22	0.000213
regulation of macromolecule metabolic process (GO:0060255)	4073	630	1.21	0.000211
system development (GO:0048731)	3204	494	1.21	0.00283
response to stimulus (GO:0050896)	5833	891	1.2	7.43e-06
regulation of cellular metabolic process (GO:0031323)	3814	581	1.19	0.00178
signal transduction (GO:0007165)	3929	595	1.19	0.00234
localization (GO:0051179)	3373	509	1.18	0.0109
multicellular organismal process (GO:0032501)	4855	727	1.17	0.00103
protein metabolic process (GO:0019538)	3632	543	1.17	0.0132
establishment of localization (GO:0051234)	3098	461	1.17	0.0459
regulation of cellular process (GO:0050794)	9518	1410	1.16	3.84e-08
regulation of gene expression (GO:0010468)	3391	502	1.16	0.0406
cell communication (GO:0007154)	4261	629	1.16	0.0125
signaling (GO:0023052)	4180	617	1.16	0.0144
organonitrogen compound metabolic process (GO:1901564)	4410	649	1.15	0.0125
biological regulation (GO:0065007)	10615	1562	1.15	9.28e-09
regulation of biological process (GO:0050789)	10247	1507	1.15	3.06e-08
metabolic process (GO:0008152)	7111	1038	1.14	0.000306
primary metabolic process (GO:0044238)	6328	923	1.14	0.00126
organic substance metabolic process (GO:0071704)	6713	974	1.14	0.00126
macromolecule metabolic process (GO:0043170)	5038	726	1.13	0.0305
cellular process (GO:0009987)	14135	2026	1.12	4.88e-10
biological_process (GO:0008150)	19799	2826	1.12	1.35e-31
nitrogen compound metabolic process (GO:0006807)	5727	816	1.12	0.0393

## Sheet: Fish~Mouse (mouse)
GO biological process complete	Mus musculus - Ref. (n=21,997)	Found (n=3481)	Fold Enrichment	FDR
marginal zone B cell differentiation (GO:0002315)	10	8	5.06	0.0306
myeloid progenitor cell differentiation (GO:0002318)	11	8	4.6	0.0429
ganglioside biosynthetic process (GO:0001574)	17	11	4.09	0.0165
T-helper 17 type immune response (GO:0072538)	17	11	4.09	0.0165
positive regulation of cell migration involved in sprouting angiogenesis (GO:0090050)	21	13	3.91	0.00829
regulation of prostaglandin secretion (GO:0032306)	17	10	3.72	0.04
positive regulation of macrophage cytokine production (GO:0060907)	29	17	3.7	0.00206
neutrophil homeostasis (GO:0001780)	24	14	3.69	0.00783
cellular response to interleukin-17 (GO:0097398)	21	12	3.61	0.0205
ganglioside metabolic process (GO:0001573)	28	16	3.61	0.00392
mature B cell differentiation involved in immune response (GO:0002313)	30	17	3.58	0.00273
positive regulation of myeloid leukocyte cytokine production involved in immune response (GO:0061081)	41	23	3.54	0.000245
positive regulation of protein localization to cell surface (GO:2000010)	24	13	3.42	0.0187
mature B cell differentiation (GO:0002335)	39	21	3.4	0.000868
lymph node development (GO:0048535)	31	16	3.26	0.00835
positive regulation of Rho protein signal transduction (GO:0035025)	35	18	3.25	0.00417
regulation of cell migration involved in sprouting angiogenesis (GO:0090049)	39	20	3.24	0.00204
regulation of toll-like receptor 4 signaling pathway (GO:0034143)	24	12	3.16	0.0417
positive regulation of CD4-positive, alpha-beta T cell differentiation (GO:0043372)	32	16	3.16	0.0107
regulation of macrophage cytokine production (GO:0010935)	44	22	3.16	0.00128
response to interleukin-17 (GO:0097396)	24	12	3.16	0.0417
response to fluid shear stress (GO:0034405)	24	12	3.16	0.0416
macrophage cytokine production (GO:0010934)	36	18	3.16	0.00532
regulation of platelet activation (GO:0010543)	45	22	3.09	0.0016
type II interferon production (GO:0032609)	41	20	3.08	0.00328
negative regulation of extrinsic apoptotic signaling pathway in absence of ligand (GO:2001240)	32	15	2.96	0.0231
negative regulation of signal transduction in absence of ligand (GO:1901099)	32	15	2.96	0.0231
establishment of endothelial barrier (GO:0061028)	32	15	2.96	0.0231
B cell activation involved in immune response (GO:0002312)	62	29	2.96	0.000311
positive regulation of release of cytochrome c from mitochondria (GO:0090200)	30	14	2.95	0.0325
positive regulation of CD4-positive, alpha-beta T cell activation (GO:2000516)	43	20	2.94	0.00736
I-kappaB kinase/NF-kappaB signaling (GO:0007249)	74	34	2.9	7.22e-05
response to ischemia (GO:0002931)	46	21	2.88	0.00577
alpha-beta T cell differentiation involved in immune response (GO:0002293)	44	20	2.87	0.00817
negative regulation of signal transduction by p53 class mediator (GO:1901797)	33	15	2.87	0.0423
regulation of protein localization to cell surface (GO:2000008)	44	20	2.87	0.00815
vascular associated smooth muscle cell differentiation (GO:0035886)	33	15	2.87	0.0423
hyaluronan metabolic process (GO:0030212)	33	15	2.87	0.0422
CD4-positive, alpha-beta T cell differentiation involved in immune response (GO:0002294)	42	19	2.86	0.0118
T-helper cell differentiation (GO:0042093)	42	19	2.86	0.0118
myeloid leukocyte cytokine production (GO:0061082)	42	19	2.86	0.0117
regulation of macrophage migration (GO:1905521)	49	22	2.84	0.00458
CD4-positive, alpha-beta T cell differentiation (GO:0043367)	58	26	2.83	0.00128
regulation of intrinsic apoptotic signaling pathway in response to DNA damage (GO:1902229)	38	17	2.83	0.0233
regulation of Rho protein signal transduction (GO:0035023)	85	38	2.83	4.25e-05
somatic diversification of immune receptors via germline recombination within a single locus (GO:0002562)	47	21	2.82	0.00661
somatic cell DNA recombination (GO:0016444)	47	21	2.82	0.00659
alpha-beta T cell activation involved in immune response (GO:0002287)	45	20	2.81	0.00925
glycosphingolipid metabolic process (GO:0006687)	52	23	2.8	0.00374
regulation of macrophage chemotaxis (GO:0010758)	34	15	2.79	0.0461
cortical actin cytoskeleton organization (GO:0030866)	41	18	2.77	0.0186
alpha-beta T cell differentiation (GO:0046632)	89	39	2.77	3.81e-05
T cell differentiation involved in immune response (GO:0002292)	48	21	2.76	0.00751
positive regulation of cytosolic calcium ion concentration involved in phospholipase C-activating G protein-coupled signaling pathway (GO:0051482)	39	17	2.75	0.0262
CD4-positive, alpha-beta T cell activation (GO:0035710)	77	33	2.71	0.000326
endothelial cell development (GO:0001885)	52	22	2.67	0.00734
cortical cytoskeleton organization (GO:0030865)	52	22	2.67	0.00733
leukocyte activation involved in inflammatory response (GO:0002269)	38	16	2.66	0.041
leukocyte apoptotic process (GO:0071887)	57	24	2.66	0.00655
negative regulation of insulin receptor signaling pathway (GO:0046627)	43	18	2.65	0.0242
regulation of p38MAPK cascade (GO:1900744)	41	17	2.62	0.0338
negative regulation of chemotaxis (GO:0050922)	58	24	2.61	0.00701
regulation of interleukin-8 production (GO:0032677)	75	31	2.61	0.000885
leukocyte homeostasis (GO:0001776)	124	51	2.6	5.21e-06
extrinsic apoptotic signaling pathway via death domain receptors (GO:0008625)	39	16	2.59	0.0468
negative regulation of NF-kappaB transcription factor activity (GO:0032088)	83	34	2.59	0.000617
T cell differentiation (GO:0030217)	209	85	2.57	7.28e-10
cell-substrate junction assembly (GO:0007044)	42	17	2.56	0.039
positive regulation of interleukin-10 production (GO:0032733)	42	17	2.56	0.0389
positive regulation of small GTPase mediated signal transduction (GO:0051057)	77	31	2.54	0.00172
regulation of extrinsic apoptotic signaling pathway in absence of ligand (GO:2001239)	45	18	2.53	0.0476
homeostasis of number of cells within a tissue (GO:0048873)	45	18	2.53	0.0475
regulation of T cell apoptotic process (GO:0070232)	50	20	2.53	0.0267
positive regulation of Ras protein signal transduction (GO:0046579)	70	28	2.53	0.00287
positive regulation of interleukin-8 production (GO:0032757)	58	23	2.51	0.012
positive regulation of blood vessel endothelial cell migration (GO:0043536)	58	23	2.51	0.012
negative regulation of I-kappaB kinase/NF-kappaB signaling (GO:0043124)	53	21	2.5	0.0209
regulation of blood vessel endothelial cell migration (GO:0043535)	96	38	2.5	0.000271
negative regulation of cellular response to insulin stimulus (GO:1900077)	48	19	2.5	0.0369
negative regulation of axon extension (GO:0030517)	48	19	2.5	0.0369
positive regulation of tyrosine phosphorylation of STAT protein (GO:0042531)	56	22	2.48	0.0167
regulation of fatty acid biosynthetic process (GO:0042304)	51	20	2.48	0.0287
regulation of tyrosine phosphorylation of STAT protein (GO:0042509)	72	28	2.46	0.0052
regulation of leukocyte migration (GO:0002685)	242	94	2.45	3.85e-10
regulation of T cell receptor signaling pathway (GO:0050856)	49	19	2.45	0.0397
bone remodeling (GO:0046849)	49	19	2.45	0.0396
positive regulation of interleukin-1 beta production (GO:0032731)	57	22	2.44	0.0186
regulation of CD4-positive, alpha-beta T cell differentiation (GO:0043370)	52	20	2.43	0.0317
positive regulation of neuron apoptotic process (GO:0043525)	89	34	2.41	0.0017
T cell homeostasis (GO:0043029)	50	19	2.4	0.0431
regulation of lymphocyte apoptotic process (GO:0070228)	74	28	2.39	0.00629
regulation of leukocyte degranulation (GO:0043300)	56	21	2.37	0.0287
regulation of leukocyte chemotaxis (GO:0002688)	131	49	2.36	7.62e-05
regulation of leukocyte apoptotic process (GO:2000106)	107	40	2.36	0.000601
negative regulation of intrinsic apoptotic signaling pathway (GO:2001243)	99	37	2.36	0.00093
somatic diversification of immune receptors (GO:0002200)	59	22	2.36	0.0333
positive regulation of leukocyte migration (GO:0002687)	169	63	2.36	4.04e-06
regulation of extrinsic apoptotic signaling pathway via death domain receptors (GO:1902041)	51	19	2.35	0.048
regulation of release of cytochrome c from mitochondria (GO:0090199)	51	19	2.35	0.048
lymphocyte homeostasis (GO:0002260)	86	32	2.35	0.00356
positive regulation of I-kappaB kinase/NF-kappaB signaling (GO:0043123)	132	49	2.35	8.19e-05
mononuclear cell migration (GO:0071674)	97	36	2.35	0.00128
regulation of neutrophil migration (GO:1902622)	54	20	2.34	0.0394
regulation of antigen receptor-mediated signaling pathway (GO:0050854)	65	24	2.33	0.0205
regulation of I-kappaB kinase/NF-kappaB signaling (GO:0043122)	201	74	2.33	3.64e-07
cellular response to hydrogen peroxide (GO:0070301)	60	22	2.32	0.0353
negative regulation of extrinsic apoptotic signaling pathway (GO:2001237)	101	37	2.31	0.0016
lymphocyte differentiation (GO:0030098)	334	122	2.31	1.27e-11
regulation of interleukin-10 production (GO:0032653)	63	23	2.31	0.0279
positive regulation of regulated secretory pathway (GO:1903307)	63	23	2.31	0.0279
positive regulation of chemokine production (GO:0032722)	85	31	2.3	0.00539
regulation of cell shape (GO:0008360)	140	51	2.3	8.94e-05
mononuclear cell differentiation (GO:1903131)	374	136	2.3	6.99e-13
cytokine production (GO:0001816)	204	74	2.29	6.83e-07
response to hydrogen peroxide (GO:0042542)	91	33	2.29	0.00345
regulation of pattern recognition receptor signaling pathway (GO:0062207)	105	38	2.29	0.00135
B cell differentiation (GO:0030183)	152	55	2.29	3.47e-05
integrin-mediated signaling pathway (GO:0007229)	83	30	2.28	0.00738
intrinsic apoptotic signaling pathway in response to DNA damage (GO:0008630)	83	30	2.28	0.00736
regulation of interferon-beta production (GO:0032648)	72	26	2.28	0.0148
insulin receptor signaling pathway (GO:0008286)	72	26	2.28	0.0148
leukocyte chemotaxis (GO:0030595)	139	50	2.27	0.000132
cytokine production involved in immune response (GO:0002367)	64	23	2.27	0.0303
G1/S transition of mitotic cell cycle (GO:0000082)	78	28	2.27	0.0128
epithelial cell apoptotic process (GO:1904019)	67	24	2.26	0.0244
phagocytosis (GO:0006909)	151	54	2.26	7.62e-05
myeloid cell homeostasis (GO:0002262)	165	59	2.26	2.01e-05
negative regulation of axonogenesis (GO:0050771)	70	25	2.26	0.0201
positive regulation of macroautophagy (GO:0016239)	79	28	2.24	0.0138
mucopolysaccharide metabolic process (GO:1903510)	79	28	2.24	0.0138
regulation of lymphocyte migration (GO:2000401)	65	23	2.24	0.0333
positive regulation of interleukin-1 production (GO:0032732)	68	24	2.23	0.0273
cellular response to type II interferon (GO:0071346)	108	38	2.22	0.00252
lymphocyte activation involved in immune response (GO:0002285)	148	52	2.22	0.00015
carbohydrate transport (GO:0008643)	77	27	2.22	0.0186
positive regulation of NF-kappaB transcription factor activity (GO:0051092)	157	55	2.21	7.57e-05
cell cycle G1/S phase transition (GO:0044843)	80	28	2.21	0.0151
regulation of insulin receptor signaling pathway (GO:0046626)	80	28	2.21	0.0151
osteoclast differentiation (GO:0030316)	63	22	2.21	0.0446
regulation of cellular response to insulin stimulus (GO:1900076)	89	31	2.2	0.0107
regulation of small GTPase mediated signal transduction (GO:0051056)	227	79	2.2	8.1e-07
negative regulation of leukocyte apoptotic process (GO:2000107)	69	24	2.2	0.04
positive regulation of NIK/NF-kappaB signaling (GO:1901224)	72	25	2.19	0.0317
alpha-beta T cell activation (GO:0046631)	144	50	2.19	0.000286
endothelial cell differentiation (GO:0045446)	84	29	2.18	0.0184
cellular response to acid chemical (GO:0071229)	84	29	2.18	0.0184
leukocyte differentiation (GO:0002521)	467	161	2.18	1.07e-13
positive regulation of leukocyte chemotaxis (GO:0002690)	105	36	2.17	0.00502
positive regulation of interleukin-6 production (GO:0032755)	111	38	2.16	0.00314
cellular response to interleukin-1 (GO:0071347)	76	26	2.16	0.0274
regulation of chemokine production (GO:0032642)	114	39	2.16	0.00251
regulation of Ras protein signal transduction (GO:0046578)	196	67	2.16	1.46e-05
extrinsic apoptotic signaling pathway (GO:0097191)	120	41	2.16	0.00215
positive regulation of neuron death (GO:1901216)	123	42	2.16	0.00169
hematopoietic or lymphoid organ development (GO:0048534)	123	42	2.16	0.00169
regulation of extrinsic apoptotic signaling pathway (GO:2001236)	170	58	2.16	9.85e-05
response to interleukin-1 (GO:0070555)	91	31	2.15	0.0122
positive regulation of angiogenesis (GO:0045766)	177	60	2.14	6.66e-05
positive regulation of vasculature development (GO:1904018)	177	60	2.14	6.64e-05
regulation of membrane permeability (GO:0090559)	71	24	2.14	0.0451
T cell differentiation in thymus (GO:0033077)	80	27	2.13	0.0327
negative regulation of cysteine-type endopeptidase activity involved in apoptotic process (GO:0043154)	80	27	2.13	0.0327
regulation of cellular pH (GO:0030641)	89	30	2.13	0.0165
regulation of interleukin-1 beta production (GO:0032651)	92	31	2.13	0.0133
homeostasis of number of cells (GO:0048872)	340	114	2.12	4.21e-09
leukocyte activation involved in immune response (GO:0002366)	221	74	2.12	7.15e-06
regulation of chemotaxis (GO:0050920)	236	79	2.12	3.15e-06
leukocyte migration (GO:0050900)	239	80	2.12	2.47e-06
regulation of CD4-positive, alpha-beta T cell activation (GO:2000514)	78	26	2.11	0.043
regulation of intracellular pH (GO:0051453)	81	27	2.11	0.0343
positive regulation of protein binding (GO:0032092)	105	35	2.11	0.00779
regulation of axon extension (GO:0030516)	111	37	2.11	0.00693
positive regulation of nucleocytoplasmic transport (GO:0046824)	75	25	2.11	0.0397
positive regulation of cytokine production involved in immune response (GO:0002720)	111	37	2.11	0.00692
cell chemotaxis (GO:0060326)	214	71	2.1	1.68e-05
regulation of mononuclear cell migration (GO:0071675)	127	42	2.09	0.00317
regulation of protein localization to plasma membrane (GO:1903076)	118	39	2.09	0.00458
positive regulation of smooth muscle cell proliferation (GO:0048661)	115	38	2.09	0.00577
B cell activation (GO:0042113)	224	74	2.09	1.24e-05
ceramide metabolic process (GO:0006672)	94	31	2.08	0.0206
positive regulation of proteasomal ubiquitin-dependent protein catabolic process (GO:0032436)	91	30	2.08	0.0263
negative regulation of lymphocyte activation (GO:0051250)	173	57	2.08	0.000266
negative regulation of apoptotic signaling pathway (GO:2001234)	243	80	2.08	4.49e-06
myeloid leukocyte differentiation (GO:0002573)	158	52	2.08	0.000625
regulation of cytokine production involved in immune response (GO:0002718)	152	50	2.08	0.000733
cell activation involved in immune response (GO:0002263)	225	74	2.08	1.32e-05
cellular response to insulin stimulus (GO:0032869)	146	48	2.08	0.00115
positive regulation of autophagy (GO:0010508)	159	52	2.07	0.000661
endothelium development (GO:0003158)	98	32	2.06	0.0174
small GTPase mediated signal transduction (GO:0007264)	242	79	2.06	6.34e-06
myeloid leukocyte migration (GO:0097529)	141	46	2.06	0.00193
regulation of multicellular organism growth (GO:0040014)	86	28	2.06	0.0317
negative regulation of protein serine/threonine kinase activity (GO:0071901)	111	36	2.05	0.0103
positive regulation of stress-activated protein kinase signaling cascade (GO:0070304)	139	45	2.05	0.00259
negative regulation of DNA-binding transcription factor activity (GO:0043433)	173	56	2.05	0.000408
positive regulation of chemotaxis (GO:0050921)	158	51	2.04	0.000956
regulation of interleukin-6 production (GO:0032675)	171	55	2.03	0.000552
response to insulin (GO:0032868)	193	62	2.03	0.000215
positive regulation of stress-activated MAPK cascade (GO:0032874)	137	44	2.03	0.0035
response to type II interferon (GO:0034341)	137	44	2.03	0.00349
positive regulation of ubiquitin-dependent protein catabolic process (GO:2000060)	106	34	2.03	0.0171
positive regulation of JNK cascade (GO:0046330)	103	33	2.02	0.0214
regulation of stress-activated MAPK cascade (GO:0032872)	203	65	2.02	0.000111
glycosaminoglycan metabolic process (GO:0030203)	100	32	2.02	0.0273
regulation of endothelial cell migration (GO:0010594)	175	56	2.02	0.000649
regulation of stress-activated protein kinase signaling cascade (GO:0070302)	207	66	2.01	0.000127
regulation of regulated secretory pathway (GO:1903305)	160	51	2.01	0.00149
regulation of glucose transmembrane transport (GO:0010827)	91	29	2.01	0.038
negative regulation of cell activation (GO:0050866)	223	71	2.01	5.88e-05
positive regulation of leukocyte differentiation (GO:1902107)	211	67	2.01	0.000106
positive regulation of hemopoiesis (GO:1903708)	211	67	2.01	0.000106
positive regulation of T cell differentiation (GO:0045582)	123	39	2	0.00845
regulation of GTPase activity (GO:0043087)	344	109	2	1.42e-07
positive regulation of cold-induced thermogenesis (GO:0120162)	101	32	2	0.0282
protein autophosphorylation (GO:0046777)	199	63	2	0.000203
positive regulation of lymphocyte differentiation (GO:0045621)	139	44	2	0.00399
lymphocyte activation (GO:0046649)	572	181	2	1.38e-12
aminoglycan metabolic process (GO:0006022)	114	36	2	0.0168
erythrocyte differentiation (GO:0030218)	114	36	2	0.0168
positive regulation of endothelial cell migration (GO:0010595)	111	35	1.99	0.0213
myeloid cell differentiation (GO:0030099)	311	98	1.99	1.02e-06
negative regulation of developmental growth (GO:0048640)	127	40	1.99	0.00989
negative regulation of neuron projection development (GO:0010977)	162	51	1.99	0.00163
positive regulation of epithelial cell migration (GO:0010634)	162	51	1.99	0.00163
cell activation (GO:0001775)	804	253	1.99	1.31e-17
leukocyte activation (GO:0045321)	710	223	1.98	2.39e-15
regulation of cell morphogenesis (GO:0022604)	277	87	1.98	6.65e-06
negative regulation of leukocyte differentiation (GO:1902106)	118	37	1.98	0.0141
intracellular receptor signaling pathway (GO:0030522)	134	42	1.98	0.00664
regulation of myeloid leukocyte mediated immunity (GO:0002886)	99	31	1.98	0.0369
regulation of interleukin-1 production (GO:0032652)	112	35	1.97	0.0219
positive regulation of GTPase activity (GO:0043547)	253	79	1.97	3.3e-05
negative regulation of leukocyte activation (GO:0002695)	205	64	1.97	0.000259
inflammatory response (GO:0006954)	535	167	1.97	2.78e-11
myeloid leukocyte activation (GO:0002274)	173	54	1.97	0.00126
T cell activation (GO:0042110)	401	125	1.97	2.44e-08
regulation of JNK cascade (GO:0046328)	151	47	1.97	0.00444
intrinsic apoptotic signaling pathway (GO:0097193)	177	55	1.96	0.00108
cellular response to metal ion (GO:0071248)	187	58	1.96	0.000765
cytokine-mediated signaling pathway (GO:0019221)	339	105	1.96	7.55e-07
regulation of peptidyl-tyrosine phosphorylation (GO:0050730)	268	83	1.96	2e-05
erythrocyte homeostasis (GO:0034101)	126	39	1.96	0.0136
regulation of extent of cell growth (GO:0061387)	126	39	1.96	0.0136
regulation of intrinsic apoptotic signaling pathway (GO:2001242)	181	56	1.96	0.00122
negative regulation of hemopoiesis (GO:1903707)	123	38	1.95	0.017
peptidyl-serine phosphorylation (GO:0018105)	188	58	1.95	0.000814
response to lipopolysaccharide (GO:0032496)	308	95	1.95	3.97e-06
pattern recognition receptor signaling pathway (GO:0002221)	107	33	1.95	0.036
response to molecule of bacterial origin (GO:0002237)	328	101	1.95	1.5e-06
regulation of angiogenesis (GO:0045765)	299	92	1.94	5.75e-06
regulation of type I interferon production (GO:0032479)	130	40	1.94	0.0116
sphingolipid metabolic process (GO:0006665)	140	43	1.94	0.00824
regulation of phosphatidylinositol 3-kinase signaling (GO:0014066)	111	34	1.94	0.0298
negative regulation of nervous system development (GO:0051961)	180	55	1.93	0.00166
hemopoiesis (GO:0030097)	771	235	1.93	4.35e-15
regulation of proteasomal ubiquitin-dependent protein catabolic process (GO:0032434)	138	42	1.92	0.0109
immune system development (GO:0002520)	217	66	1.92	0.000416
regulation of NIK/NF-kappaB signaling (GO:1901222)	102	31	1.92	0.043
positive regulation of exocytosis (GO:0045921)	102	31	1.92	0.0429
regulation of smooth muscle cell proliferation (GO:0048660)	191	58	1.92	0.00127
regulation of epithelial cell migration (GO:0010632)	247	75	1.92	0.000109
regulation of vasculature development (GO:1901342)	303	92	1.92	9.57e-06
Ras protein signal transduction (GO:0007265)	178	54	1.92	0.00217
positive regulation of cell migration (GO:0030335)	594	180	1.91	3.15e-11
positive regulation of tumor necrosis factor superfamily cytokine production (GO:1903557)	142	43	1.91	0.00926
leukocyte proliferation (GO:0070661)	195	59	1.91	0.00108
negative regulation of cell development (GO:0010721)	314	95	1.91	7.1e-06
cellular response to cytokine stimulus (GO:0071345)	724	219	1.91	9.02e-14
regulation of DNA-binding transcription factor activity (GO:0051090)	443	134	1.91	3.01e-08
negative regulation of protein kinase activity (GO:0006469)	205	62	1.91	0.000764
negative regulation of cell growth (GO:0030308)	205	62	1.91	0.000762
cellular response to peptide hormone stimulus (GO:0071375)	215	65	1.91	0.000553
apoptotic signaling pathway (GO:0097190)	331	100	1.91	4.71e-06
response to reactive oxygen species (GO:0000302)	166	50	1.9	0.00408
regulation of T cell differentiation (GO:0045580)	186	56	1.9	0.00206
negative regulation of cell projection organization (GO:0031345)	216	65	1.9	0.000574
regulation of response to cytokine stimulus (GO:0060759)	153	46	1.9	0.00708
actin filament organization (GO:0007015)	273	82	1.9	5.4e-05
positive regulation of tumor necrosis factor production (GO:0032760)	140	42	1.9	0.0122
regulation of cold-induced thermogenesis (GO:0120161)	150	45	1.9	0.00861
negative regulation of cell-cell adhesion (GO:0022408)	207	62	1.89	0.00115
regulation of gliogenesis (GO:0014013)	137	41	1.89	0.0151
response to acid chemical (GO:0001101)	107	32	1.89	0.0499
negative regulation of neurogenesis (GO:0050768)	174	52	1.89	0.0038
regulation of ERK1 and ERK2 cascade (GO:0070372)	335	100	1.89	5.55e-06
response to endoplasmic reticulum stress (GO:0034976)	228	68	1.88	0.000456
negative regulation of protein catabolic process (GO:0042177)	114	34	1.88	0.0457
negative regulation of intracellular signal transduction (GO:1902532)	560	167	1.88	6.51e-10
positive regulation of MAP kinase activity (GO:0043406)	131	39	1.88	0.0227
hemostasis (GO:0007599)	121	36	1.88	0.0312
positive regulation of DNA-binding transcription factor activity (GO:0051091)	273	81	1.87	0.000101
coagulation (GO:0050817)	118	35	1.87	0.0384
blood coagulation (GO:0007596)	118	35	1.87	0.0384
cellular response to transforming growth factor beta stimulus (GO:0071560)	132	39	1.87	0.0237
regulation of cysteine-type endopeptidase activity involved in apoptotic process (GO:0043281)	210	62	1.87	0.00129
positive regulation of ERK1 and ERK2 cascade (GO:0070374)	234	69	1.86	0.000559
cellular response to salt (GO:1902075)	207	61	1.86	0.0016
positive regulation of cell motility (GO:2000147)	621	183	1.86	1.24e-10
regulation of production of molecular mediator of immune response (GO:0002700)	231	68	1.86	0.000691
response to cytokine (GO:0034097)	830	244	1.86	3.99e-14
regulation of reactive oxygen species metabolic process (GO:2000377)	167	49	1.85	0.00796
cellular response to peptide (GO:1901653)	266	78	1.85	0.000217
positive regulation of peptidyl-tyrosine phosphorylation (GO:0050731)	191	56	1.85	0.0035
regulation of proteasomal protein catabolic process (GO:0061136)	191	56	1.85	0.00349
regulation of autophagy (GO:0010506)	294	86	1.85	7.75e-05
regulation of apoptotic signaling pathway (GO:2001233)	424	124	1.85	5.5e-07
regulation of cell migration (GO:0030334)	1009	295	1.85	4.53e-17
cellular response to tumor necrosis factor (GO:0071356)	130	38	1.85	0.0306
positive regulation of locomotion (GO:0040017)	637	186	1.85	1.54e-10
negative regulation of leukocyte cell-cell adhesion (GO:1903038)	151	44	1.84	0.0169
negative regulation of MAPK cascade (GO:0043409)	186	54	1.83	0.00567
cellular response to oxidative stress (GO:0034599)	207	60	1.83	0.00308
regulation of protein serine/threonine kinase activity (GO:0071900)	349	101	1.83	1.7e-05
negative regulation of protein phosphorylation (GO:0001933)	349	101	1.83	1.7e-05
regulation of neuron apoptotic process (GO:0043523)	294	85	1.83	0.000145
cellular response to leukemia inhibitory factor (GO:1990830)	128	37	1.83	0.0392
regulation of leukocyte differentiation (GO:1902105)	353	102	1.83	1.45e-05
regulation of exocytosis (GO:0017157)	225	65	1.83	0.00152
regulation of ossification (GO:0030278)	142	41	1.82	0.0243
positive regulation of cytokine production (GO:0001819)	537	155	1.82	1.9e-08
regulation of myeloid leukocyte differentiation (GO:0002761)	149	43	1.82	0.0216
regulation of MAP kinase activity (GO:0043405)	201	58	1.82	0.00353
protein dephosphorylation (GO:0006470)	156	45	1.82	0.0198
negative regulation of transferase activity (GO:0051348)	267	77	1.82	0.00044
negative regulation of kinase activity (GO:0033673)	229	66	1.82	0.00129
regulation of fibroblast proliferation (GO:0048145)	125	36	1.82	0.0478
regulation of protein-containing complex assembly (GO:0043254)	441	127	1.82	9.14e-07
cellular response to inorganic substance (GO:0071241)	212	61	1.82	0.00262
regulation of lymphocyte differentiation (GO:0045619)	219	63	1.82	0.00234
negative regulation of phosphorus metabolic process (GO:0010563)	438	126	1.82	8.79e-07
negative regulation of phosphate metabolic process (GO:0045936)	438	126	1.82	8.75e-07
regulation of protein catabolic process (GO:0042176)	365	105	1.82	1.47e-05
regulation of protein binding (GO:0043393)	226	65	1.82	0.00159
response to tumor necrosis factor (GO:0034612)	153	44	1.82	0.0185
response to peptide (GO:1901652)	386	111	1.82	5.76e-06
regulation of cell motility (GO:2000145)	1066	306	1.81	7.4e-17
endocytosis (GO:0006897)	488	140	1.81	2.15e-07
response to leukemia inhibitory factor (GO:1990823)	129	37	1.81	0.041
regulation of cytokine-mediated signaling pathway (GO:0001959)	143	41	1.81	0.033
regulation of protein localization to cell periphery (GO:1904375)	150	43	1.81	0.0225
cellular response to chemical stress (GO:0062197)	255	73	1.81	0.000781
negative regulation of growth (GO:0045926)	262	75	1.81	0.000538
anatomical structure homeostasis (GO:0060249)	224	64	1.81	0.00205
tissue homeostasis (GO:0001894)	224	64	1.81	0.00205
multicellular organismal-level homeostasis (GO:0048871)	656	187	1.8	7.45e-10
peptidyl-serine modification (GO:0018209)	207	59	1.8	0.00421
response to transforming growth factor beta (GO:0071559)	137	39	1.8	0.0381
response to peptide hormone (GO:0043434)	320	91	1.8	9.43e-05
regulation of ubiquitin-dependent protein catabolic process (GO:2000058)	169	48	1.79	0.0159
negative regulation of protein-containing complex assembly (GO:0031333)	155	44	1.79	0.0258
positive regulation of intracellular protein transport (GO:0090316)	148	42	1.79	0.0287
positive regulation of cell-substrate adhesion (GO:0010811)	141	40	1.79	0.0416
negative regulation of cytokine production (GO:0001818)	307	87	1.79	0.000218
regulation of cysteine-type endopeptidase activity (GO:2000116)	240	68	1.79	0.00172
negative regulation of phosphorylation (GO:0042326)	382	108	1.79	1.78e-05
regulation of cytokine production (GO:0001817)	842	238	1.79	2.43e-12
positive regulation of cytosolic calcium ion concentration (GO:0007204)	230	65	1.79	0.00242
positive regulation of programmed cell death (GO:0043068)	656	185	1.78	1.94e-09
positive regulation of leukocyte cell-cell adhesion (GO:1903039)	305	86	1.78	0.000281
positive regulation of cellular catabolic process (GO:0031331)	330	93	1.78	0.000121
regulation of hemopoiesis (GO:1903706)	440	124	1.78	3.24e-06
regulation of myeloid cell differentiation (GO:0045637)	231	65	1.78	0.00254
regulation of locomotion (GO:0040012)	1109	312	1.78	3.69e-16
negative regulation of protein modification process (GO:0031400)	488	137	1.77	7.84e-07
regulation of tumor necrosis factor superfamily cytokine production (GO:1903555)	214	60	1.77	0.0052
actin cytoskeleton organization (GO:0030036)	528	148	1.77	2.74e-07
positive regulation of apoptotic process (GO:0043065)	632	177	1.77	9.24e-09
protein localization to plasma membrane (GO:0072659)	218	61	1.77	0.00442
positive regulation of production of molecular mediator of immune response (GO:0002702)	168	47	1.77	0.0208
regulation of tumor necrosis factor production (GO:0032680)	211	59	1.77	0.00646
cell-substrate adhesion (GO:0031589)	186	52	1.77	0.0141
positive regulation of protein serine/threonine kinase activity (GO:0071902)	204	57	1.77	0.00726
regulation of leukocyte cell-cell adhesion (GO:1903037)	408	114	1.77	1.48e-05
regulation of cell activation (GO:0050865)	716	200	1.77	6.5e-10
positive regulation of hydrolase activity (GO:0051345)	545	152	1.76	2.37e-07
positive regulation of protein catabolic process (GO:0045732)	208	58	1.76	0.00783
regulation of intracellular signal transduction (GO:1902531)	1690	471	1.76	1.49e-24
regulation of cell-cell adhesion (GO:0022407)	528	147	1.76	3.78e-07
regulation of MAPK cascade (GO:0043408)	744	207	1.76	3.98e-10
regulation of neuron death (GO:1901214)	367	102	1.76	5.88e-05
positive regulation of cell-cell adhesion (GO:0022409)	357	99	1.75	0.000104
vacuole organization (GO:0007033)	177	49	1.75	0.0199
calcium-mediated signaling (GO:0019722)	152	42	1.75	0.0421
epithelial cell development (GO:0002064)	210	58	1.75	0.00834
mononuclear cell proliferation (GO:0032943)	174	48	1.74	0.0241
positive regulation of leukocyte proliferation (GO:0070665)	203	56	1.74	0.0123
regulation of cell size (GO:0008361)	214	59	1.74	0.0092
response to UV (GO:0009411)	156	43	1.74	0.0465
negative regulation of locomotion (GO:0040013)	356	98	1.74	0.000136
regulation of cell cycle G1/S phase transition (GO:1902806)	189	52	1.74	0.0158
positive regulation of proteolysis (GO:0045862)	371	102	1.74	8.59e-05
lymphocyte proliferation (GO:0046651)	171	47	1.74	0.0294
positive regulation of cell adhesion (GO:0045785)	543	149	1.73	7.59e-07
regulation of proteolysis involved in protein catabolic process (GO:1903050)	226	62	1.73	0.00708
intracellular signal transduction (GO:0035556)	1518	416	1.73	3.78e-20
cellular response to organonitrogen compound (GO:0071417)	533	146	1.73	1.05e-06
positive regulation of protein-containing complex assembly (GO:0031334)	212	58	1.73	0.0118
negative regulation of immune system process (GO:0002683)	538	147	1.73	9.12e-07
positive regulation of cell activation (GO:0050867)	454	124	1.73	1.15e-05
cellular response to lipopolysaccharide (GO:0071222)	220	60	1.72	0.00826
positive regulation of catabolic process (GO:0009896)	529	144	1.72	1.73e-06
actin filament-based process (GO:0030029)	581	158	1.72	4.57e-07
regulation of intracellular protein transport (GO:0033157)	228	62	1.72	0.00752
positive regulation of binding (GO:0051099)	199	54	1.71	0.0194
regulation of response to biotic stimulus (GO:0002831)	527	143	1.71	2.2e-06
apoptotic process (GO:0006915)	1000	271	1.71	2.27e-12
regulation of developmental growth (GO:0048638)	395	107	1.71	8.77e-05
placenta development (GO:0001890)	181	49	1.71	0.0287
regulation of leukocyte activation (GO:0002694)	665	180	1.71	5.77e-08
regulation of cell development (GO:0060284)	957	259	1.71	1.14e-11
negative regulation of cytoskeleton organization (GO:0051494)	170	46	1.71	0.0383
positive regulation of intracellular signal transduction (GO:1902533)	1023	276	1.7	2.18e-12
regulation of immune system process (GO:0002682)	1602	432	1.7	4.83e-20
response to metal ion (GO:0010038)	319	86	1.7	0.000994
cellular response to molecule of bacterial origin (GO:0071219)	230	62	1.7	0.0103
dephosphorylation (GO:0016311)	219	59	1.7	0.0138
regulation of programmed cell death (GO:0043067)	1639	441	1.7	2.68e-20
regulation of cellular response to stress (GO:0080135)	669	180	1.7	6.56e-08
angiogenesis (GO:0001525)	342	92	1.7	0.00056
regulation of apoptotic process (GO:0042981)	1588	427	1.7	1.57e-19
positive regulation of T cell activation (GO:0050870)	279	75	1.7	0.00273
protein homooligomerization (GO:0051260)	186	50	1.7	0.032
regulation of cellular catabolic process (GO:0031329)	599	161	1.7	5.41e-07
import into cell (GO:0098657)	659	177	1.7	1.22e-07
positive regulation of apoptotic signaling pathway (GO:2001235)	175	47	1.7	0.0421
negative regulation of cell motility (GO:2000146)	324	87	1.7	0.000865
cellular response to nitrogen compound (GO:1901699)	575	154	1.69	1.26e-06
negative regulation of protein localization (GO:1903828)	239	64	1.69	0.00961
positive regulation of immune effector process (GO:0002699)	325	87	1.69	0.00115
transmembrane receptor protein tyrosine kinase signaling pathway (GO:0007169)	400	107	1.69	0.000131
protein phosphorylation (GO:0006468)	729	195	1.69	1.97e-08
response to inorganic substance (GO:0010035)	483	129	1.69	1.74e-05
regulation of T cell activation (GO:0050863)	412	110	1.69	0.000128
regulation of innate immune response (GO:0045088)	427	114	1.69	8e-05
positive regulation of cell development (GO:0010720)	547	146	1.69	3.58e-06
negative regulation of cell migration (GO:0030336)	311	83	1.69	0.00148
negative regulation of programmed cell death (GO:0043069)	997	266	1.69	1.66e-11
response to virus (GO:0009615)	315	84	1.69	0.00157
regulation of response to external stimulus (GO:0032101)	1122	299	1.68	6.62e-13
regulation of catabolic process (GO:0009894)	976	260	1.68	3.2e-11
negative regulation of signal transduction (GO:0009968)	1314	350	1.68	2.54e-15
positive regulation of MAPK cascade (GO:0043410)	537	143	1.68	4.99e-06
programmed cell death (GO:0012501)	1059	282	1.68	3.77e-12
positive regulation of leukocyte activation (GO:0002696)	432	115	1.68	8.84e-05
cellular response to oxygen-containing compound (GO:1901701)	1109	295	1.68	1.18e-12
negative regulation of cellular catabolic process (GO:0031330)	188	50	1.68	0.0339
negative regulation of apoptotic process (GO:0043066)	967	257	1.68	6.02e-11
response to wounding (GO:0009611)	350	93	1.68	0.000678
cell death (GO:0008219)	1062	282	1.68	5.31e-12
positive regulation of response to external stimulus (GO:0032103)	580	154	1.68	1.92e-06
negative regulation of catabolic process (GO:0009895)	339	90	1.68	0.000922
regulation of cell adhesion (GO:0030155)	844	224	1.68	1.97e-09
regulation of leukocyte proliferation (GO:0070663)	313	83	1.68	0.00196
phosphorylation (GO:0016310)	883	234	1.67	8.7e-10
regulation of axonogenesis (GO:0050770)	185	49	1.67	0.0406
negative regulation of developmental process (GO:0051093)	1009	267	1.67	2.9e-11
cellular response to biotic stimulus (GO:0071216)	257	68	1.67	0.00835
maintenance of location (GO:0051235)	189	50	1.67	0.0352
regulation of anatomical structure morphogenesis (GO:0022603)	946	250	1.67	2.13e-10
response to oxidative stress (GO:0006979)	345	91	1.67	0.00104
response to organonitrogen compound (GO:0010243)	876	231	1.67	1.36e-09
regulation of immune effector process (GO:0002697)	467	123	1.66	6.58e-05
regulation of protein kinase activity (GO:0045859)	608	160	1.66	2e-06
regulation of neurogenesis (GO:0050767)	483	127	1.66	4.11e-05
regulation of lymphocyte activation (GO:0051249)	552	145	1.66	8.89e-06
response to oxygen-containing compound (GO:1901700)	1566	410	1.65	4.55e-17
regulation of cell growth (GO:0001558)	444	116	1.65	0.00015
cellular response to chemical stimulus (GO:0070887)	2362	617	1.65	7.04e-27
regulation of defense response (GO:0031347)	804	210	1.65	2.5e-08
negative regulation of cell adhesion (GO:0007162)	314	82	1.65	0.00345
cellular response to organic substance (GO:0071310)	1743	455	1.65	6.34e-19
positive regulation of lymphocyte activation (GO:0051251)	368	96	1.65	0.000992
positive regulation of catalytic activity (GO:0043085)	1085	283	1.65	2.16e-11
negative regulation of signaling (GO:0023057)	1439	375	1.65	2.87e-15
immune response-activating signaling pathway (GO:0002757)	261	68	1.65	0.0118
response to lipid (GO:0033993)	711	185	1.64	3.11e-07
negative regulation of cell communication (GO:0010648)	1442	375	1.64	4.03e-15
regulation of cellular component biogenesis (GO:0044087)	1023	266	1.64	1.58e-10
protein localization to cell periphery (GO:1990778)	277	72	1.64	0.00769
regulation of protein phosphorylation (GO:0001932)	1143	297	1.64	1.01e-11
regulation of cell projection assembly (GO:0060491)	208	54	1.64	0.0391
regulation of hydrolase activity (GO:0051336)	983	255	1.64	6.25e-10
positive regulation of immune system process (GO:0002684)	1057	274	1.64	1.05e-10
regulation of heart contraction (GO:0008016)	193	50	1.64	0.0486
positive regulation of protein kinase activity (GO:0045860)	367	95	1.64	0.00127
regulation of mononuclear cell proliferation (GO:0032944)	290	75	1.63	0.0076
regulation of growth (GO:0040008)	669	173	1.63	1.41e-06
regulation of plasma membrane bounded cell projection assembly (GO:0120032)	205	53	1.63	0.047
positive regulation of molecular function (GO:0044093)	1513	391	1.63	1.88e-15
negative regulation of cell differentiation (GO:0045596)	720	186	1.63	4.79e-07
protein ubiquitination (GO:0016567)	515	133	1.63	4.78e-05
regulation of adaptive immune response (GO:0002819)	244	63	1.63	0.0184
response to hormone (GO:0009725)	643	166	1.63	3.18e-06
chemotaxis (GO:0006935)	504	130	1.63	6.58e-05
autophagy (GO:0006914)	295	76	1.63	0.00673
process utilizing autophagic mechanism (GO:0061919)	295	76	1.63	0.00672
response to nitrogen compound (GO:1901698)	959	247	1.63	1.94e-09
protein modification by small protein conjugation (GO:0032446)	564	145	1.62	1.99e-05
regulation of protein modification by small protein conjugation or removal (GO:1903320)	249	64	1.62	0.0198
taxis (GO:0042330)	506	130	1.62	8.46e-05
negative regulation of multicellular organismal process (GO:0051241)	1242	319	1.62	3.65e-12
regulation of signal transduction (GO:0009966)	3015	774	1.62	4.17e-33
negative regulation of cellular component organization (GO:0051129)	760	195	1.62	3.63e-07
immune response-regulating signaling pathway (GO:0002764)	273	70	1.62	0.0119
modification-dependent protein catabolic process (GO:0019941)	562	144	1.62	3.2e-05
positive regulation of signal transduction (GO:0009967)	1628	417	1.62	4.76e-16
negative regulation of cell population proliferation (GO:0008285)	734	188	1.62	6.37e-07
cellular response to hormone stimulus (GO:0032870)	419	107	1.61	0.000749
enzyme-linked receptor protein signaling pathway (GO:0007167)	615	157	1.61	1.11e-05
positive regulation of defense response (GO:0031349)	435	111	1.61	0.000487
negative regulation of neuron death (GO:1901215)	243	62	1.61	0.0285
protein polyubiquitination (GO:0000209)	243	62	1.61	0.0285
regulation of vesicle-mediated transport (GO:0060627)	616	157	1.61	1.14e-05
ubiquitin-dependent protein catabolic process (GO:0006511)	550	140	1.61	5.53e-05
regulation of secretion by cell (GO:1903530)	693	176	1.6	2.98e-06
regulation of cellular component size (GO:0032535)	402	102	1.6	0.00148
modification-dependent macromolecule catabolic process (GO:0043632)	572	145	1.6	3.94e-05
blood vessel morphogenesis (GO:0048514)	458	116	1.6	0.000444
regulation of response to stress (GO:0080134)	1501	380	1.6	6.83e-14
regulation of binding (GO:0051098)	403	102	1.6	0.0015
negative regulation of response to stimulus (GO:0048585)	1743	441	1.6	2.72e-16
regulation of protein modification process (GO:0031399)	1498	379	1.6	8.37e-14
locomotion (GO:0040011)	530	134	1.6	0.000104
positive regulation of growth (GO:0045927)	309	78	1.6	0.0108
negative regulation of protein metabolic process (GO:0051248)	1046	264	1.59	2.66e-09
regulation of phosphorylation (GO:0042325)	1249	315	1.59	3.36e-11
cellular response to stress (GO:0033554)	1551	391	1.59	4.48e-14
regulation of signaling (GO:0023051)	3487	879	1.59	5.76e-36
response to organic substance (GO:0010033)	2609	657	1.59	3.12e-25
regulation of lymphocyte proliferation (GO:0050670)	286	72	1.59	0.0151
regulation of kinase activity (GO:0043549)	704	177	1.59	4.63e-06
protein modification by small protein conjugation or removal (GO:0070647)	705	177	1.59	4.72e-06
positive regulation of epithelial cell proliferation (GO:0050679)	235	59	1.59	0.0401
regulation of immune response (GO:0050776)	933	234	1.58	4.96e-08
regulation of cell communication (GO:0010646)	3490	875	1.58	4.64e-35
positive regulation of signaling (GO:0023056)	1855	465	1.58	1.03e-16
DNA damage response (GO:0006974)	731	183	1.58	3.57e-06
positive regulation of kinase activity (GO:0033674)	432	108	1.58	0.00124
blood vessel development (GO:0001568)	572	143	1.58	8.25e-05
regulation of protein transport (GO:0051223)	580	145	1.58	7.45e-05
regulation of phosphate metabolic process (GO:0019220)	1397	349	1.58	4.51e-12
regulation of phosphorus metabolic process (GO:0051174)	1398	349	1.58	4.61e-12
proteolysis involved in protein catabolic process (GO:0051603)	649	162	1.58	2.05e-05
regulation of protein secretion (GO:0050708)	329	82	1.57	0.00949
regulation of cell population proliferation (GO:0042127)	1786	445	1.57	1.73e-15
positive regulation of cell communication (GO:0010647)	1855	462	1.57	3.91e-16
homeostatic process (GO:0042592)	1494	371	1.57	1.41e-12
wound healing (GO:0042060)	258	64	1.57	0.0369
vascular process in circulatory system (GO:0003018)	246	61	1.57	0.0472
vasculature development (GO:0001944)	601	149	1.57	8.19e-05
positive regulation of response to biotic stimulus (GO:0002833)	327	81	1.57	0.0117
response to endogenous stimulus (GO:0009719)	1317	326	1.56	8.43e-11
positive regulation of protein phosphorylation (GO:0001934)	772	191	1.56	4.3e-06
cellular response to abiotic stimulus (GO:0071214)	283	70	1.56	0.0278
cellular response to environmental stimulus (GO:0104004)	283	70	1.56	0.0278
cell migration (GO:0016477)	938	232	1.56	1.93e-07
regulation of blood circulation (GO:1903522)	263	65	1.56	0.0395
regulation of cell projection organization (GO:0031344)	777	192	1.56	3.7e-06
defense response (GO:0006952)	1449	358	1.56	8.31e-12
regulation of cell differentiation (GO:0045595)	1685	416	1.56	7.11e-14
regulation of molecular function (GO:0065009)	2589	639	1.56	1.85e-22
muscle cell differentiation (GO:0042692)	312	77	1.56	0.0179
positive regulation of cell population proliferation (GO:0008284)	1062	262	1.56	1.72e-08
regulation of plasma membrane bounded cell projection organization (GO:0120035)	763	188	1.56	5.79e-06
cellular response to endogenous stimulus (GO:0071495)	1088	268	1.56	1.23e-08
regulation of actin filament-based process (GO:0032970)	406	100	1.56	0.00409
proteasome-mediated ubiquitin-dependent protein catabolic process (GO:0043161)	333	82	1.56	0.0127
regulation of catalytic activity (GO:0050790)	1812	446	1.56	7.1e-15
intracellular chemical homeostasis (GO:0055082)	566	139	1.55	0.000245
protein catabolic process (GO:0030163)	786	193	1.55	5.25e-06
positive regulation of cellular component biogenesis (GO:0044089)	550	135	1.55	0.000385
regulation of small molecule metabolic process (GO:0062012)	379	93	1.55	0.00672
lipid biosynthetic process (GO:0008610)	534	131	1.55	0.000479
vesicle-mediated transport (GO:0016192)	1240	304	1.55	1.26e-09
negative regulation of molecular function (GO:0044092)	1028	252	1.55	6.98e-08
regulation of protein localization (GO:0032880)	980	240	1.55	1.83e-07
positive regulation of protein metabolic process (GO:0051247)	1454	356	1.55	2.41e-11
positive regulation of protein localization (GO:1903829)	523	128	1.55	0.000639
negative regulation of cellular metabolic process (GO:0031324)	2179	533	1.55	1.23e-17
regulation of body fluid levels (GO:0050878)	323	79	1.55	0.0172
positive regulation of cell projection organization (GO:0031346)	454	111	1.54	0.00215
response to growth factor (GO:0070848)	459	112	1.54	0.00233
cellular response to growth factor stimulus (GO:0071363)	443	108	1.54	0.00289
regulation of epithelial cell proliferation (GO:0050678)	423	103	1.54	0.00421
positive regulation of protein transport (GO:0051222)	345	84	1.54	0.0152
regulation of endocytosis (GO:0030100)	345	84	1.54	0.0152
positive regulation of response to stimulus (GO:0048584)	2325	566	1.54	1.96e-18
positive regulation of phosphorylation (GO:0042327)	834	203	1.54	4.38e-06
regulation of response to stimulus (GO:0048583)	4047	985	1.54	4.3e-36
regulation of transferase activity (GO:0051338)	831	202	1.54	5.21e-06
chromatin organization (GO:0006325)	613	149	1.54	0.000197
regulation of protein stability (GO:0031647)	313	76	1.53	0.0279
positive regulation of transferase activity (GO:0051347)	524	127	1.53	0.00102
circulatory system development (GO:0072359)	974	236	1.53	5.44e-07
negative regulation of cellular process (GO:0048523)	4860	1177	1.53	1.05e-44
response to salt (GO:1902074)	347	84	1.53	0.0159
regulation of inflammatory response (GO:0050727)	405	98	1.53	0.00647
regulation of nervous system development (GO:0051960)	583	141	1.53	0.000403
cellular homeostasis (GO:0019725)	674	163	1.53	9.84e-05
regulation of establishment of protein localization (GO:0070201)	609	147	1.53	0.000294
supramolecular fiber organization (GO:0097435)	576	139	1.52	0.000566
regulation of multicellular organismal development (GO:2000026)	1579	381	1.52	1.78e-11
regulation of leukocyte mediated immunity (GO:0002703)	307	74	1.52	0.032
negative regulation of catalytic activity (GO:0043086)	660	159	1.52	0.000156
regulation of anatomical structure size (GO:0090066)	577	139	1.52	0.000573
gliogenesis (GO:0042063)	295	71	1.52	0.0407
gland development (GO:0048732)	453	109	1.52	0.00417
positive regulation of transcription by RNA polymerase II (GO:0045944)	1264	304	1.52	6.14e-09
negative regulation of nitrogen compound metabolic process (GO:0051172)	2383	573	1.52	9.74e-18
positive regulation of multicellular organismal process (GO:0051240)	1876	450	1.52	1.75e-13
organonitrogen compound catabolic process (GO:1901565)	1084	260	1.52	2.09e-07
regulation of developmental process (GO:0050793)	2641	633	1.51	1.26e-19
negative regulation of response to external stimulus (GO:0032102)	459	110	1.51	0.00453
regulation of secretion (GO:0051046)	772	185	1.51	3.4e-05
protein modification process (GO:0036211)	2329	558	1.51	4.84e-17
proteasomal protein catabolic process (GO:0010498)	380	91	1.51	0.0132
positive regulation of protein modification process (GO:0031401)	990	237	1.51	1.06e-06
negative regulation of transport (GO:0051051)	518	124	1.51	0.00179
regulation of multicellular organismal process (GO:0051239)	3264	781	1.51	3.68e-25
regulation of protein metabolic process (GO:0051246)	2512	600	1.51	3.08e-18
positive regulation of phosphorus metabolic process (GO:0010562)	915	218	1.51	5.44e-06
positive regulation of phosphate metabolic process (GO:0045937)	915	218	1.51	5.42e-06
positive regulation of neurogenesis (GO:0050769)	319	76	1.51	0.0372
blood circulation (GO:0008015)	441	105	1.5	0.00679
cell population proliferation (GO:0008283)	867	206	1.5	1.34e-05
positive regulation of immune response (GO:0050778)	675	160	1.5	0.0003
regulation of neuron projection development (GO:0010975)	570	135	1.5	0.00126
intracellular monoatomic ion homeostasis (GO:0006873)	448	106	1.5	0.00741
negative regulation of gene expression (GO:0010629)	1006	238	1.49	2.11e-06
regulation of lipid metabolic process (GO:0019216)	398	94	1.49	0.0165
response to other organism (GO:0051707)	1393	329	1.49	5.74e-09
phosphorus metabolic process (GO:0006793)	1787	422	1.49	1.15e-11
tube development (GO:0035295)	991	234	1.49	3.3e-06
regulation of actin cytoskeleton organization (GO:0032956)	356	84	1.49	0.027
cell surface receptor signaling pathway (GO:0007166)	1908	450	1.49	1.81e-12
response to external biotic stimulus (GO:0043207)	1395	329	1.49	7.24e-09
negative regulation of biosynthetic process (GO:0009890)	1624	383	1.49	2.07e-10
phosphate-containing compound metabolic process (GO:0006796)	1764	416	1.49	2.14e-11
circulatory system process (GO:0003013)	475	112	1.49	0.00569
cell division (GO:0051301)	509	120	1.49	0.00376
macromolecule modification (GO:0043412)	2508	591	1.49	7.5e-17
response to stress (GO:0006950)	3304	778	1.49	3.15e-23
positive regulation of establishment of protein localization (GO:1904951)	361	85	1.49	0.0282
activation of immune response (GO:0002253)	357	84	1.49	0.0326
regulation of supramolecular fiber organization (GO:1902903)	391	92	1.49	0.0186
positive regulation of cell differentiation (GO:0045597)	982	231	1.49	5.44e-06
response to biotic stimulus (GO:0009607)	1437	338	1.49	5.08e-09
positive regulation of secretion by cell (GO:1903532)	387	91	1.49	0.0213
positive regulation of DNA-templated transcription (GO:0045893)	1604	377	1.49	3.91e-10
regulation of cellular localization (GO:0060341)	1085	255	1.49	1.23e-06
positive regulation of gene expression (GO:0010628)	1268	298	1.49	8.14e-08
positive regulation of developmental process (GO:0051094)	1498	352	1.48	2.26e-09
innate immune response (GO:0045087)	745	175	1.48	0.000164
negative regulation of metabolic process (GO:0009892)	3033	712	1.48	1.39e-20
response to organic cyclic compound (GO:0014070)	699	164	1.48	0.000332
negative regulation of cellular biosynthetic process (GO:0031327)	1560	366	1.48	1.04e-09
response to extracellular stimulus (GO:0009991)	435	102	1.48	0.0117
regulation of cellular component organization (GO:0051128)	2598	609	1.48	4.7e-17
biological process involved in interspecies interaction between organisms (GO:0044419)	1532	359	1.48	1.79e-09
tube morphogenesis (GO:0035239)	756	177	1.48	0.000188
positive regulation of metabolic process (GO:0009893)	3858	903	1.48	2.97e-27
positive regulation of RNA biosynthetic process (GO:1902680)	1611	377	1.48	6.6e-10
regulation of proteolysis (GO:0030162)	766	179	1.48	0.000172
export from cell (GO:0140352)	505	118	1.48	0.00543
positive regulation of cellular metabolic process (GO:0031325)	2958	691	1.48	1.91e-19
DNA metabolic process (GO:0006259)	703	164	1.47	0.000434
muscle structure development (GO:0061061)	532	124	1.47	0.00409
negative regulation of biological process (GO:0048519)	5547	1290	1.47	1.41e-42
negative regulation of macromolecule metabolic process (GO:0010605)	2796	650	1.47	1.23e-17
negative regulation of transcription by RNA polymerase II (GO:0000122)	995	231	1.47	1.19e-05
cytoskeleton organization (GO:0007010)	1198	278	1.47	7.31e-07
positive regulation of nitrogen compound metabolic process (GO:0051173)	3060	710	1.47	1.89e-19
cell development (GO:0048468)	2461	571	1.47	4.17e-15
positive regulation of macromolecule metabolic process (GO:0010604)	3507	813	1.46	8.25e-23
intracellular monoatomic cation homeostasis (GO:0030003)	436	101	1.46	0.0173
positive regulation of organelle organization (GO:0010638)	531	123	1.46	0.00597
regulation of transmembrane transport (GO:0034762)	634	146	1.46	0.00213
response to external stimulus (GO:0009605)	2393	551	1.46	5.7e-14
negative regulation of nucleobase-containing compound metabolic process (GO:0045934)	1508	347	1.45	2.33e-08
chromatin remodeling (GO:0006338)	439	101	1.45	0.0214
regulation of localization (GO:0032879)	2330	536	1.45	1.62e-13
regulation of transport (GO:0051049)	1961	451	1.45	3.74e-11
positive regulation of macromolecule biosynthetic process (GO:0010557)	1819	418	1.45	3.63e-10
positive regulation of cellular process (GO:0048522)	5698	1309	1.45	4.48e-41
negative regulation of macromolecule biosynthetic process (GO:0010558)	1515	348	1.45	2.5e-08
response to radiation (GO:0009314)	431	99	1.45	0.0237
protein localization (GO:0008104)	1970	452	1.45	5.09e-11
cellular macromolecule localization (GO:0070727)	1976	453	1.45	5.4e-11
positive regulation of RNA metabolic process (GO:0051254)	1750	401	1.45	1.36e-09
protein-DNA complex organization (GO:0071824)	694	159	1.45	0.00128
positive regulation of cellular component organization (GO:0051130)	1275	292	1.45	9.13e-07
defense response to other organism (GO:0098542)	1058	242	1.45	1.59e-05
positive regulation of biological process (GO:0048518)	6398	1463	1.44	2.85e-47
secretion by cell (GO:0032940)	442	101	1.44	0.0266
cell projection assembly (GO:0030031)	438	100	1.44	0.0257
positive regulation of transport (GO:0051050)	1095	250	1.44	1.08e-05
regulation of cytoskeleton organization (GO:0051493)	530	121	1.44	0.0104
negative regulation of RNA metabolic process (GO:0051253)	1393	318	1.44	2.86e-07
cell motility (GO:0048870)	1114	254	1.44	1.08e-05
regulation of biological quality (GO:0065008)	3089	704	1.44	1.23e-17
heart development (GO:0007507)	597	136	1.44	0.00466
positive regulation of cellular biosynthetic process (GO:0031328)	1920	437	1.44	3.73e-10
intracellular transport (GO:0046907)	1336	304	1.44	7.85e-07
negative regulation of DNA-templated transcription (GO:0045892)	1277	290	1.44	2.08e-06
cellular response to lipid (GO:0071396)	476	108	1.43	0.0216
positive regulation of nucleobase-containing compound metabolic process (GO:0045935)	1953	443	1.43	3.52e-10
positive regulation of biosynthetic process (GO:0009891)	1993	452	1.43	2.26e-10
response to abiotic stimulus (GO:0009628)	989	224	1.43	6.94e-05
negative regulation of RNA biosynthetic process (GO:1902679)	1285	291	1.43	2.25e-06
cellular localization (GO:0051641)	2766	626	1.43	7.65e-15
regulation of amide metabolic process (GO:0034248)	453	102	1.42	0.0351
protein transport (GO:0015031)	1164	262	1.42	1.46e-05
macromolecule catabolic process (GO:0009057)	1023	230	1.42	7.93e-05
chemical homeostasis (GO:0048878)	921	207	1.42	0.00028
carbohydrate metabolic process (GO:0005975)	414	93	1.42	0.0494
nitrogen compound transport (GO:0071705)	1576	354	1.42	1.66e-07
secretion (GO:0046903)	561	126	1.42	0.0118
cell morphogenesis (GO:0000902)	753	169	1.42	0.0016
intracellular protein transport (GO:0006886)	674	151	1.42	0.00466
monoatomic ion homeostasis (GO:0050801)	527	118	1.41	0.0205
cell projection organization (GO:0030030)	1267	283	1.41	8.58e-06
monoatomic cation homeostasis (GO:0055080)	515	115	1.41	0.022
growth (GO:0040007)	520	116	1.41	0.0229
macromolecule localization (GO:0033036)	2386	531	1.41	2.82e-11
establishment of localization in cell (GO:0051649)	1820	405	1.41	2.57e-08
developmental growth (GO:0048589)	515	114	1.4	0.0305
localization (GO:0051179)	4361	964	1.4	3.18e-22
organic substance transport (GO:0071702)	2131	471	1.4	1.8e-09
catabolic process (GO:0009056)	1922	424	1.39	2.46e-08
transport (GO:0006810)	3582	790	1.39	4.62e-17
cell morphogenesis involved in differentiation (GO:0000904)	572	126	1.39	0.0214
cell cycle (GO:0007049)	1276	281	1.39	2.79e-05
lipid metabolic process (GO:0006629)	1228	270	1.39	4.63e-05
regulation of cellular metabolic process (GO:0031323)	5280	1160	1.39	1.59e-27
plasma membrane bounded cell projection organization (GO:0120036)	1213	266	1.39	6.95e-05
establishment of protein localization (GO:0045184)	1264	277	1.38	4.34e-05
neuron projection development (GO:0031175)	767	168	1.38	0.00518
anatomical structure morphogenesis (GO:0009653)	2338	512	1.38	7.2e-10
in utero embryonic development (GO:0001701)	539	118	1.38	0.0369
establishment of localization (GO:0051234)	3752	821	1.38	3.65e-17
system development (GO:0048731)	3484	760	1.38	2.6e-15
regulation of organelle organization (GO:0033043)	1192	260	1.38	0.000115
cell differentiation (GO:0030154)	3779	823	1.38	9.29e-17
tissue development (GO:0009888)	1828	398	1.38	3.31e-07
regulation of nitrogen compound metabolic process (GO:0051171)	5498	1196	1.37	3.03e-27
cellular developmental process (GO:0048869)	3809	828	1.37	9.55e-17
immune system process (GO:0002376)	2430	528	1.37	8.41e-10
anatomical structure formation involved in morphogenesis (GO:0048646)	999	217	1.37	0.000934
regulation of metabolic process (GO:0019222)	6630	1439	1.37	2.97e-35
regulation of primary metabolic process (GO:0080090)	5708	1237	1.37	7.18e-28
regulation of cell cycle (GO:0051726)	1072	232	1.37	0.000598
membrane organization (GO:0061024)	685	148	1.37	0.0165
cell projection morphogenesis (GO:0048858)	537	116	1.37	0.0497
localization within membrane (GO:0051668)	566	122	1.36	0.0445
organic substance catabolic process (GO:1901575)	1658	357	1.36	5e-06
cell junction organization (GO:0034330)	559	120	1.36	0.0498
regulation of DNA-templated transcription (GO:0006355)	3217	690	1.36	2.49e-12
organelle organization (GO:0006996)	2976	638	1.35	3.08e-11
regulation of RNA biosynthetic process (GO:2001141)	3232	692	1.35	2.77e-12
peptidyl-amino acid modification (GO:0018193)	692	148	1.35	0.0232
regulation of macromolecule metabolic process (GO:0060255)	6107	1306	1.35	6.57e-28
regulation of system process (GO:0044057)	636	136	1.35	0.0339
regulation of biosynthetic process (GO:0009889)	3977	846	1.34	4.44e-15
regulation of cellular biosynthetic process (GO:0031326)	3839	815	1.34	3.21e-14
regulation of macromolecule biosynthetic process (GO:0010556)	3703	785	1.34	2.05e-13
multicellular organism development (GO:0007275)	4273	904	1.34	8.37e-16
cellular lipid metabolic process (GO:0044255)	917	194	1.34	0.00676
regulation of gene expression (GO:0010468)	4748	1003	1.33	7.05e-18
animal organ development (GO:0048513)	2939	619	1.33	9.54e-10
regulation of RNA metabolic process (GO:0051252)	3538	745	1.33	4.6e-12
regulation of nucleobase-containing compound metabolic process (GO:0019219)	3825	805	1.33	3.05e-13
cellular component organization (GO:0016043)	5371	1128	1.33	3.87e-20
epithelium development (GO:0060429)	1194	250	1.32	0.00179
carbohydrate derivative metabolic process (GO:1901135)	919	192	1.32	0.0121
neuron development (GO:0048666)	940	196	1.32	0.0118
anatomical structure development (GO:0048856)	5436	1132	1.32	3.67e-19
developmental process (GO:0032502)	5810	1209	1.31	6.62e-21
response to bacterium (GO:0009617)	790	164	1.31	0.0356
regulation of transcription by RNA polymerase II (GO:0006357)	2465	511	1.31	5.39e-07
protein-containing complex organization (GO:0043933)	1772	366	1.31	0.000105
cell cycle process (GO:0022402)	857	177	1.31	0.0294
protein localization to organelle (GO:0033365)	751	155	1.3	0.0495
cellular component organization or biogenesis (GO:0071840)	5582	1147	1.3	8.68e-18
response to chemical (GO:0042221)	4018	820	1.29	5.67e-11
animal organ morphogenesis (GO:0009887)	1070	217	1.28	0.0195
cellular component assembly (GO:0022607)	2279	460	1.28	4.05e-05
protein metabolic process (GO:0019538)	3702	747	1.28	5.88e-09
organonitrogen compound metabolic process (GO:1901564)	4671	932	1.26	7.09e-11
cellular response to stimulus (GO:0051716)	6786	1341	1.25	1.26e-16
immune response (GO:0006955)	1682	331	1.24	0.0063
primary metabolic process (GO:0044238)	6922	1352	1.23	2.97e-15
nitrogen compound metabolic process (GO:0006807)	6311	1228	1.23	8.9e-13
regulation of cellular process (GO:0050794)	11419	2221	1.23	2.87e-36
nervous system development (GO:0007399)	2068	402	1.23	0.00308
neurogenesis (GO:0022008)	1428	277	1.23	0.0342
metabolic process (GO:0008152)	8033	1557	1.22	1.04e-17
macromolecule metabolic process (GO:0043170)	5858	1129	1.22	2.27e-10
organic substance metabolic process (GO:0071704)	7643	1468	1.21	7.73e-15
cellular metabolic process (GO:0044237)	5498	1055	1.21	4.62e-09
small molecule metabolic process (GO:0044281)	1603	307	1.21	0.0365
regulation of biological process (GO:0050789)	12257	2347	1.21	4.26e-36
cellular component biogenesis (GO:0044085)	2526	483	1.21	0.00211
biological regulation (GO:0065007)	12654	2410	1.2	1.1e-36
cell communication (GO:0007154)	5495	1040	1.2	1.02e-07
signaling (GO:0023052)	5328	1000	1.19	1.08e-06
signal transduction (GO:0007165)	5050	945	1.18	5.3e-06
cellular process (GO:0009987)	14994	2751	1.16	3.79e-37
response to stimulus (GO:0050896)	8887	1621	1.15	8.27e-10
multicellular organismal process (GO:0032501)	7636	1322	1.09	0.00552
biological_process (GO:0008150)	20726	3387	1.03	1.05e-13

## Sheet: Mouse~Human (mouse)
GO biological process complete	Mus musculus - Ref. (n=21,997)	Found (n=4841)	Fold Enrichment	FDR
positive regulation of interleukin-5 production (GO:0032754)	13	11	3.84	0.0325
T-helper 17 cell differentiation (GO:0072539)	13	11	3.84	0.0325
positive regulation of T-helper cell differentiation (GO:0045624)	20	16	3.64	0.00601
positive regulation of CD4-positive, alpha-beta T cell activation (GO:2000516)	43	34	3.59	5.33e-06
positive regulation of T-helper 1 type immune response (GO:0002827)	19	15	3.59	0.00978
cellular defense response (GO:0006968)	14	11	3.57	0.0465
T-helper cell lineage commitment (GO:0002295)	14	11	3.57	0.0464
activated T cell proliferation (GO:0050798)	14	11	3.57	0.0463
positive regulation of CD4-positive, alpha-beta T cell differentiation (GO:0043372)	32	25	3.55	0.000219
regulation of T-helper 1 type immune response (GO:0002825)	32	25	3.55	0.000219
T-helper 17 type immune response (GO:0072538)	17	13	3.47	0.0247
regulation of antigen processing and presentation (GO:0002577)	21	16	3.46	0.0085
regulation of interleukin-5 production (GO:0032674)	21	16	3.46	0.00849
regulation of phagocytosis, engulfment (GO:0060099)	20	15	3.41	0.0135
interleukin-2 production (GO:0032623)	20	15	3.41	0.0135
T-helper 1 cell differentiation (GO:0045063)	16	12	3.41	0.04
positive regulation of T cell apoptotic process (GO:0070234)	16	12	3.41	0.0399
neutrophil activation (GO:0042119)	27	20	3.37	0.00241
negative regulation of interleukin-12 production (GO:0032695)	19	14	3.35	0.021
positive regulation of type 2 immune response (GO:0002830)	18	13	3.28	0.034
T-helper 1 type immune response (GO:0042088)	25	18	3.27	0.00622
positive regulation of lymphocyte apoptotic process (GO:0070230)	21	15	3.25	0.0181
regulation of membrane invagination (GO:1905153)	21	15	3.25	0.0181
alpha-beta T cell lineage commitment (GO:0002363)	19	13	3.11	0.0462
negative regulation of viral transcription (GO:0032897)	19	13	3.11	0.0461
type II interferon production (GO:0032609)	41	28	3.1	0.000393
microglial cell activation (GO:0001774)	34	23	3.07	0.00236
granulocyte activation (GO:0036230)	34	23	3.07	0.00235
B cell receptor signaling pathway (GO:0050853)	43	29	3.06	0.000324
positive regulation of leukocyte apoptotic process (GO:2000108)	33	22	3.03	0.00365
regulation of toll-like receptor 4 signaling pathway (GO:0034143)	24	16	3.03	0.027
mature B cell differentiation (GO:0002335)	39	26	3.03	0.000984
neutrophil homeostasis (GO:0001780)	24	16	3.03	0.027
positive regulation of interleukin-10 production (GO:0032733)	42	28	3.03	0.000506
positive regulation of myeloid leukocyte cytokine production involved in immune response (GO:0061081)	41	27	2.99	0.000814
leukocyte activation involved in inflammatory response (GO:0002269)	38	25	2.99	0.00154
lipopolysaccharide-mediated signaling pathway (GO:0031663)	38	25	2.99	0.00154
regulation of CD4-positive, alpha-beta T cell proliferation (GO:2000561)	26	17	2.97	0.0208
regulation of interleukin-10 production (GO:0032653)	63	41	2.96	1.29e-05
regulation of T-helper cell differentiation (GO:0045622)	37	24	2.95	0.00241
regulation of heterotypic cell-cell adhesion (GO:0034114)	25	16	2.91	0.0323
regulation of platelet aggregation (GO:0090330)	25	16	2.91	0.0323
regulation of type 2 immune response (GO:0002828)	33	21	2.89	0.0072
mature B cell differentiation involved in immune response (GO:0002313)	30	19	2.88	0.0135
regulation of macrophage migration (GO:1905521)	49	31	2.87	0.000445
T cell costimulation (GO:0031295)	27	17	2.86	0.0256
B cell homeostasis (GO:0001782)	40	25	2.84	0.00346
alpha-beta T cell activation involved in immune response (GO:0002287)	45	28	2.83	0.00134
regulation of superoxide anion generation (GO:0032928)	29	18	2.82	0.0205
lymphocyte costimulation (GO:0031294)	29	18	2.82	0.0204
positive regulation of macrophage cytokine production (GO:0060907)	29	18	2.82	0.0204
regulation of response to tumor cell (GO:0002834)	29	18	2.82	0.0204
regulation of macrophage chemotaxis (GO:0010758)	34	21	2.81	0.0135
regulation of CD4-positive, alpha-beta T cell activation (GO:2000514)	78	48	2.8	6.72e-06
negative regulation of interleukin-2 production (GO:0032703)	26	16	2.8	0.0394
regulation of CD4-positive, alpha-beta T cell differentiation (GO:0043370)	52	32	2.8	0.000442
regulation of viral transcription (GO:0046782)	26	16	2.8	0.0393
positive regulation of T cell cytokine production (GO:0002726)	26	16	2.8	0.0393
alpha-beta T cell differentiation involved in immune response (GO:0002293)	44	27	2.79	0.00206
lymph node development (GO:0048535)	31	19	2.78	0.0168
T cell migration (GO:0072678)	31	19	2.78	0.0167
ganglioside metabolic process (GO:0001573)	28	17	2.76	0.0316
regulation of immune response to tumor cell (GO:0002837)	28	17	2.76	0.0316
positive regulation of defense response to virus by host (GO:0002230)	33	20	2.75	0.0196
positive regulation of interleukin-8 production (GO:0032757)	58	35	2.74	0.000308
regulation of mast cell activation involved in immune response (GO:0033006)	40	24	2.73	0.00603
positive regulation of interleukin-1 beta production (GO:0032731)	57	34	2.71	0.000457
CD4-positive, alpha-beta T cell differentiation involved in immune response (GO:0002294)	42	25	2.7	0.00473
T-helper cell differentiation (GO:0042093)	42	25	2.7	0.00472
negative regulation of B cell activation (GO:0050869)	37	22	2.7	0.0116
regulation of mast cell degranulation (GO:0043304)	37	22	2.7	0.0115
establishment of endothelial barrier (GO:0061028)	32	19	2.7	0.029
regulation of mast cell activation (GO:0033003)	59	35	2.7	0.00036
positive regulation of antigen receptor-mediated signaling pathway (GO:0050857)	27	16	2.69	0.0484
dendritic cell differentiation (GO:0097028)	39	23	2.68	0.00915
leukocyte cell-cell adhesion (GO:0007159)	65	38	2.66	0.000267
regulation of antigen receptor-mediated signaling pathway (GO:0050854)	65	38	2.66	0.000267
T cell differentiation involved in immune response (GO:0002292)	48	28	2.65	0.00347
positive regulation of mast cell activation (GO:0033005)	36	21	2.65	0.017
positive T cell selection (GO:0043368)	36	21	2.65	0.017
positive regulation of leukocyte degranulation (GO:0043302)	36	21	2.65	0.017
lymphocyte homeostasis (GO:0002260)	86	50	2.64	1.13e-05
leukocyte homeostasis (GO:0001776)	124	72	2.64	3.68e-08
negative regulation of antigen receptor-mediated signaling pathway (GO:0050858)	31	18	2.64	0.0431
regulation of T cell apoptotic process (GO:0070232)	50	29	2.64	0.00262
cytokine production involved in immune response (GO:0002367)	64	37	2.63	0.000391
leukocyte chemotaxis (GO:0030595)	139	80	2.62	5.94e-09
regulation of interleukin-8 production (GO:0032677)	75	43	2.61	7.61e-05
negative regulation of viral genome replication (GO:0045071)	56	32	2.6	0.00127
regulation of leukocyte degranulation (GO:0043300)	56	32	2.6	0.00127
positive regulation of tyrosine phosphorylation of STAT protein (GO:0042531)	56	32	2.6	0.00127
defense response to protozoan (GO:0042832)	42	24	2.6	0.0088
myeloid leukocyte cytokine production (GO:0061082)	42	24	2.6	0.00879
cellular extravasation (GO:0045123)	44	25	2.58	0.00988
regulation of T cell cytokine production (GO:0002724)	37	21	2.58	0.02
response to protozoan (GO:0001562)	46	26	2.57	0.00752
response to ischemia (GO:0002931)	46	26	2.57	0.0075
regulation of cellular extravasation (GO:0002691)	46	26	2.57	0.00749
leukocyte apoptotic process (GO:0071887)	57	32	2.55	0.0022
T cell homeostasis (GO:0043029)	50	28	2.54	0.00448
granulocyte chemotaxis (GO:0071621)	84	47	2.54	4.51e-05
positive regulation of type II interferon production (GO:0032729)	84	47	2.54	4.49e-05
CD4-positive, alpha-beta T cell activation (GO:0035710)	77	43	2.54	0.000145
neutrophil chemotaxis (GO:0030593)	77	43	2.54	0.000144
glial cell activation (GO:0061900)	43	24	2.54	0.0142
positive regulation of alpha-beta T cell differentiation (GO:0046638)	52	29	2.53	0.00357
regulation of homotypic cell-cell adhesion (GO:0034110)	36	20	2.52	0.0301
regulation of defense response to virus by host (GO:0050691)	45	25	2.52	0.011
macrophage cytokine production (GO:0010934)	36	20	2.52	0.03
regulation of platelet activation (GO:0010543)	45	25	2.52	0.011
I-kappaB kinase/NF-kappaB signaling (GO:0007249)	74	41	2.52	0.000274
CD4-positive, alpha-beta T cell differentiation (GO:0043367)	58	32	2.51	0.00241
regulation of leukocyte apoptotic process (GO:2000106)	107	59	2.51	3.79e-06
regulation of T cell receptor signaling pathway (GO:0050856)	49	27	2.5	0.00672
regulation of type II interferon production (GO:0032649)	124	68	2.49	4.88e-07
regulation of macrophage cytokine production (GO:0010935)	44	24	2.48	0.0158
macrophage activation (GO:0042116)	66	36	2.48	0.00135
positive regulation of interleukin-1 production (GO:0032732)	68	37	2.47	0.00101
regulation of interleukin-17 production (GO:0032660)	46	25	2.47	0.0125
regulation of syncytium formation by plasma membrane fusion (GO:0060142)	35	19	2.47	0.0449
negative regulation of NF-kappaB transcription factor activity (GO:0032088)	83	45	2.46	0.000167
positive regulation of pattern recognition receptor signaling pathway (GO:0062208)	48	26	2.46	0.00993
regulation of lymphocyte apoptotic process (GO:0070228)	74	40	2.46	0.000454
regulation of interleukin-12 production (GO:0032655)	63	34	2.45	0.0017
alpha-beta T cell differentiation (GO:0046632)	89	48	2.45	7.76e-05
T cell selection (GO:0045058)	52	28	2.45	0.00879
regulation of cell migration involved in sprouting angiogenesis (GO:0090049)	39	21	2.45	0.0389
mononuclear cell migration (GO:0071674)	97	52	2.44	3.95e-05
T cell proliferation (GO:0042098)	101	54	2.43	2.38e-05
regulation of B cell proliferation (GO:0030888)	73	39	2.43	0.000679
neutrophil migration (GO:1990266)	92	49	2.42	0.000101
B cell activation involved in immune response (GO:0002312)	62	33	2.42	0.00367
negative regulation of lymphocyte activation (GO:0051250)	173	92	2.42	7.43e-09
regulation of tyrosine phosphorylation of STAT protein (GO:0042509)	72	38	2.4	0.001
myeloid leukocyte activation (GO:0002274)	173	91	2.39	1.21e-08
negative regulation of viral process (GO:0048525)	103	54	2.38	4.43e-05
granulocyte migration (GO:0097530)	103	54	2.38	4.42e-05
negative regulation of leukocyte apoptotic process (GO:2000107)	69	36	2.37	0.00186
negative regulation of leukocyte migration (GO:0002686)	46	24	2.37	0.0208
positive regulation of nitric oxide biosynthetic process (GO:0045429)	50	26	2.36	0.0175
cytokine production (GO:0001816)	204	106	2.36	8.62e-10
myeloid cell activation involved in immune response (GO:0002275)	77	40	2.36	0.000966
endothelial cell development (GO:0001885)	52	27	2.36	0.0138
positive regulation of nitric oxide metabolic process (GO:1904407)	52	27	2.36	0.0138
positive regulation of chemokine production (GO:0032722)	85	44	2.35	0.000507
positive regulation of cytokine-mediated signaling pathway (GO:0001961)	58	30	2.35	0.00989
negative regulation of adaptive immune response (GO:0002820)	58	30	2.35	0.00988
regulation of leukocyte migration (GO:0002685)	242	125	2.35	1.67e-11
positive regulation of response to cytokine stimulus (GO:0060760)	64	33	2.34	0.00439
regulation of interleukin-1 beta production (GO:0032651)	92	47	2.32	0.000267
lymphocyte apoptotic process (GO:0070227)	47	24	2.32	0.0327
myeloid leukocyte migration (GO:0097529)	141	72	2.32	1.61e-06
leukocyte migration (GO:0050900)	239	122	2.32	5.3e-11
positive regulation of inflammatory response (GO:0050729)	163	83	2.31	1.93e-07
negative regulation of leukocyte activation (GO:0002695)	205	104	2.31	3.52e-09
T cell differentiation (GO:0030217)	209	106	2.3	2.08e-09
regulation of nitric oxide biosynthetic process (GO:0045428)	73	37	2.3	0.00256
negative regulation of lymphocyte proliferation (GO:0050672)	95	48	2.3	0.000322
regulation of leukocyte chemotaxis (GO:0002688)	131	66	2.29	9.3e-06
positive regulation of leukocyte migration (GO:0002687)	169	85	2.29	2.04e-07
negative regulation of cell activation (GO:0050866)	223	112	2.28	1.16e-09
receptor signaling pathway via JAK-STAT (GO:0007259)	52	26	2.27	0.022
cell chemotaxis (GO:0060326)	214	107	2.27	3.19e-09
negative regulation of mononuclear cell proliferation (GO:0032945)	96	48	2.27	0.000355
regulation of interleukin-2 production (GO:0032663)	68	34	2.27	0.00614
cellular response to interleukin-1 (GO:0071347)	76	38	2.27	0.00227
cellular response to hydrogen peroxide (GO:0070301)	60	30	2.27	0.0116
regulation of alpha-beta T cell differentiation (GO:0046637)	72	36	2.27	0.00365
negative regulation of leukocyte cell-cell adhesion (GO:1903038)	151	75	2.26	2.27e-06
negative regulation of T cell activation (GO:0050868)	137	68	2.26	9.86e-06
positive regulation of cytokine production involved in immune response (GO:0002720)	111	55	2.25	0.000142
regulation of pattern recognition receptor signaling pathway (GO:0062207)	105	52	2.25	0.000206
negative regulation of leukocyte proliferation (GO:0070664)	103	51	2.25	0.000264
intrinsic apoptotic signaling pathway in response to DNA damage (GO:0008630)	83	41	2.24	0.00164
regulation of nitric oxide metabolic process (GO:0080164)	77	38	2.24	0.00355
leukocyte proliferation (GO:0070661)	195	96	2.24	5.31e-08
regulation of granulocyte chemotaxis (GO:0071622)	59	29	2.23	0.0163
T cell mediated immunity (GO:0002456)	57	28	2.23	0.0206
regulation of chemokine production (GO:0032642)	114	56	2.23	0.000117
neuroinflammatory response (GO:0150076)	55	27	2.23	0.0268
negative regulation of I-kappaB kinase/NF-kappaB signaling (GO:0043124)	53	26	2.23	0.0349
negative regulation of adaptive immune response based on somatic recombination of immune receptors built from immunoglobulin superfamily domains (GO:0002823)	53	26	2.23	0.0349
positive regulation of B cell proliferation (GO:0030890)	49	24	2.23	0.0404
mononuclear cell differentiation (GO:1903131)	374	183	2.22	3.37e-15
positive regulation of NIK/NF-kappaB signaling (GO:1901224)	72	35	2.21	0.0059
regulation of interleukin-6 production (GO:0032675)	171	83	2.21	9.11e-07
response to interleukin-1 (GO:0070555)	91	44	2.2	0.00133
response to hydrogen peroxide (GO:0042542)	91	44	2.2	0.00133
phagocytosis (GO:0006909)	151	73	2.2	8.27e-06
regulation of interleukin-1 production (GO:0032652)	112	54	2.19	0.000234
lymphocyte differentiation (GO:0030098)	334	161	2.19	6.06e-13
positive regulation of lymphocyte differentiation (GO:0045621)	139	67	2.19	2.7e-05
response to type II interferon (GO:0034341)	137	66	2.19	2.5e-05
regulation of neutrophil migration (GO:1902622)	54	26	2.19	0.0377
receptor signaling pathway via STAT (GO:0097696)	54	26	2.19	0.0376
positive regulation of mononuclear cell migration (GO:0071677)	79	38	2.19	0.00422
glycosphingolipid metabolic process (GO:0006687)	52	25	2.18	0.0486
leukocyte degranulation (GO:0043299)	52	25	2.18	0.0486
B cell differentiation (GO:0030183)	152	73	2.18	8.93e-06
positive regulation of T cell differentiation (GO:0045582)	123	59	2.18	0.000104
lymphocyte migration (GO:0072676)	71	34	2.18	0.0116
positive regulation of NF-kappaB transcription factor activity (GO:0051092)	157	75	2.17	8.55e-06
chemokine-mediated signaling pathway (GO:0070098)	67	32	2.17	0.0133
positive regulation of interleukin-6 production (GO:0032755)	111	53	2.17	0.00033
regulation of defense response to virus (GO:0050688)	88	42	2.17	0.00239
mononuclear cell proliferation (GO:0032943)	174	83	2.17	1.65e-06
positive regulation of leukocyte chemotaxis (GO:0002690)	105	50	2.16	0.000699
regulation of B cell activation (GO:0050864)	145	69	2.16	2.78e-05
positive regulation of alpha-beta T cell activation (GO:0046635)	103	49	2.16	0.000917
positive regulation of leukocyte cell-cell adhesion (GO:1903039)	305	145	2.16	3.55e-11
cytokine-mediated signaling pathway (GO:0019221)	339	161	2.16	1.83e-12
response to lipopolysaccharide (GO:0032496)	308	146	2.15	2.9e-11
lymphocyte proliferation (GO:0046651)	171	81	2.15	3.04e-06
regulation of cytokine production involved in immune response (GO:0002718)	152	72	2.15	1.39e-05
positive regulation of cytokine production (GO:0001819)	537	254	2.15	9.32e-20
negative regulation of interleukin-6 production (GO:0032715)	55	26	2.15	0.0413
response to molecule of bacterial origin (GO:0002237)	328	155	2.15	6.56e-12
positive regulation of tumor necrosis factor superfamily cytokine production (GO:1903557)	142	67	2.14	3.59e-05
positive regulation of tumor necrosis factor production (GO:0032760)	140	66	2.14	4.51e-05
inflammatory response (GO:0006954)	535	252	2.14	1.88e-19
regulation of leukocyte cell-cell adhesion (GO:1903037)	408	192	2.14	1.16e-14
leukocyte activation involved in immune response (GO:0002366)	221	104	2.14	6.96e-08
integrin-mediated signaling pathway (GO:0007229)	83	39	2.14	0.00547
positive regulation of I-kappaB kinase/NF-kappaB signaling (GO:0043123)	132	62	2.13	0.000127
positive regulation of phagocytosis (GO:0050766)	96	45	2.13	0.00189
B cell activation (GO:0042113)	224	105	2.13	8.42e-08
regulation of I-kappaB kinase/NF-kappaB signaling (GO:0043122)	201	94	2.13	4.51e-07
regulation of tumor necrosis factor superfamily cytokine production (GO:1903555)	214	100	2.12	2.1e-07
leukocyte activation (GO:0045321)	710	331	2.12	3.37e-25
innate immune response-activating signaling pathway (GO:0002758)	118	55	2.12	0.000369
regulation of alpha-beta T cell activation (GO:0046634)	146	68	2.12	4.52e-05
regulation of mononuclear cell migration (GO:0071675)	127	59	2.11	0.000209
regulation of tumor necrosis factor production (GO:0032680)	211	98	2.11	3.8e-07
positive regulation of leukocyte differentiation (GO:1902107)	211	98	2.11	3.78e-07
positive regulation of hemopoiesis (GO:1903708)	211	98	2.11	3.77e-07
leukocyte mediated cytotoxicity (GO:0001909)	69	32	2.11	0.0213
negative regulation of tumor necrosis factor superfamily cytokine production (GO:1903556)	67	31	2.1	0.028
negative regulation of cytokine production (GO:0001818)	307	142	2.1	2.16e-10
positive regulation of T cell activation (GO:0050870)	279	129	2.1	2.58e-09
cell activation involved in immune response (GO:0002263)	225	104	2.1	1.35e-07
positive regulation of cell-cell adhesion (GO:0022409)	357	165	2.1	4.34e-12
regulation of lymphocyte differentiation (GO:0045619)	219	101	2.1	2.91e-07
positive regulation of regulated secretory pathway (GO:1903307)	63	29	2.09	0.0326
lymphocyte activation (GO:0046649)	572	263	2.09	2.96e-19
regulation of Rho protein signal transduction (GO:0035023)	85	39	2.08	0.00668
regulation of mononuclear cell proliferation (GO:0032944)	290	133	2.08	1.64e-09
regulation of interferon-beta production (GO:0032648)	72	33	2.08	0.0182
regulation of lymphocyte proliferation (GO:0050670)	286	131	2.08	2.71e-09
pattern recognition receptor signaling pathway (GO:0002221)	107	49	2.08	0.00175
regulation of T cell differentiation (GO:0045580)	186	85	2.08	5.5e-06
regulation of leukocyte proliferation (GO:0070663)	313	143	2.08	4.75e-10
regulation of adaptive immune response (GO:0002819)	244	111	2.07	9.43e-08
cellular response to lipopolysaccharide (GO:0071222)	220	100	2.07	4.79e-07
regulation of myeloid leukocyte mediated immunity (GO:0002886)	99	45	2.07	0.00336
cellular response to chemokine (GO:1990869)	77	35	2.07	0.0168
response to chemokine (GO:1990868)	77	35	2.07	0.0168
negative regulation of tumor necrosis factor production (GO:0032720)	66	30	2.07	0.0384
negative regulation of cell-cell adhesion (GO:0022408)	207	94	2.06	1.4e-06
leukocyte differentiation (GO:0002521)	467	212	2.06	6.95e-15
positive regulation of T cell proliferation (GO:0042102)	141	64	2.06	0.000162
regulation of phagocytosis (GO:0050764)	130	59	2.06	0.000359
cellular response to type II interferon (GO:0071346)	108	49	2.06	0.00187
lymphocyte activation involved in immune response (GO:0002285)	148	67	2.06	0.000114
immune response-activating signaling pathway (GO:0002757)	261	118	2.05	4.02e-08
myeloid leukocyte mediated immunity (GO:0002444)	73	33	2.05	0.0202
alpha-beta T cell activation (GO:0046631)	144	65	2.05	0.000185
positive regulation of type I interferon production (GO:0032481)	82	37	2.05	0.0116
cell activation (GO:0001775)	804	362	2.05	1.5e-25
T cell differentiation in thymus (GO:0033077)	80	36	2.04	0.0144
negative regulation of T cell proliferation (GO:0042130)	80	36	2.04	0.0144
regulation of leukocyte activation (GO:0002694)	665	299	2.04	7.23e-21
positive regulation of mononuclear cell proliferation (GO:0032946)	187	84	2.04	9.04e-06
regulation of T cell activation (GO:0050863)	412	185	2.04	1.26e-12
regulation of cell activation (GO:0050865)	716	321	2.04	2.18e-22
regulation of viral genome replication (GO:0045069)	87	39	2.04	0.0104
positive regulation of leukocyte proliferation (GO:0070665)	203	91	2.04	3.44e-06
cellular response to molecule of bacterial origin (GO:0071219)	230	103	2.03	5.78e-07
antigen receptor-mediated signaling pathway (GO:0050851)	134	60	2.03	0.000445
regulation of cytokine production (GO:0001817)	842	377	2.03	2.27e-26
immune response-regulating signaling pathway (GO:0002764)	273	122	2.03	3.91e-08
positive regulation of defense response (GO:0031349)	435	194	2.03	5.17e-13
positive regulation of lymphocyte proliferation (GO:0050671)	184	82	2.02	1.57e-05
positive regulation of cell activation (GO:0050867)	454	202	2.02	1.61e-13
regulation of T cell proliferation (GO:0042129)	227	101	2.02	1.03e-06
positive regulation of leukocyte activation (GO:0002696)	432	192	2.02	9.06e-13
regulation of cell-cell adhesion (GO:0022407)	528	234	2.01	1.21e-15
positive regulation of immune effector process (GO:0002699)	325	144	2.01	2e-09
regulation of adaptive immune response based on somatic recombination of immune receptors built from immunoglobulin superfamily domains (GO:0002822)	228	101	2.01	1.11e-06
regulation of cell shape (GO:0008360)	140	62	2.01	0.000436
myeloid cell homeostasis (GO:0002262)	165	73	2.01	0.0001
regulation of lymphocyte activation (GO:0051249)	552	244	2.01	3.36e-16
regulation of NIK/NF-kappaB signaling (GO:1901222)	102	45	2	0.0057
immune response-activating cell surface receptor signaling pathway (GO:0002429)	198	87	2	1.17e-05
regulation of type I interferon production (GO:0032479)	130	57	1.99	0.00108
positive regulation of neuron apoptotic process (GO:0043525)	89	39	1.99	0.0164
activation of innate immune response (GO:0002218)	160	70	1.99	0.000162
defense response to symbiont (GO:0140546)	254	111	1.99	5.15e-07
T cell activation (GO:0042110)	401	175	1.98	4.13e-11
regulation of leukocyte differentiation (GO:1902105)	353	154	1.98	1.09e-09
positive regulation of reactive oxygen species metabolic process (GO:2000379)	85	37	1.98	0.0189
homeostasis of number of cells (GO:0048872)	340	148	1.98	2.25e-09
positive regulation of adaptive immune response (GO:0002821)	170	74	1.98	0.000131
negative regulation of immune system process (GO:0002683)	538	234	1.98	6.73e-15
defense response to virus (GO:0051607)	253	110	1.98	7.03e-07
calcium-mediated signaling (GO:0019722)	152	66	1.97	0.00041
immune response-regulating cell surface receptor signaling pathway (GO:0002768)	210	91	1.97	1.07e-05
regulation of production of molecular mediator of immune response (GO:0002700)	231	100	1.97	3.78e-06
regulation of immune effector process (GO:0002697)	467	202	1.97	1.43e-12
negative regulation of leukocyte differentiation (GO:1902106)	118	51	1.96	0.00333
cellular response to biotic stimulus (GO:0071216)	257	111	1.96	8.81e-07
positive regulation of lymphocyte activation (GO:0051251)	368	158	1.95	1.16e-09
negative regulation of DNA-binding transcription factor activity (GO:0043433)	173	74	1.94	0.000162
regulation of blood vessel endothelial cell migration (GO:0043535)	96	41	1.94	0.0165
regulation of leukocyte mediated immunity (GO:0002703)	307	131	1.94	8.29e-08
positive regulation of smooth muscle cell proliferation (GO:0048661)	115	49	1.94	0.00564
positive regulation of adaptive immune response based on somatic recombination of immune receptors built from immunoglobulin superfamily domains (GO:0002824)	162	69	1.94	0.000355
positive regulation of response to external stimulus (GO:0032103)	580	247	1.94	6.83e-15
positive regulation of cold-induced thermogenesis (GO:0120162)	101	43	1.93	0.0113
regulation of acute inflammatory response (GO:0002673)	80	34	1.93	0.0408
extrinsic apoptotic signaling pathway (GO:0097191)	120	51	1.93	0.00508
regulation of response to cytokine stimulus (GO:0060759)	153	65	1.93	0.00064
negative regulation of intrinsic apoptotic signaling pathway (GO:2001243)	99	42	1.93	0.014
positive regulation of peptidyl-tyrosine phosphorylation (GO:0050731)	191	81	1.93	9.51e-05
positive regulation of chemotaxis (GO:0050921)	158	67	1.93	0.000559
regulation of calcium-mediated signaling (GO:0050848)	85	36	1.92	0.0369
positive regulation of neuron death (GO:1901216)	123	52	1.92	0.00426
negative regulation of hemopoiesis (GO:1903707)	123	52	1.92	0.00425
positive regulation of production of molecular mediator of immune response (GO:0002702)	168	71	1.92	0.000337
response to virus (GO:0009615)	315	133	1.92	8.79e-08
positive regulation of cell adhesion (GO:0045785)	543	229	1.92	1.72e-13
regulation of immune response (GO:0050776)	933	392	1.91	2.46e-23
regulation of inflammatory response (GO:0050727)	405	170	1.91	9.1e-10
positive regulation of response to biotic stimulus (GO:0002833)	327	137	1.9	7.92e-08
positive regulation of innate immune response (GO:0045089)	296	124	1.9	3.93e-07
positive regulation of immune response (GO:0050778)	675	282	1.9	3e-16
positive regulation of DNA-binding transcription factor activity (GO:0051091)	273	114	1.9	1.89e-06
positive regulation of JNK cascade (GO:0046330)	103	43	1.9	0.0166
regulation of response to biotic stimulus (GO:0002831)	527	220	1.9	1.69e-12
positive regulation of immune system process (GO:0002684)	1057	441	1.9	5.23e-26
regulation of defense response (GO:0031347)	804	334	1.89	3.14e-19
cellular response to tumor necrosis factor (GO:0071356)	130	54	1.89	0.00431
peptidyl-tyrosine modification (GO:0018212)	106	44	1.89	0.0143
regulation of innate immune response (GO:0045088)	427	177	1.88	6.92e-10
positive regulation of leukocyte mediated immunity (GO:0002705)	193	80	1.88	0.000204
cellular response to cytokine stimulus (GO:0071345)	724	300	1.88	4.98e-17
regulation of peptidyl-tyrosine phosphorylation (GO:0050730)	268	111	1.88	4.12e-06
peptidyl-tyrosine phosphorylation (GO:0018108)	104	43	1.88	0.0175
small GTPase mediated signal transduction (GO:0007264)	242	100	1.88	1.81e-05
regulation of cytokine-mediated signaling pathway (GO:0001959)	143	59	1.87	0.00288
activation of immune response (GO:0002253)	357	147	1.87	5.87e-08
cell killing (GO:0001906)	141	58	1.87	0.0036
regulation of chemotaxis (GO:0050920)	236	97	1.87	2.74e-05
regulation of DNA-binding transcription factor activity (GO:0051090)	443	182	1.87	7e-10
intracellular receptor signaling pathway (GO:0030522)	134	55	1.87	0.00505
regulation of immune system process (GO:0002682)	1602	657	1.86	2.52e-38
regulation of hemopoiesis (GO:1903706)	440	180	1.86	1.16e-09
response to cytokine (GO:0034097)	830	339	1.86	1.39e-18
positive regulation of angiogenesis (GO:0045766)	177	72	1.85	0.000964
positive regulation of vasculature development (GO:1904018)	177	72	1.85	0.000962
T cell activation involved in immune response (GO:0002286)	91	37	1.85	0.0485
hematopoietic or lymphoid organ development (GO:0048534)	123	50	1.85	0.0112
hemopoiesis (GO:0030097)	771	313	1.84	9.81e-17
regulation of GTPase activity (GO:0043087)	344	139	1.84	3.25e-07
regulation of viral process (GO:0050792)	176	71	1.83	0.00127
positive regulation of calcium ion transport (GO:0051928)	149	60	1.83	0.00377
intrinsic apoptotic signaling pathway (GO:0097193)	177	71	1.82	0.00131
regulation of extrinsic apoptotic signaling pathway (GO:2001236)	170	68	1.82	0.00185
endocytosis (GO:0006897)	488	195	1.82	9.1e-10
positive regulation of GTPase activity (GO:0043547)	253	101	1.81	5.48e-05
regulation of stress-activated MAPK cascade (GO:0032872)	203	81	1.81	0.000431
myeloid leukocyte differentiation (GO:0002573)	158	63	1.81	0.00387
regulation of cell adhesion (GO:0030155)	844	336	1.81	5.26e-17
endothelium development (GO:0003158)	98	39	1.81	0.0481
regulation of JNK cascade (GO:0046328)	151	60	1.81	0.00543
innate immune response (GO:0045087)	745	296	1.81	8.62e-15
negative regulation of protein serine/threonine kinase activity (GO:0071901)	111	44	1.8	0.0316
positive regulation of autophagy (GO:0010508)	159	63	1.8	0.00404
regulation of stress-activated protein kinase signaling cascade (GO:0070302)	207	82	1.8	0.000494
regulation of viral life cycle (GO:1903900)	149	59	1.8	0.00682
positive regulation of stress-activated protein kinase signaling cascade (GO:0070304)	139	55	1.8	0.0114
regulation of reactive oxygen species metabolic process (GO:2000377)	167	66	1.8	0.00303
negative regulation of cell adhesion (GO:0007162)	314	124	1.79	5.69e-06
positive regulation of stress-activated MAPK cascade (GO:0032874)	137	54	1.79	0.0109
myeloid cell differentiation (GO:0030099)	311	122	1.78	9.34e-06
response to tumor necrosis factor (GO:0034612)	153	60	1.78	0.0079
regulation of small GTPase mediated signal transduction (GO:0051056)	227	89	1.78	0.000318
regulation of angiogenesis (GO:0045765)	299	117	1.78	1.51e-05
positive regulation of endocytosis (GO:0045807)	207	81	1.78	0.000908
regulation of response to external stimulus (GO:0032101)	1122	439	1.78	1.82e-21
apoptotic signaling pathway (GO:0097190)	331	129	1.77	5.81e-06
regulation of myeloid leukocyte differentiation (GO:0002761)	149	58	1.77	0.00931
erythrocyte homeostasis (GO:0034101)	126	49	1.77	0.0227
regulation of T cell mediated immunity (GO:0002709)	121	47	1.76	0.0336
regulation of phosphatidylinositol 3-kinase signaling (GO:0014066)	111	43	1.76	0.0437
protein autophosphorylation (GO:0046777)	199	77	1.76	0.00163
regulation of sequestering of calcium ion (GO:0051282)	132	51	1.76	0.0208
regulation of vasculature development (GO:1901342)	303	117	1.75	3.11e-05
positive regulation of lymphocyte mediated immunity (GO:0002708)	166	64	1.75	0.00699
regulation of lymphocyte mediated immunity (GO:0002706)	234	90	1.75	0.000532
regulation of cell killing (GO:0031341)	156	60	1.75	0.00908
regulation of cell morphogenesis (GO:0022604)	277	106	1.74	0.000132
negative regulation of inflammatory response (GO:0050728)	170	65	1.74	0.00797
Ras protein signal transduction (GO:0007265)	178	68	1.74	0.00589
positive regulation of MAP kinase activity (GO:0043406)	131	50	1.73	0.0273
regulation of regulated secretory pathway (GO:1903305)	160	61	1.73	0.0102
regulation of intrinsic apoptotic signaling pathway (GO:2001242)	181	69	1.73	0.0049
hemostasis (GO:0007599)	121	46	1.73	0.0453
regulation of cold-induced thermogenesis (GO:0120161)	150	57	1.73	0.0165
regulation of endocytosis (GO:0030100)	345	131	1.73	1.28e-05
defense response (GO:0006952)	1449	549	1.72	8.55e-25
positive regulation of cytosolic calcium ion concentration (GO:0007204)	230	87	1.72	0.00111
regulation of MAP kinase activity (GO:0043405)	201	76	1.72	0.00308
peptidyl-serine phosphorylation (GO:0018105)	188	71	1.72	0.00471
regulation of Ras protein signal transduction (GO:0046578)	196	74	1.72	0.00355
negative regulation of immune effector process (GO:0002698)	167	63	1.71	0.0125
negative regulation of immune response (GO:0050777)	228	86	1.71	0.00136
positive regulation of cell migration (GO:0030335)	594	224	1.71	1.91e-09
negative regulation of phosphorylation (GO:0042326)	382	144	1.71	5.71e-06
negative regulation of cell development (GO:0010721)	314	118	1.71	8e-05
negative regulation of apoptotic signaling pathway (GO:2001234)	243	91	1.7	0.000966
negative regulation of phosphorus metabolic process (GO:0010563)	438	164	1.7	1.13e-06
negative regulation of phosphate metabolic process (GO:0045936)	438	164	1.7	1.13e-06
response to reactive oxygen species (GO:0000302)	166	62	1.7	0.0156
negative regulation of protein phosphorylation (GO:0001933)	349	130	1.69	3.34e-05
defense response to other organism (GO:0098542)	1058	394	1.69	2.62e-16
regulation of myeloid cell differentiation (GO:0045637)	231	86	1.69	0.00196
positive regulation of programmed cell death (GO:0043068)	656	244	1.69	7.94e-10
positive regulation of ERK1 and ERK2 cascade (GO:0070374)	234	87	1.69	0.00165
regulation of cysteine-type endopeptidase activity involved in apoptotic process (GO:0043281)	210	78	1.69	0.00402
regulation of endothelial cell migration (GO:0010594)	175	65	1.69	0.0121
negative regulation of protein kinase activity (GO:0006469)	205	76	1.68	0.00458
regulation of protein serine/threonine kinase activity (GO:0071900)	349	129	1.68	4.44e-05
response to other organism (GO:0051707)	1393	514	1.68	3.78e-21
positive regulation of hydrolase activity (GO:0051345)	545	201	1.68	8.52e-08
positive regulation of apoptotic process (GO:0043065)	632	233	1.68	4.46e-09
response to external biotic stimulus (GO:0043207)	1395	514	1.67	5.13e-21
response to insulin (GO:0032868)	193	71	1.67	0.00929
negative regulation of intracellular signal transduction (GO:1902532)	560	206	1.67	5.9e-08
regulation of cell migration (GO:0030334)	1009	371	1.67	1.04e-14
positive regulation of cell motility (GO:2000147)	621	228	1.67	9.89e-09
negative regulation of cellular catabolic process (GO:0031330)	188	69	1.67	0.0105
response to biotic stimulus (GO:0009607)	1437	527	1.67	3.15e-21
regulation of cysteine-type endopeptidase activity (GO:2000116)	240	88	1.67	0.00254
regulation of smooth muscle cell proliferation (GO:0048660)	191	70	1.67	0.0113
positive regulation of cysteine-type endopeptidase activity (GO:2001056)	148	54	1.66	0.0449
cellular response to peptide (GO:1901653)	266	97	1.66	0.00112
regulation of exocytosis (GO:0017157)	225	82	1.66	0.00471
regulation of response to stress (GO:0080134)	1501	546	1.65	1.94e-21
receptor-mediated endocytosis (GO:0006898)	165	60	1.65	0.0258
response to lipid (GO:0033993)	711	258	1.65	1.63e-09
negative regulation of protein modification process (GO:0031400)	488	177	1.65	1.62e-06
import into cell (GO:0098657)	659	239	1.65	7.42e-09
positive regulation of locomotion (GO:0040017)	637	231	1.65	1.55e-08
regulation of ERK1 and ERK2 cascade (GO:0070372)	335	121	1.64	0.000245
regulation of cell motility (GO:2000145)	1066	385	1.64	2.22e-14
regulation of apoptotic signaling pathway (GO:2001233)	424	153	1.64	1.49e-05
regulation of autophagy (GO:0010506)	294	106	1.64	0.000834
regulation of intracellular signal transduction (GO:1902531)	1690	608	1.63	3.81e-23
actin filament organization (GO:0007015)	273	98	1.63	0.00171
regulation of MAPK cascade (GO:0043408)	744	267	1.63	1.74e-09
cellular response to metal ion (GO:0071248)	187	67	1.63	0.0209
positive regulation of protein serine/threonine kinase activity (GO:0071902)	204	73	1.63	0.0124
biological process involved in interspecies interaction between organisms (GO:0044419)	1532	548	1.63	3.04e-20
regulation of vesicle-mediated transport (GO:0060627)	616	220	1.62	1.17e-07
positive regulation of intracellular signal transduction (GO:1902533)	1023	365	1.62	7.18e-13
negative regulation of multicellular organismal process (GO:0051241)	1242	442	1.62	1.11e-15
negative regulation of nervous system development (GO:0051961)	180	64	1.62	0.0292
regulation of cell development (GO:0060284)	957	340	1.61	8.43e-12
positive regulation of endopeptidase activity (GO:0010950)	169	60	1.61	0.0465
response to peptide (GO:1901652)	386	137	1.61	0.00012
cell-substrate adhesion (GO:0031589)	186	66	1.61	0.0265
negative regulation of MAPK cascade (GO:0043409)	186	66	1.61	0.0264
positive regulation of cell development (GO:0010720)	547	194	1.61	1.57e-06
positive regulation of cellular catabolic process (GO:0031331)	330	117	1.61	0.000579
regulation of mRNA catabolic process (GO:0061013)	178	63	1.61	0.0354
negative regulation of kinase activity (GO:0033673)	229	81	1.61	0.00881
negative regulation of cell migration (GO:0030336)	311	110	1.61	0.001
intracellular signal transduction (GO:0035556)	1518	536	1.6	7.17e-19
second-messenger-mediated signaling (GO:0019932)	221	78	1.6	0.0115
peptidyl-serine modification (GO:0018209)	207	73	1.6	0.0168
cellular response to oxidative stress (GO:0034599)	207	73	1.6	0.0168
regulation of locomotion (GO:0040012)	1109	391	1.6	2.61e-13
multicellular organismal-level homeostasis (GO:0048871)	656	231	1.6	1.14e-07
negative regulation of transferase activity (GO:0051348)	267	94	1.6	0.00392
negative regulation of cell growth (GO:0030308)	205	72	1.6	0.0202
protein phosphorylation (GO:0006468)	729	256	1.6	2e-08
cellular response to lipid (GO:0071396)	476	167	1.59	1.95e-05
immune system development (GO:0002520)	217	76	1.59	0.0166
positive regulation of MAPK cascade (GO:0043410)	537	188	1.59	4.28e-06
cellular response to organic substance (GO:0071310)	1743	609	1.59	7.74e-21
positive regulation of protein-containing complex assembly (GO:0031334)	212	74	1.59	0.0189
cellular response to chemical stress (GO:0062197)	255	89	1.59	0.00766
cellular response to peptide hormone stimulus (GO:0071375)	215	75	1.59	0.0199
negative regulation of cell motility (GO:2000146)	324	113	1.58	0.00133
regulation of programmed cell death (GO:0043067)	1639	571	1.58	3.88e-19
regulation of epithelial cell migration (GO:0010632)	247	86	1.58	0.0102
regulation of protein kinase activity (GO:0045859)	608	211	1.58	1.47e-06
response to endoplasmic reticulum stress (GO:0034976)	228	79	1.57	0.0167
regulation of neuron death (GO:1901214)	367	127	1.57	0.000659
protein polyubiquitination (GO:0000209)	243	84	1.57	0.0119
negative regulation of locomotion (GO:0040013)	356	123	1.57	0.000848
chemotaxis (GO:0006935)	504	174	1.57	2.85e-05
regulation of cell-substrate adhesion (GO:0010810)	229	79	1.57	0.0172
positive regulation of multicellular organismal process (GO:0051240)	1876	647	1.57	3.95e-21
regulation of apoptotic process (GO:0042981)	1588	547	1.57	1.8e-17
cellular response to oxygen-containing compound (GO:1901701)	1109	382	1.57	8.13e-12
protein modification by small protein conjugation (GO:0032446)	564	194	1.56	7.78e-06
regulation of cellular catabolic process (GO:0031329)	599	206	1.56	3.15e-06
taxis (GO:0042330)	506	174	1.56	3e-05
regulation of neuron apoptotic process (GO:0043523)	294	101	1.56	0.00448
positive regulation of protein kinase activity (GO:0045860)	367	126	1.56	0.000849
phosphorylation (GO:0016310)	883	303	1.56	3.56e-09
cellular response to salt (GO:1902075)	207	71	1.56	0.0336
positive regulation of response to stimulus (GO:0048584)	2325	797	1.56	4.66e-26
negative regulation of cell projection organization (GO:0031345)	216	74	1.56	0.0321
regulation of protein-containing complex assembly (GO:0043254)	441	151	1.56	0.000198
apoptotic process (GO:0006915)	1000	342	1.55	2.87e-10
positive regulation of peptidase activity (GO:0010952)	193	66	1.55	0.0495
cellular response to chemical stimulus (GO:0070887)	2362	807	1.55	4.72e-26
programmed cell death (GO:0012501)	1059	361	1.55	1.08e-10
cell death (GO:0008219)	1062	362	1.55	9.19e-11
positive regulation of monoatomic ion transport (GO:0043270)	273	93	1.55	0.0111
immune system process (GO:0002376)	2430	826	1.54	3.1e-26
positive regulation of gene expression (GO:0010628)	1268	431	1.54	8.92e-13
protein ubiquitination (GO:0016567)	515	175	1.54	5.65e-05
negative regulation of growth (GO:0045926)	262	89	1.54	0.0138
positive regulation of signal transduction (GO:0009967)	1628	553	1.54	1.08e-16
positive regulation of proteolysis (GO:0045862)	371	126	1.54	0.0014
regulation of protein phosphorylation (GO:0001932)	1143	388	1.54	2.69e-11
negative regulation of signal transduction (GO:0009968)	1314	446	1.54	4.22e-13
positive regulation of molecular function (GO:0044093)	1513	512	1.54	4.71e-15
positive regulation of catalytic activity (GO:0043085)	1085	367	1.54	1.45e-10
regulation of phosphorylation (GO:0042325)	1249	422	1.54	3.93e-12
response to wounding (GO:0009611)	350	118	1.53	0.00284
response to bacterium (GO:0009617)	790	266	1.53	2.29e-07
regulation of kinase activity (GO:0043549)	704	237	1.53	1.61e-06
negative regulation of defense response (GO:0031348)	309	104	1.53	0.00746
negative regulation of catabolic process (GO:0009895)	339	114	1.53	0.00359
angiogenesis (GO:0001525)	342	115	1.53	0.00374
locomotion (GO:0040011)	530	178	1.53	7.64e-05
negative regulation of response to external stimulus (GO:0032102)	459	154	1.52	0.000346
cell surface receptor signaling pathway (GO:0007166)	1908	640	1.52	1.4e-18
response to oxygen-containing compound (GO:1901700)	1566	525	1.52	6.4e-15
positive regulation of catabolic process (GO:0009896)	529	177	1.52	9.43e-05
response to peptide hormone (GO:0043434)	320	107	1.52	0.00735
regulation of signal transduction (GO:0009966)	3015	1007	1.52	8.54e-31
negative regulation of response to stimulus (GO:0048585)	1743	582	1.52	2.28e-16
positive regulation of kinase activity (GO:0033674)	432	144	1.51	0.000786
regulation of multicellular organismal process (GO:0051239)	3264	1086	1.51	2.89e-33
regulation of hydrolase activity (GO:0051336)	983	327	1.51	1.24e-08
regulation of response to stimulus (GO:0048583)	4047	1345	1.51	3.38e-43
autophagy (GO:0006914)	295	98	1.51	0.0134
process utilizing autophagic mechanism (GO:0061919)	295	98	1.51	0.0134
positive regulation of signaling (GO:0023056)	1855	616	1.51	5.11e-17
positive regulation of protein phosphorylation (GO:0001934)	772	256	1.51	1.18e-06
cell migration (GO:0016477)	938	311	1.51	4.01e-08
response to organic substance (GO:0010033)	2609	865	1.51	6.09e-25
cellular response to organonitrogen compound (GO:0071417)	533	176	1.5	0.00019
negative regulation of signaling (GO:0023057)	1439	475	1.5	1.64e-12
regulation of phosphate metabolic process (GO:0019220)	1397	461	1.5	4.6e-12
positive regulation of cell communication (GO:0010647)	1855	612	1.5	2.06e-16
regulation of phosphorus metabolic process (GO:0051174)	1398	461	1.5	4.68e-12
positive regulation of phosphorylation (GO:0042327)	834	275	1.5	6.15e-07
wound healing (GO:0042060)	258	85	1.5	0.0363
negative regulation of programmed cell death (GO:0043069)	997	328	1.49	3.02e-08
negative regulation of cell communication (GO:0010648)	1442	474	1.49	3.32e-12
positive regulation of transmembrane transport (GO:0034764)	277	91	1.49	0.0269
negative regulation of gene expression (GO:0010629)	1006	330	1.49	2.88e-08
adaptive immune response (GO:0002250)	552	181	1.49	0.00021
actin cytoskeleton organization (GO:0030036)	528	173	1.49	0.000322
negative regulation of cell population proliferation (GO:0008285)	734	240	1.49	8.04e-06
cellular response to nitrogen compound (GO:1901699)	575	188	1.49	0.000165
cellular response to extracellular stimulus (GO:0031668)	251	82	1.48	0.0485
protein modification by small protein conjugation or removal (GO:0070647)	705	230	1.48	1.42e-05
regulation of cellular response to stress (GO:0080135)	669	218	1.48	3.36e-05
regulation of protein modification process (GO:0031399)	1498	488	1.48	4.25e-12
modification-dependent protein catabolic process (GO:0019941)	562	183	1.48	0.000245
ubiquitin-dependent protein catabolic process (GO:0006511)	550	179	1.48	0.000305
response to organonitrogen compound (GO:0010243)	876	285	1.48	8.11e-07
response to external stimulus (GO:0009605)	2393	778	1.48	3.6e-20
vesicle-mediated transport (GO:0016192)	1240	403	1.48	9.21e-10
response to oxidative stress (GO:0006979)	345	112	1.48	0.0111
regulation of anatomical structure morphogenesis (GO:0022603)	946	307	1.47	3.04e-07
negative regulation of developmental process (GO:0051093)	1009	327	1.47	1.02e-07
regulation of transferase activity (GO:0051338)	831	269	1.47	3.1e-06
negative regulation of apoptotic process (GO:0043066)	967	313	1.47	2.31e-07
actin filament-based process (GO:0030029)	581	188	1.47	0.000223
response to stress (GO:0006950)	3304	1069	1.47	9.93e-29
regulation of signaling (GO:0023051)	3487	1127	1.47	1.87e-30
regulation of catabolic process (GO:0009894)	976	315	1.47	2.62e-07
negative regulation of cellular metabolic process (GO:0031324)	2179	703	1.47	2.8e-17
transmembrane receptor protein tyrosine kinase signaling pathway (GO:0007169)	400	129	1.47	0.00646
positive regulation of phosphorus metabolic process (GO:0010562)	915	295	1.46	9.76e-07
positive regulation of phosphate metabolic process (GO:0045937)	915	295	1.46	9.72e-07
cellular response to hormone stimulus (GO:0032870)	419	135	1.46	0.00473
modification-dependent macromolecule catabolic process (GO:0043632)	572	184	1.46	0.000418
regulation of cell differentiation (GO:0045595)	1685	542	1.46	8.82e-13
regulation of cell communication (GO:0010646)	3490	1122	1.46	1.67e-29
immune response (GO:0006955)	1682	540	1.46	1.26e-12
blood vessel morphogenesis (GO:0048514)	458	147	1.46	0.00266
regulation of calcium ion transport (GO:0051924)	293	94	1.46	0.0419
regulation of catalytic activity (GO:0050790)	1812	580	1.45	1.91e-13
regulation of molecular function (GO:0065009)	2589	827	1.45	5.82e-20
response to nitrogen compound (GO:1901698)	959	306	1.45	1.02e-06
response to inorganic substance (GO:0010035)	483	154	1.45	0.00257
response to hormone (GO:0009725)	643	205	1.45	0.000206
negative regulation of cellular process (GO:0048523)	4860	1545	1.44	2.01e-42
regulation of multicellular organismal development (GO:2000026)	1579	501	1.44	6.03e-11
positive regulation of protein modification process (GO:0031401)	990	314	1.44	1.06e-06
regulation of cell population proliferation (GO:0042127)	1786	566	1.44	1.87e-12
positive regulation of transferase activity (GO:0051347)	524	166	1.44	0.00176
proteolysis involved in protein catabolic process (GO:0051603)	649	205	1.44	0.000322
regulation of protein catabolic process (GO:0042176)	365	115	1.43	0.0208
negative regulation of cellular component organization (GO:0051129)	760	239	1.43	8.45e-05
negative regulation of cell differentiation (GO:0045596)	720	226	1.43	0.000157
negative regulation of metabolic process (GO:0009892)	3033	952	1.43	1.64e-21
positive regulation of cell differentiation (GO:0045597)	982	308	1.43	3.57e-06
negative regulation of nitrogen compound metabolic process (GO:0051172)	2383	747	1.42	4.42e-16
negative regulation of macromolecule metabolic process (GO:0010605)	2796	876	1.42	2.53e-19
immune effector process (GO:0002252)	591	185	1.42	0.00117
regulation of DNA-templated transcription (GO:0006355)	3217	1007	1.42	1.15e-22
positive regulation of protein metabolic process (GO:0051247)	1454	455	1.42	3.52e-09
regulation of RNA biosynthetic process (GO:2001141)	3232	1011	1.42	1.14e-22
regulation of neurogenesis (GO:0050767)	483	151	1.42	0.0054
negative regulation of protein metabolic process (GO:0051248)	1046	327	1.42	1.77e-06
positive regulation of metabolic process (GO:0009893)	3858	1203	1.42	1.13e-27
negative regulation of transcription by RNA polymerase II (GO:0000122)	995	310	1.42	5.11e-06
negative regulation of biological process (GO:0048519)	5547	1728	1.42	1.69e-44
positive regulation of transport (GO:0051050)	1095	341	1.42	1.3e-06
blood vessel development (GO:0001568)	572	178	1.41	0.00225
vasculature development (GO:0001944)	601	187	1.41	0.00156
positive regulation of macromolecule metabolic process (GO:0010604)	3507	1091	1.41	3.27e-24
negative regulation of nucleobase-containing compound metabolic process (GO:0045934)	1508	469	1.41	3.21e-09
negative regulation of biosynthetic process (GO:0009890)	1624	505	1.41	6.61e-10
negative regulation of RNA metabolic process (GO:0051253)	1393	433	1.41	2e-08
regulation of transcription by RNA polymerase II (GO:0006357)	2465	766	1.41	8.13e-16
regulation of gene expression (GO:0010468)	4748	1475	1.41	2.15e-35
negative regulation of cellular biosynthetic process (GO:0031327)	1560	484	1.41	1.97e-09
protein catabolic process (GO:0030163)	786	243	1.4	0.000167
regulation of RNA metabolic process (GO:0051252)	3538	1093	1.4	2.1e-23
cellular response to stress (GO:0033554)	1551	479	1.4	4.42e-09
regulation of cellular metabolic process (GO:0031323)	5280	1630	1.4	2.92e-39
regulation of developmental process (GO:0050793)	2641	815	1.4	2.24e-16
negative regulation of DNA-templated transcription (GO:0045892)	1277	394	1.4	2.41e-07
positive regulation of cellular process (GO:0048522)	5698	1757	1.4	2.6e-43
chromatin organization (GO:0006325)	613	189	1.4	0.00181
negative regulation of macromolecule biosynthetic process (GO:0010558)	1515	467	1.4	1.08e-08
negative regulation of RNA biosynthetic process (GO:1902679)	1285	396	1.4	2.62e-07
regulation of cellular biosynthetic process (GO:0031326)	3839	1182	1.4	3.04e-25
regulation of actin filament-based process (GO:0032970)	406	125	1.4	0.0286
regulation of macromolecule biosynthetic process (GO:0010556)	3703	1138	1.4	6.77e-24
regulation of biosynthetic process (GO:0009889)	3977	1220	1.39	8.7e-26
positive regulation of biological process (GO:0048518)	6398	1961	1.39	5.86e-49
regulation of nucleobase-containing compound metabolic process (GO:0019219)	3825	1172	1.39	2.12e-24
regulation of transmembrane transport (GO:0034762)	634	194	1.39	0.00227
regulation of cellular component size (GO:0032535)	402	123	1.39	0.0325
enzyme-linked receptor protein signaling pathway (GO:0007167)	615	188	1.39	0.00305
regulation of metal ion transport (GO:0010959)	458	140	1.39	0.0184
positive regulation of cell population proliferation (GO:0008284)	1062	324	1.39	1.3e-05
negative regulation of transport (GO:0051051)	518	158	1.39	0.00959
regulation of cellular component biogenesis (GO:0044087)	1023	312	1.39	2.06e-05
positive regulation of cellular metabolic process (GO:0031325)	2958	902	1.39	2.98e-17
regulation of secretion by cell (GO:1903530)	693	211	1.38	0.00132
regulation of cell growth (GO:0001558)	444	135	1.38	0.0261
regulation of lipid metabolic process (GO:0019216)	398	121	1.38	0.0435
regulation of metabolic process (GO:0019222)	6630	2014	1.38	1.08e-48
protein modification process (GO:0036211)	2329	707	1.38	1.1e-12
positive regulation of developmental process (GO:0051094)	1498	454	1.38	1.06e-07
regulation of macromolecule metabolic process (GO:0060255)	6107	1850	1.38	1.95e-42
negative regulation of molecular function (GO:0044092)	1028	311	1.37	4.28e-05
positive regulation of DNA-templated transcription (GO:0045893)	1604	485	1.37	3.96e-08
positive regulation of transcription by RNA polymerase II (GO:0045944)	1264	382	1.37	2.42e-06
cell population proliferation (GO:0008283)	867	262	1.37	0.000281
supramolecular fiber organization (GO:0097435)	576	174	1.37	0.00763
regulation of nitrogen compound metabolic process (GO:0051171)	5498	1659	1.37	2.05e-35
positive regulation of RNA biosynthetic process (GO:1902680)	1611	486	1.37	4.25e-08
cell motility (GO:0048870)	1114	336	1.37	1.87e-05
response to endogenous stimulus (GO:0009719)	1317	397	1.37	1.73e-06
regulation of protein metabolic process (GO:0051246)	2512	757	1.37	3.83e-13
homeostatic process (GO:0042592)	1494	450	1.37	2.41e-07
cellular response to endogenous stimulus (GO:0071495)	1088	327	1.37	3.35e-05
regulation of transport (GO:0051049)	1961	589	1.36	1.09e-09
positive regulation of nitrogen compound metabolic process (GO:0051173)	3060	918	1.36	5.24e-16
phosphate-containing compound metabolic process (GO:0006796)	1764	529	1.36	1.45e-08
lipid biosynthetic process (GO:0008610)	534	160	1.36	0.0175
phosphorus metabolic process (GO:0006793)	1787	535	1.36	1.5e-08
regulation of primary metabolic process (GO:0080090)	5708	1707	1.36	5.07e-35
cell division (GO:0051301)	509	152	1.36	0.0259
positive regulation of RNA metabolic process (GO:0051254)	1750	522	1.36	3.52e-08
positive regulation of protein localization (GO:1903829)	523	156	1.36	0.0213
organonitrogen compound catabolic process (GO:1901565)	1084	323	1.35	7.39e-05
macromolecule modification (GO:0043412)	2508	747	1.35	4.92e-12
regulation of localization (GO:0032879)	2330	692	1.35	7.72e-11
DNA damage response (GO:0006974)	731	217	1.35	0.00356
regulation of protein transport (GO:0051223)	580	172	1.35	0.0168
positive regulation of cellular component biogenesis (GO:0044089)	550	163	1.35	0.0203
regulation of cellular component organization (GO:0051128)	2598	769	1.34	5.43e-12
positive regulation of cellular biosynthetic process (GO:0031328)	1920	567	1.34	2.15e-08
positive regulation of macromolecule biosynthetic process (GO:0010557)	1819	537	1.34	7.46e-08
positive regulation of cellular component organization (GO:0051130)	1275	376	1.34	2.26e-05
regulation of plasma membrane bounded cell projection organization (GO:0120035)	763	225	1.34	0.00348
regulation of cell projection organization (GO:0031344)	777	229	1.34	0.00336
circulatory system development (GO:0072359)	974	287	1.34	0.000531
negative regulation of catalytic activity (GO:0043086)	660	194	1.34	0.0102
positive regulation of nucleobase-containing compound metabolic process (GO:0045935)	1953	574	1.34	2.87e-08
positive regulation of biosynthetic process (GO:0009891)	1993	585	1.33	2.43e-08
intracellular chemical homeostasis (GO:0055082)	566	166	1.33	0.0268
regulation of growth (GO:0040008)	669	196	1.33	0.011
macromolecule catabolic process (GO:0009057)	1023	299	1.33	0.000506
response to organic cyclic compound (GO:0014070)	699	204	1.33	0.0104
regulation of nervous system development (GO:0051960)	583	170	1.32	0.0306
protein localization (GO:0008104)	1970	574	1.32	8.28e-08
cellular macromolecule localization (GO:0070727)	1976	575	1.32	1e-07
catabolic process (GO:0009056)	1922	559	1.32	1.69e-07
cellular homeostasis (GO:0019725)	674	196	1.32	0.0149
cellular localization (GO:0051641)	2766	803	1.32	4.12e-11
regulation of secretion (GO:0051046)	772	224	1.32	0.00767
nitrogen compound transport (GO:0071705)	1576	457	1.32	6.26e-06
regulation of protein localization (GO:0032880)	980	284	1.32	0.00135
protein-DNA complex organization (GO:0071824)	694	201	1.32	0.015
protein transport (GO:0015031)	1164	336	1.31	0.000393
cell development (GO:0048468)	2461	708	1.31	4.6e-09
macromolecule localization (GO:0033036)	2386	684	1.3	1.72e-08
establishment of localization in cell (GO:0051649)	1820	521	1.3	3.32e-06
intracellular transport (GO:0046907)	1336	382	1.3	0.000209
DNA metabolic process (GO:0006259)	703	201	1.3	0.0237
regulation of establishment of protein localization (GO:0070201)	609	174	1.3	0.0485
regulation of cellular localization (GO:0060341)	1085	310	1.3	0.0014
regulation of monoatomic ion transport (GO:0043269)	634	181	1.3	0.0438
cytoskeleton organization (GO:0007010)	1198	341	1.29	0.000866
organic substance transport (GO:0071702)	2131	606	1.29	5.25e-07
localization (GO:0051179)	4361	1239	1.29	3.32e-16
intracellular protein transport (GO:0006886)	674	191	1.29	0.0435
cell cycle (GO:0007049)	1276	361	1.29	0.000718
organic substance catabolic process (GO:1901575)	1658	469	1.29	4.49e-05
transport (GO:0006810)	3582	1013	1.29	3.68e-12
establishment of localization (GO:0051234)	3752	1060	1.28	8.93e-13
regulation of biological quality (GO:0065008)	3089	872	1.28	5.03e-10
peptidyl-amino acid modification (GO:0018193)	692	195	1.28	0.0484
establishment of protein localization (GO:0045184)	1264	355	1.28	0.00129
tube morphogenesis (GO:0035239)	756	212	1.27	0.0375
cellular catabolic process (GO:0044248)	1017	284	1.27	0.00957
tube development (GO:0035295)	991	275	1.26	0.0149
cell differentiation (GO:0030154)	3779	1047	1.26	8.33e-11
cellular developmental process (GO:0048869)	3809	1053	1.26	1.1e-10
regulation of organelle organization (GO:0033043)	1192	328	1.25	0.00787
regulation of cell cycle (GO:0051726)	1072	291	1.23	0.03
lipid metabolic process (GO:0006629)	1228	333	1.23	0.0142
regulation of cellular process (GO:0050794)	11419	3068	1.22	7.82e-45
cellular component organization (GO:0016043)	5371	1435	1.21	9.09e-12
organelle organization (GO:0006996)	2976	795	1.21	1.28e-05
response to chemical (GO:0042221)	4018	1068	1.21	1.3e-07
regulation of biological process (GO:0050789)	12257	3243	1.2	1.53e-44
developmental process (GO:0032502)	5810	1537	1.2	1.06e-11
cell projection organization (GO:0030030)	1267	335	1.2	0.0489
biological regulation (GO:0065007)	12654	3333	1.2	1.48e-45
anatomical structure development (GO:0048856)	5436	1426	1.19	1.16e-09
cellular component organization or biogenesis (GO:0071840)	5582	1459	1.19	1.46e-09
tissue development (GO:0009888)	1828	477	1.19	0.0154
protein-containing complex organization (GO:0043933)	1772	462	1.18	0.0188
system development (GO:0048731)	3484	902	1.18	0.000116
cellular response to stimulus (GO:0051716)	6786	1756	1.18	4.02e-11
protein metabolic process (GO:0019538)	3702	956	1.17	7.38e-05
anatomical structure morphogenesis (GO:0009653)	2338	603	1.17	0.00723
multicellular organism development (GO:0007275)	4273	1101	1.17	1.19e-05
organonitrogen compound metabolic process (GO:1901564)	4671	1193	1.16	1.36e-05
cell communication (GO:0007154)	5495	1385	1.15	1.06e-05
signal transduction (GO:0007165)	5050	1263	1.14	0.000163
animal organ development (GO:0048513)	2939	735	1.14	0.0207
signaling (GO:0023052)	5328	1330	1.13	0.000104
macromolecule metabolic process (GO:0043170)	5858	1459	1.13	3.79e-05
primary metabolic process (GO:0044238)	6922	1724	1.13	1.65e-06
metabolic process (GO:0008152)	8033	1997	1.13	6.49e-08
organic substance metabolic process (GO:0071704)	7643	1898	1.13	3.26e-07
nitrogen compound metabolic process (GO:0006807)	6311	1566	1.13	2.34e-05
cellular metabolic process (GO:0044237)	5498	1352	1.12	0.000863
cellular process (GO:0009987)	14994	3654	1.11	9.64e-22
response to stimulus (GO:0050896)	8887	2165	1.11	2.02e-06
biological_process (GO:0008150)	20726	4696	1.03	1.29e-14

## Sheet: Mouse~Human (human)
GO biological process complete	Homo sapiens - Ref. (n=20,589)	Found (n=4967)	Fold Enrichment	FDR
T-helper 17 cell differentiation (GO:0072539)	14	13	3.85	0.0205
T-helper 17 type immune response (GO:0072538)	18	15	3.45	0.0181
dendritic cell chemotaxis (GO:0002407)	17	14	3.41	0.0269
dendritic cell migration (GO:0036336)	24	19	3.28	0.00922
positive regulation of myeloid leukocyte mediated immunity (GO:0002888)	22	17	3.2	0.0205
regulation of antigen processing and presentation (GO:0002577)	20	15	3.11	0.0446
B cell homeostasis (GO:0001782)	30	22	3.04	0.00526
regulation of T-helper 1 type immune response (GO:0002825)	30	22	3.04	0.00525
positive regulation of interleukin-4 production (GO:0032753)	27	19	2.92	0.0175
positive regulation of interleukin-10 production (GO:0032733)	40	28	2.9	0.00155
positive regulation of CD4-positive, alpha-beta T cell activation (GO:2000516)	42	29	2.86	0.00129
lipopolysaccharide-mediated signaling pathway (GO:0031663)	42	29	2.86	0.00129
positive regulation of alpha-beta T cell proliferation (GO:0046641)	29	20	2.86	0.0221
cellular defense response (GO:0006968)	51	35	2.84	0.000319
mature B cell differentiation (GO:0002335)	35	24	2.84	0.00648
regulation of interleukin-4 production (GO:0032673)	34	23	2.8	0.00934
regulation of interleukin-10 production (GO:0032653)	60	40	2.76	0.000147
granulocyte activation (GO:0036230)	36	24	2.76	0.00771
positive regulation of CD4-positive, alpha-beta T cell differentiation (GO:0043372)	33	22	2.76	0.0138
neutrophil activation (GO:0042119)	30	20	2.76	0.0247
alpha-beta T cell differentiation involved in immune response (GO:0002293)	44	29	2.73	0.0029
alpha-beta T cell activation involved in immune response (GO:0002287)	44	29	2.73	0.00289
regulation of macrophage migration (GO:1905521)	44	29	2.73	0.00288
regulation of macrophage chemotaxis (GO:0010758)	29	19	2.72	0.0357
CD4-positive, alpha-beta T cell differentiation involved in immune response (GO:0002294)	43	28	2.7	0.00422
T-helper cell differentiation (GO:0042093)	43	28	2.7	0.0042
microglial cell activation (GO:0001774)	31	20	2.67	0.0285
regulation of myeloid leukocyte mediated immunity (GO:0002886)	61	39	2.65	0.000285
positive T cell selection (GO:0043368)	33	21	2.64	0.0236
regulation of type 2 immune response (GO:0002828)	33	21	2.64	0.0236
establishment of endothelial barrier (GO:0061028)	33	21	2.64	0.0235
regulation of T cell apoptotic process (GO:0070232)	41	26	2.63	0.00869
lymphocyte homeostasis (GO:0002260)	71	45	2.63	8.2e-05
regulation of cellular extravasation (GO:0002691)	40	25	2.59	0.0125
T cell differentiation involved in immune response (GO:0002292)	48	30	2.59	0.00329
myeloid cell activation involved in immune response (GO:0002275)	66	41	2.58	0.000312
alpha-beta T cell differentiation (GO:0046632)	76	47	2.56	9.18e-05
leukocyte activation involved in inflammatory response (GO:0002269)	34	21	2.56	0.0414
regulation of mast cell activation (GO:0033003)	44	27	2.54	0.00828
regulation of T-helper 17 type immune response (GO:2000316)	31	19	2.54	0.0491
regulation of acute inflammatory response (GO:0002673)	49	30	2.54	0.00539
regulation of leukocyte degranulation (GO:0043300)	49	30	2.54	0.00537
positive regulation of myeloid leukocyte cytokine production involved in immune response (GO:0061081)	36	22	2.53	0.0316
regulation of T-helper cell differentiation (GO:0045622)	41	25	2.53	0.0145
T cell selection (GO:0045058)	46	28	2.52	0.00979
leukocyte homeostasis (GO:0001776)	97	59	2.52	8.71e-06
leukocyte cell-cell adhesion (GO:0007159)	56	34	2.52	0.00188
CD4-positive, alpha-beta T cell differentiation (GO:0043367)	56	34	2.52	0.00187
endothelial cell development (GO:0001885)	50	30	2.49	0.00607
regulation of lymphocyte apoptotic process (GO:0070228)	60	36	2.49	0.0017
CD4-positive, alpha-beta T cell activation (GO:0035710)	70	42	2.49	0.000501
T cell costimulation (GO:0031295)	40	24	2.49	0.0206
T cell homeostasis (GO:0043029)	45	27	2.49	0.0139
lymphocyte costimulation (GO:0031294)	42	25	2.47	0.0172
alpha-beta T cell activation (GO:0046631)	106	63	2.46	5.53e-06
regulation of antigen receptor-mediated signaling pathway (GO:0050854)	64	38	2.46	0.00108
regulation of CD4-positive, alpha-beta T cell differentiation (GO:0043370)	54	32	2.46	0.00405
negative regulation of leukocyte migration (GO:0002686)	49	29	2.45	0.00862
positive regulation of alpha-beta T cell activation (GO:0046635)	71	42	2.45	0.000557
leukocyte degranulation (GO:0043299)	44	26	2.45	0.0195
positive regulation of cytokine production involved in immune response (GO:0002720)	83	49	2.45	0.000125
negative regulation of viral genome replication (GO:0045071)	56	33	2.44	0.00456
regulation of interleukin-17 production (GO:0032660)	41	24	2.43	0.024
regulation of inflammatory response to antigenic stimulus (GO:0002861)	43	25	2.41	0.0268
positive regulation of tumor necrosis factor superfamily cytokine production (GO:1903557)	105	61	2.41	1.33e-05
regulation of CD4-positive, alpha-beta T cell activation (GO:2000514)	76	44	2.4	0.00059
lymphocyte apoptotic process (GO:0070227)	38	22	2.4	0.0413
regulation of T cell cytokine production (GO:0002724)	38	22	2.4	0.0413
negative regulation of viral process (GO:0048525)	95	55	2.4	4.73e-05
positive regulation of chemokine production (GO:0032722)	71	41	2.39	0.00089
positive regulation of tumor necrosis factor production (GO:0032760)	101	58	2.38	3.37e-05
positive regulation of inflammatory response (GO:0050729)	145	82	2.34	3.3e-07
regulation of T cell receptor signaling pathway (GO:0050856)	46	26	2.34	0.024
leukocyte apoptotic process (GO:0071887)	48	27	2.33	0.02
regulation of alpha-beta T cell proliferation (GO:0046640)	48	27	2.33	0.02
tumor necrosis factor-mediated signaling pathway (GO:0033209)	57	32	2.33	0.00815
regulation of macrophage activation (GO:0043030)	59	33	2.32	0.00929
positive regulation of pattern recognition receptor signaling pathway (GO:0062208)	47	26	2.29	0.039
regulation of tumor necrosis factor superfamily cytokine production (GO:1903555)	169	93	2.28	9.57e-08
regulation of leukocyte apoptotic process (GO:2000106)	91	50	2.28	0.00041
regulation of cytokine production involved in immune response (GO:0002718)	122	67	2.28	1.72e-05
regulation of alpha-beta T cell activation (GO:0046634)	115	63	2.27	3.45e-05
regulation of chemokine production (GO:0032642)	95	52	2.27	0.000267
regulation of interleukin-2 production (GO:0032663)	64	35	2.27	0.0065
myeloid leukocyte activation (GO:0002274)	156	85	2.26	5.97e-07
B cell activation involved in immune response (GO:0002312)	57	31	2.25	0.0178
regulation of tumor necrosis factor production (GO:0032680)	164	89	2.25	3.3e-07
leukocyte activation involved in immune response (GO:0002366)	201	108	2.23	1.88e-08
T cell differentiation (GO:0030217)	181	97	2.22	1.58e-07
negative regulation of leukocyte apoptotic process (GO:2000107)	56	30	2.22	0.0239
negative regulation of adaptive immune response (GO:0002820)	62	33	2.21	0.0125
regulation of B cell proliferation (GO:0030888)	66	35	2.2	0.0109
I-kappaB kinase/NF-kappaB signaling (GO:0007249)	70	37	2.19	0.00717
regulation of platelet activation (GO:0010543)	53	28	2.19	0.0415
cell activation involved in immune response (GO:0002263)	205	108	2.18	3.91e-08
positive regulation of interleukin-1 beta production (GO:0032731)	59	31	2.18	0.021
regulation of leukocyte migration (GO:0002685)	229	120	2.17	4.36e-09
macrophage activation (GO:0042116)	63	33	2.17	0.0189
positive regulation of T cell proliferation (GO:0042102)	106	55	2.15	0.000609
positive regulation of leukocyte cell-cell adhesion (GO:1903039)	274	142	2.15	1.79e-10
positive regulation of cytokine-mediated signaling pathway (GO:0001961)	58	30	2.14	0.0286
B cell receptor signaling pathway (GO:0050853)	58	30	2.14	0.0286
regulation of interferon-beta production (GO:0032648)	60	31	2.14	0.0318
regulation of interleukin-12 production (GO:0032655)	64	33	2.14	0.0204
T cell proliferation (GO:0042098)	72	37	2.13	0.0115
pattern recognition receptor signaling pathway (GO:0002221)	109	56	2.13	0.000513
positive regulation of type II interferon production (GO:0032729)	78	40	2.13	0.00831
regulation of type II interferon production (GO:0032649)	119	61	2.12	0.00023
cytokine-mediated signaling pathway (GO:0019221)	373	191	2.12	6.28e-14
positive regulation of T cell activation (GO:0050870)	251	128	2.11	4.32e-09
regulation of cell killing (GO:0031341)	112	57	2.11	0.000628
negative regulation of adaptive immune response based on somatic recombination of immune receptors built from immunoglobulin superfamily domains (GO:0002823)	57	29	2.11	0.0395
regulation of leukocyte chemotaxis (GO:0002688)	128	65	2.1	0.000141
positive regulation of interleukin-8 production (GO:0032757)	65	33	2.1	0.0222
positive regulation of response to cytokine stimulus (GO:0060760)	65	33	2.1	0.0221
mononuclear cell differentiation (GO:1903131)	335	170	2.1	5.28e-12
positive regulation of mononuclear cell migration (GO:0071677)	75	38	2.1	0.0103
intrinsic apoptotic signaling pathway in response to DNA damage (GO:0008630)	75	38	2.1	0.0103
activation of innate immune response (GO:0002218)	154	78	2.1	1.93e-05
regulation of adaptive immune response (GO:0002819)	204	103	2.09	4.03e-07
leukocyte activation (GO:0045321)	601	303	2.09	1.25e-21
positive regulation of leukocyte migration (GO:0002687)	151	76	2.09	3.29e-05
regulation of interleukin-8 production (GO:0032677)	86	43	2.07	0.00678
myeloid leukocyte mediated immunity (GO:0002444)	64	32	2.07	0.0299
leukocyte proliferation (GO:0070661)	148	74	2.07	5.47e-05
negative regulation of lymphocyte activation (GO:0051250)	166	83	2.07	1.36e-05
cellular response to hydrogen peroxide (GO:0070301)	62	31	2.07	0.0372
negative regulation of NF-kappaB transcription factor activity (GO:0032088)	90	45	2.07	0.00442
positive regulation of tyrosine phosphorylation of STAT protein (GO:0042531)	64	32	2.07	0.0299
regulation of alpha-beta T cell differentiation (GO:0046637)	72	36	2.07	0.0173
negative regulation of tumor necrosis factor superfamily cytokine production (GO:1903556)	64	32	2.07	0.0298
lymphocyte differentiation (GO:0030098)	290	145	2.07	8.22e-10
positive regulation of adaptive immune response based on somatic recombination of immune receptors built from immunoglobulin superfamily domains (GO:0002824)	122	61	2.07	0.000399
positive regulation of adaptive immune response (GO:0002821)	128	64	2.07	0.00028
innate immune response-activating signaling pathway (GO:0002758)	130	65	2.07	0.000225
positive regulation of leukocyte mediated immunity (GO:0002705)	150	75	2.07	4.48e-05
T cell activation (GO:0042110)	315	157	2.07	1.37e-10
lymphocyte activation (GO:0046649)	478	238	2.06	2.68e-16
regulation of adaptive immune response based on somatic recombination of immune receptors built from immunoglobulin superfamily domains (GO:0002822)	189	94	2.06	2.87e-06
regulation of leukocyte cell-cell adhesion (GO:1903037)	371	184	2.06	2.76e-12
regulation of pattern recognition receptor signaling pathway (GO:0062207)	107	53	2.05	0.00197
positive regulation of interleukin-6 production (GO:0032755)	99	49	2.05	0.00364
positive regulation of defense response (GO:0031349)	390	193	2.05	6.48e-13
positive regulation of innate immune response (GO:0045089)	255	126	2.05	2.71e-08
positive regulation of leukocyte proliferation (GO:0070665)	166	82	2.05	2.77e-05
regulation of interleukin-6 production (GO:0032675)	154	76	2.05	5.6e-05
leukocyte chemotaxis (GO:0030595)	150	74	2.04	8.76e-05
positive regulation of interleukin-1 production (GO:0032732)	71	35	2.04	0.023
lymphocyte activation involved in immune response (GO:0002285)	136	67	2.04	0.00023
mononuclear cell migration (GO:0071674)	110	54	2.03	0.00167
response to hydrogen peroxide (GO:0042542)	100	49	2.03	0.00389
negative regulation of leukocyte activation (GO:0002695)	198	97	2.03	3.51e-06
regulation of T cell mediated immunity (GO:0002709)	98	48	2.03	0.00487
mononuclear cell proliferation (GO:0032943)	129	63	2.02	0.00062
lymphocyte proliferation (GO:0046651)	125	61	2.02	0.000695
regulation of leukocyte mediated immunity (GO:0002703)	248	121	2.02	1.12e-07
positive regulation of cytokine production (GO:0001819)	490	239	2.02	1.24e-15
negative regulation of cytokine production (GO:0001818)	296	144	2.02	3.95e-09
positive regulation of cell-cell adhesion (GO:0022409)	323	157	2.01	5.05e-10
cellular response to lipopolysaccharide (GO:0071222)	200	97	2.01	4.12e-06
response to lipopolysaccharide (GO:0032496)	324	157	2.01	5.5e-10
regulation of mononuclear cell migration (GO:0071675)	124	60	2.01	0.000921
positive regulation of mononuclear cell proliferation (GO:0032946)	149	72	2	0.000174
regulation of T cell activation (GO:0050863)	379	183	2	1.42e-11
positive regulation of leukocyte activation (GO:0002696)	379	183	2	1.4e-11
positive regulation of response to biotic stimulus (GO:0002833)	284	137	2	1.76e-08
positive regulation of cell activation (GO:0050867)	396	191	2	6.08e-12
negative regulation of cell activation (GO:0050866)	220	106	2	1.54e-06
phagocytosis (GO:0006909)	158	76	1.99	0.000104
positive regulation of phagocytosis (GO:0050766)	75	36	1.99	0.0286
regulation of leukocyte proliferation (GO:0070663)	269	129	1.99	6.66e-08
positive regulation of lymphocyte proliferation (GO:0050671)	146	70	1.99	0.000288
positive regulation of type I interferon production (GO:0032481)	71	34	1.99	0.0439
regulation of interleukin-1 beta production (GO:0032651)	94	45	1.98	0.0107
regulation of leukocyte activation (GO:0002694)	596	285	1.98	7.8e-18
negative regulation of immune system process (GO:0002683)	481	230	1.98	3.13e-14
extrinsic apoptotic signaling pathway (GO:0097191)	113	54	1.98	0.00288
B cell differentiation (GO:0030183)	132	63	1.98	0.000757
response to molecule of bacterial origin (GO:0002237)	342	163	1.98	7.23e-10
B cell activation (GO:0042113)	191	91	1.97	2.04e-05
regulation of phagocytosis (GO:0050764)	103	49	1.97	0.00647
positive regulation of NF-kappaB transcription factor activity (GO:0051092)	160	76	1.97	0.000161
inflammatory response (GO:0006954)	560	266	1.97	2.27e-16
negative regulation of immune response (GO:0050777)	198	94	1.97	1.52e-05
positive regulation of leukocyte chemotaxis (GO:0002690)	99	47	1.97	0.00755
regulation of cell activation (GO:0050865)	653	310	1.97	4.33e-19
positive regulation of production of molecular mediator of immune response (GO:0002702)	137	65	1.97	0.000697
cellular response to molecule of bacterial origin (GO:0071219)	211	100	1.96	7.72e-06
cell activation (GO:0001775)	724	343	1.96	3.77e-21
cellular response to mechanical stimulus (GO:0071260)	76	36	1.96	0.0415
positive regulation of cell killing (GO:0031343)	76	36	1.96	0.0414
regulation of tyrosine phosphorylation of STAT protein (GO:0042509)	76	36	1.96	0.0414
response to type II interferon (GO:0034341)	133	63	1.96	0.00108
regulation of immune effector process (GO:0002697)	393	186	1.96	4.21e-11
regulation of B cell activation (GO:0050864)	131	62	1.96	0.00137
positive regulation of lymphocyte mediated immunity (GO:0002708)	127	60	1.96	0.00156
granulocyte chemotaxis (GO:0071621)	87	41	1.95	0.0201
positive regulation of immune effector process (GO:0002699)	276	130	1.95	1.36e-07
regulation of type I interferon production (GO:0032479)	119	56	1.95	0.00291
positive regulation of smooth muscle cell proliferation (GO:0048661)	85	40	1.95	0.0247
chemokine-mediated signaling pathway (GO:0070098)	83	39	1.95	0.0306
regulation of mononuclear cell proliferation (GO:0032944)	245	115	1.95	1.14e-06
negative regulation of T cell activation (GO:0050868)	130	61	1.95	0.00181
T cell activation involved in immune response (GO:0002286)	81	38	1.94	0.0286
neutrophil chemotaxis (GO:0030593)	81	38	1.94	0.0285
regulation of lymphocyte proliferation (GO:0050670)	241	113	1.94	1.73e-06
regulation of leukocyte mediated cytotoxicity (GO:0001910)	96	45	1.94	0.0122
regulation of production of molecular mediator of immune response (GO:0002700)	192	90	1.94	4.3e-05
negative regulation of leukocyte cell-cell adhesion (GO:1903038)	141	66	1.94	0.000845
regulation of cytokine production (GO:0001817)	778	364	1.94	1.03e-21
regulation of innate immune response (GO:0045088)	385	180	1.94	2.31e-10
leukocyte migration (GO:0050900)	246	115	1.94	1.61e-06
leukocyte differentiation (GO:0002521)	424	198	1.94	1.95e-11
positive regulation of lymphocyte activation (GO:0051251)	330	154	1.93	9.54e-09
regulation of viral genome replication (GO:0045069)	86	40	1.93	0.0261
cell chemotaxis (GO:0060326)	215	100	1.93	1.36e-05
positive regulation of response to external stimulus (GO:0032103)	532	247	1.92	3.1e-14
regulation of lymphocyte activation (GO:0051249)	504	234	1.92	1.69e-13
negative regulation of leukocyte proliferation (GO:0070664)	97	45	1.92	0.0175
regulation of inflammatory response (GO:0050727)	387	179	1.92	5.15e-10
regulation of T cell proliferation (GO:0042129)	186	86	1.92	8.53e-05
negative regulation of lymphocyte proliferation (GO:0050672)	89	41	1.91	0.0299
regulation of interleukin-1 production (GO:0032652)	113	52	1.91	0.00774
integrin-mediated signaling pathway (GO:0007229)	100	46	1.91	0.0149
negative regulation of immune effector process (GO:0002698)	124	57	1.91	0.00383
regulation of Rho protein signal transduction (GO:0035023)	85	39	1.9	0.0345
cellular response to type II interferon (GO:0071346)	109	50	1.9	0.00899
cellular response to chemokine (GO:1990869)	92	42	1.89	0.0256
response to chemokine (GO:1990868)	92	42	1.89	0.0256
regulation of response to biotic stimulus (GO:0002831)	478	218	1.89	7.45e-12
negative regulation of mononuclear cell proliferation (GO:0032945)	90	41	1.89	0.0313
regulation of lymphocyte mediated immunity (GO:0002706)	185	84	1.88	0.000211
regulation of immune response (GO:0050776)	889	403	1.88	3e-22
positive regulation of immune response (GO:0050778)	633	286	1.87	1.76e-15
regulation of response to cytokine stimulus (GO:0060759)	164	74	1.87	0.000725
immune response-activating signaling pathway (GO:0002757)	306	138	1.87	3.32e-07
regulation of cell-cell adhesion (GO:0022407)	486	219	1.87	1.48e-11
regulation of blood vessel endothelial cell migration (GO:0043535)	91	41	1.87	0.0337
positive regulation of lymphocyte differentiation (GO:0045621)	131	59	1.87	0.00514
negative regulation of leukocyte differentiation (GO:1902106)	109	49	1.86	0.0164
immune response-regulating signaling pathway (GO:0002764)	338	151	1.85	1.11e-07
myeloid leukocyte migration (GO:0097529)	139	62	1.85	0.00401
neutrophil migration (GO:1990266)	92	41	1.85	0.0465
regulation of defense response (GO:0031347)	754	336	1.85	1.75e-17
cellular response to biotic stimulus (GO:0071216)	238	106	1.85	2.93e-05
cellular response to cytokine stimulus (GO:0071345)	721	321	1.85	9.99e-17
regulation of cytokine-mediated signaling pathway (GO:0001959)	153	68	1.84	0.00211
platelet activation (GO:0030168)	99	44	1.84	0.0345
activation of immune response (GO:0002253)	370	164	1.84	3.58e-08
positive regulation of cell adhesion (GO:0045785)	486	215	1.83	1.05e-10
positive regulation of immune system process (GO:0002684)	977	430	1.82	5.72e-22
positive regulation of T cell differentiation (GO:0045582)	116	51	1.82	0.0167
regulation of T cell differentiation (GO:0045580)	180	79	1.82	0.000792
regulation of lymphocyte differentiation (GO:0045619)	212	93	1.82	0.000203
response to cytokine (GO:0034097)	819	359	1.82	6.39e-18
regulation of I-kappaB kinase/NF-kappaB signaling (GO:0043122)	258	113	1.82	2.06e-05
positive regulation of leukocyte differentiation (GO:1902107)	185	81	1.81	0.000722
positive regulation of hemopoiesis (GO:1903708)	185	81	1.81	0.00072
negative regulation of DNA-binding transcription factor activity (GO:0043433)	176	77	1.81	0.00121
negative regulation of inflammatory response (GO:0050728)	167	73	1.81	0.00206
regulation of leukocyte differentiation (GO:1902105)	321	140	1.81	1.53e-06
positive regulation of cold-induced thermogenesis (GO:0120162)	101	44	1.81	0.0385
granulocyte migration (GO:0097530)	101	44	1.81	0.0384
negative regulation of hemopoiesis (GO:1903707)	113	49	1.8	0.0255
regulation of immune system process (GO:0002682)	1488	645	1.8	3.57e-32
positive regulation of I-kappaB kinase/NF-kappaB signaling (GO:0043123)	194	84	1.79	0.000758
calcium-mediated signaling (GO:0019722)	155	67	1.79	0.0043
homeostasis of number of cells (GO:0048872)	271	117	1.79	2.56e-05
regulation of cell shape (GO:0008360)	140	60	1.78	0.0101
positive regulation of chemotaxis (GO:0050921)	147	63	1.78	0.0075
positive regulation of calcium ion transport (GO:0051928)	131	56	1.77	0.0167
negative regulation of cell-cell adhesion (GO:0022408)	197	84	1.77	0.00114
regulation of phosphatidylinositol 3-kinase signaling (GO:0014066)	111	47	1.76	0.0421
antigen receptor-mediated signaling pathway (GO:0050851)	159	67	1.75	0.00861
regulation of chemotaxis (GO:0050920)	228	96	1.75	0.000493
defense response to symbiont (GO:0140546)	271	114	1.74	8e-05
hemopoiesis (GO:0030097)	685	288	1.74	1.93e-12
immune response-activating cell surface receptor signaling pathway (GO:0002429)	238	100	1.74	0.000307
positive regulation of peptidyl-tyrosine phosphorylation (GO:0050731)	181	76	1.74	0.0036
response to virus (GO:0009615)	372	156	1.74	1.41e-06
regulation of response to external stimulus (GO:0032101)	1062	445	1.74	1.34e-19
cellular response to tumor necrosis factor (GO:0071356)	179	75	1.74	0.00439
defense response to virus (GO:0051607)	270	113	1.73	0.000101
response to reactive oxygen species (GO:0000302)	175	73	1.73	0.00512
immune response-regulating cell surface receptor signaling pathway (GO:0002768)	269	112	1.73	0.000131
regulation of small GTPase mediated signal transduction (GO:0051056)	304	126	1.72	4.73e-05
regulation of viral process (GO:0050792)	167	69	1.71	0.00868
regulation of DNA-binding transcription factor activity (GO:0051090)	446	184	1.71	2.66e-07
myeloid cell homeostasis (GO:0002262)	136	56	1.71	0.0327
regulation of peptidyl-tyrosine phosphorylation (GO:0050730)	246	101	1.7	0.000686
innate immune response (GO:0045087)	760	312	1.7	1.43e-12
positive regulation of cytosolic calcium ion concentration (GO:0007204)	200	82	1.7	0.00394
regulation of viral life cycle (GO:1903900)	144	59	1.7	0.0253
intrinsic apoptotic signaling pathway (GO:0097193)	166	68	1.7	0.011
regulation of cell adhesion (GO:0030155)	789	323	1.7	6.67e-13
regulation of regulated secretory pathway (GO:1903305)	132	54	1.7	0.0384
positive regulation of DNA-binding transcription factor activity (GO:0051091)	272	111	1.69	0.000313
negative regulation of defense response (GO:0031348)	272	111	1.69	0.000312
positive regulation of autophagy (GO:0010508)	152	62	1.69	0.02
defense response (GO:0006952)	1431	582	1.69	8.96e-24
negative regulation of protein kinase activity (GO:0006469)	200	81	1.68	0.00513
response to tumor necrosis factor (GO:0034612)	205	83	1.68	0.00456
regulation of hemopoiesis (GO:1903706)	403	163	1.68	4.97e-06
positive regulation of angiogenesis (GO:0045766)	166	67	1.67	0.018
positive regulation of vasculature development (GO:1904018)	166	67	1.67	0.018
small GTPase mediated signal transduction (GO:0007264)	263	106	1.67	0.000687
intracellular receptor signaling pathway (GO:0030522)	169	68	1.67	0.0157
blood coagulation (GO:0007596)	175	70	1.66	0.0181
positive regulation of endocytosis (GO:0045807)	160	64	1.66	0.0246
apoptotic signaling pathway (GO:0097190)	314	125	1.65	0.000234
endocytosis (GO:0006897)	536	213	1.65	1.68e-07
Ras protein signal transduction (GO:0007265)	189	75	1.64	0.0127
coagulation (GO:0050817)	177	70	1.64	0.0193
defense response to other organism (GO:0098542)	1008	398	1.64	3.2e-14
regulation of intrinsic apoptotic signaling pathway (GO:2001242)	170	67	1.63	0.0254
negative regulation of cell adhesion (GO:0007162)	292	115	1.63	0.000719
regulation of angiogenesis (GO:0045765)	287	113	1.63	0.0008
negative regulation of protein phosphorylation (GO:0001933)	318	125	1.63	0.000331
regulation of exocytosis (GO:0017157)	196	77	1.63	0.0155
regulation of cell morphogenesis (GO:0022604)	247	97	1.63	0.00331
regulation of extrinsic apoptotic signaling pathway (GO:2001236)	158	62	1.63	0.0384
hemostasis (GO:0007599)	181	71	1.63	0.021
positive regulation of programmed cell death (GO:0043068)	533	209	1.63	5.51e-07
regulation of stress-activated MAPK cascade (GO:0032872)	189	74	1.62	0.0205
cellular response to transforming growth factor beta stimulus (GO:0071560)	156	61	1.62	0.0456
regulation of Ras protein signal transduction (GO:0046578)	190	74	1.61	0.0208
regulation of stress-activated protein kinase signaling cascade (GO:0070302)	193	75	1.61	0.0183
regulation of vasculature development (GO:1901342)	291	113	1.61	0.00116
positive regulation of apoptotic process (GO:0043065)	510	198	1.61	2.12e-06
negative regulation of phosphorylation (GO:0042326)	348	135	1.61	0.000275
negative regulation of response to external stimulus (GO:0032102)	423	164	1.61	3.17e-05
positive regulation of cell migration (GO:0030335)	534	207	1.61	1.17e-06
cellular response to external stimulus (GO:0071496)	328	126	1.59	0.000693
immune effector process (GO:0002252)	474	182	1.59	1.31e-05
regulation of response to stress (GO:0080134)	1418	544	1.59	7.77e-18
response to other organism (GO:0051707)	1373	526	1.59	4.21e-17
negative regulation of kinase activity (GO:0033673)	222	85	1.59	0.0144
response to external biotic stimulus (GO:0043207)	1376	526	1.58	5.8e-17
cellular response to chemical stress (GO:0062197)	270	103	1.58	0.00457
negative regulation of phosphate metabolic process (GO:0045936)	404	154	1.58	0.000129
negative regulation of phosphorus metabolic process (GO:0010563)	405	154	1.58	0.000166
protein autophosphorylation (GO:0046777)	190	72	1.57	0.0409
response to biotic stimulus (GO:0009607)	1421	537	1.57	1.22e-16
myeloid cell differentiation (GO:0030099)	286	108	1.57	0.00421
cellular response to oxidative stress (GO:0034599)	218	82	1.56	0.025
regulation of GTPase activity (GO:0043087)	367	138	1.56	0.000679
regulation of cell migration (GO:0030334)	933	350	1.55	4.11e-10
response to insulin (GO:0032868)	216	81	1.55	0.0296
negative regulation of protein modification process (GO:0031400)	462	173	1.55	7.71e-05
negative regulation of cell migration (GO:0030336)	286	107	1.55	0.00647
positive regulation of cell motility (GO:2000147)	559	209	1.55	8.64e-06
regulation of apoptotic signaling pathway (GO:2001233)	375	140	1.55	0.000785
negative regulation of cell development (GO:0010721)	279	104	1.55	0.00858
negative regulation of cellular catabolic process (GO:0031330)	199	74	1.54	0.049
immune system process (GO:0002376)	2277	845	1.54	1.76e-25
actin filament organization (GO:0007015)	281	104	1.53	0.00889
regulation of endocytosis (GO:0030100)	292	108	1.53	0.00731
cellular response to organic substance (GO:0071310)	1777	657	1.53	5.51e-19
biological process involved in interspecies interaction between organisms (GO:0044419)	1553	574	1.53	2.37e-16
negative regulation of intracellular signal transduction (GO:1902532)	524	193	1.53	4.78e-05
positive regulation of cellular catabolic process (GO:0031331)	318	117	1.53	0.00524
response to bacterium (GO:0009617)	688	253	1.52	1.41e-06
positive regulation of multicellular organismal process (GO:0051240)	1654	607	1.52	8.63e-17
positive regulation of locomotion (GO:0040017)	575	211	1.52	2.31e-05
immune response (GO:0006955)	1649	605	1.52	9.76e-17
negative regulation of apoptotic signaling pathway (GO:2001234)	229	84	1.52	0.0385
regulation of epithelial cell migration (GO:0010632)	229	84	1.52	0.0384
cellular response to extracellular stimulus (GO:0031668)	259	95	1.52	0.02
negative regulation of multicellular organismal process (GO:0051241)	1125	412	1.52	6.53e-11
positive regulation of GTPase activity (GO:0043547)	276	101	1.52	0.015
negative regulation of cell motility (GO:2000146)	301	110	1.51	0.00867
regulation of intracellular signal transduction (GO:1902531)	1727	631	1.51	2.91e-17
regulation of cell motility (GO:2000145)	991	362	1.51	2.18e-09
import into cell (GO:0098657)	723	264	1.51	1.16e-06
negative regulation of transferase activity (GO:0051348)	266	97	1.51	0.0189
cellular response to lipid (GO:0071396)	527	192	1.51	9.26e-05
positive regulation of hydrolase activity (GO:0051345)	571	208	1.51	4.07e-05
intracellular signal transduction (GO:0035556)	1558	567	1.51	4.32e-15
cellular response to nutrient levels (GO:0031669)	229	83	1.5	0.0466
regulation of protein kinase activity (GO:0045859)	615	222	1.5	2.59e-05
negative regulation of locomotion (GO:0040013)	338	122	1.5	0.00748
response to lipid (GO:0033993)	854	306	1.49	3.46e-07
regulation of protein serine/threonine kinase activity (GO:0071900)	359	128	1.48	0.00721
regulation of locomotion (GO:0040012)	1036	369	1.48	1.83e-08
cellular response to chemical stimulus (GO:0070887)	2397	853	1.48	1.47e-21
response to peptide (GO:1901652)	454	161	1.47	0.00148
positive regulation of response to stimulus (GO:0048584)	2203	781	1.47	4.17e-19
positive regulation of intracellular signal transduction (GO:1902533)	1006	356	1.47	6e-08
positive regulation of proteolysis (GO:0045862)	365	129	1.47	0.00937
cellular response to peptide (GO:1901653)	309	109	1.46	0.0253
regulation of vesicle-mediated transport (GO:0060627)	536	189	1.46	0.000532
response to organic substance (GO:0010033)	2592	913	1.46	3.47e-22
negative regulation of response to stimulus (GO:0048585)	1637	576	1.46	4.82e-13
negative regulation of catabolic process (GO:0009895)	339	119	1.46	0.0163
positive regulation of protein kinase activity (GO:0045860)	365	128	1.45	0.0113
protein phosphorylation (GO:0006468)	709	248	1.45	4.34e-05
regulation of kinase activity (GO:0043549)	709	248	1.45	4.33e-05
regulation of MAPK cascade (GO:0043408)	672	235	1.45	7.73e-05
positive regulation of gene expression (GO:0010628)	1173	410	1.45	1.13e-08
wound healing (GO:0042060)	338	118	1.45	0.0193
response to oxidative stress (GO:0006979)	367	128	1.45	0.014
regulation of cell development (GO:0060284)	829	289	1.45	6.72e-06
positive regulation of cell development (GO:0010720)	441	153	1.44	0.00549
regulation of cellular catabolic process (GO:0031329)	649	225	1.44	0.000203
regulation of autophagy (GO:0010506)	352	122	1.44	0.0196
regulation of protein-containing complex assembly (GO:0043254)	419	145	1.43	0.00829
regulation of ERK1 and ERK2 cascade (GO:0070372)	301	104	1.43	0.0463
positive regulation of signal transduction (GO:0009967)	1549	535	1.43	5.4e-11
regulation of multicellular organismal process (GO:0051239)	2983	1029	1.43	4.67e-23
protein ubiquitination (GO:0016567)	638	220	1.43	0.000299
cellular response to oxygen-containing compound (GO:1901701)	1146	395	1.43	9.94e-08
regulation of response to stimulus (GO:0048583)	3960	1363	1.43	4.93e-32
regulation of protein phosphorylation (GO:0001932)	1071	368	1.42	4.79e-07
multicellular organismal-level homeostasis (GO:0048871)	594	204	1.42	0.000814
cell death (GO:0008219)	1105	379	1.42	3.05e-07
regulation of phosphorylation (GO:0042325)	1170	401	1.42	1.12e-07
apoptotic process (GO:0006915)	1047	358	1.42	1.05e-06
positive regulation of kinase activity (GO:0033674)	430	147	1.42	0.0113
positive regulation of signaling (GO:0023056)	1726	590	1.42	1.48e-11
phosphorylation (GO:0016310)	884	302	1.42	1.45e-05
cell surface receptor signaling pathway (GO:0007166)	2093	715	1.42	2.68e-14
regulation of signal transduction (GO:0009966)	2992	1022	1.42	9.99e-22
positive regulation of catabolic process (GO:0009896)	527	180	1.42	0.00293
regulation of hydrolase activity (GO:0051336)	964	329	1.41	4.5e-06
programmed cell death (GO:0012501)	1093	373	1.41	6.34e-07
protein modification by small protein conjugation (GO:0032446)	716	244	1.41	0.000202
positive regulation of cell communication (GO:0010647)	1727	588	1.41	2.61e-11
positive regulation of molecular function (GO:0044093)	1519	517	1.41	9.74e-10
negative regulation of gene expression (GO:0010629)	955	324	1.41	8.5e-06
negative regulation of signal transduction (GO:0009968)	1266	429	1.4	1.07e-07
response to stress (GO:0006950)	3424	1160	1.4	2.86e-24
response to external stimulus (GO:0009605)	2422	820	1.4	4.95e-16
positive regulation of catalytic activity (GO:0043085)	1112	376	1.4	1.16e-06
positive regulation of MAPK cascade (GO:0043410)	483	163	1.4	0.00922
regulation of programmed cell death (GO:0043067)	1521	512	1.4	4.58e-09
transmembrane receptor protein tyrosine kinase signaling pathway (GO:0007169)	423	142	1.39	0.0234
response to oxygen-containing compound (GO:1901700)	1681	564	1.39	6.39e-10
actin cytoskeleton organization (GO:0030036)	544	182	1.39	0.00593
regulation of cellular response to stress (GO:0080135)	643	215	1.39	0.00176
cell migration (GO:0016477)	892	298	1.38	7.43e-05
positive regulation of phosphorylation (GO:0042327)	771	257	1.38	0.000376
chemotaxis (GO:0006935)	522	174	1.38	0.00878
response to wounding (GO:0009611)	456	152	1.38	0.0208
negative regulation of signaling (GO:0023057)	1362	454	1.38	1.58e-07
regulation of apoptotic process (GO:0042981)	1471	490	1.38	3.91e-08
regulation of anatomical structure morphogenesis (GO:0022603)	871	290	1.38	0.000114
negative regulation of cell communication (GO:0010648)	1361	453	1.38	1.86e-07
taxis (GO:0042330)	524	174	1.38	0.0105
positive regulation of protein phosphorylation (GO:0001934)	711	236	1.38	0.00101
regulation of signaling (GO:0023051)	3396	1127	1.38	6.92e-21
regulation of phosphate metabolic process (GO:0019220)	1315	436	1.37	6.13e-07
regulation of phosphorus metabolic process (GO:0051174)	1316	436	1.37	6.17e-07
actin filament-based process (GO:0030029)	605	200	1.37	0.00513
regulation of transferase activity (GO:0051338)	847	280	1.37	0.000275
regulation of cell communication (GO:0010646)	3405	1125	1.37	2.51e-20
regulation of secretion by cell (GO:1903530)	565	186	1.36	0.00866
cellular response to organonitrogen compound (GO:0071417)	593	195	1.36	0.00722
regulation of cell growth (GO:0001558)	426	140	1.36	0.0446
negative regulation of protein metabolic process (GO:0051248)	986	323	1.36	0.000101
response to hormone (GO:0009725)	791	259	1.36	0.00102
regulation of multicellular organismal development (GO:2000026)	1401	458	1.36	8.89e-07
regulation of catabolic process (GO:0009894)	1013	331	1.35	9.59e-05
locomotion (GO:0040011)	543	177	1.35	0.0173
positive regulation of cell population proliferation (GO:0008284)	950	309	1.35	0.000252
positive regulation of transferase activity (GO:0051347)	523	170	1.35	0.022
protein modification by small protein conjugation or removal (GO:0070647)	859	279	1.35	0.000765
response to organonitrogen compound (GO:0010243)	986	320	1.35	0.000222
positive regulation of phosphorus metabolic process (GO:0010562)	845	274	1.34	0.000916
positive regulation of phosphate metabolic process (GO:0045937)	845	274	1.34	0.000913
regulation of catalytic activity (GO:0050790)	1827	592	1.34	1.76e-08
regulation of protein modification process (GO:0031399)	1443	466	1.34	2.08e-06
cellular response to stress (GO:0033554)	1603	517	1.34	4.5e-07
regulation of molecular function (GO:0065009)	2569	828	1.34	4.4e-12
cellular response to nitrogen compound (GO:1901699)	633	204	1.34	0.0118
regulation of cell population proliferation (GO:0042127)	1674	538	1.33	3.29e-07
negative regulation of cellular metabolic process (GO:0031324)	2217	712	1.33	6.5e-10
vesicle-mediated transport (GO:0016192)	1306	419	1.33	1.91e-05
positive regulation of metabolic process (GO:0009893)	3825	1226	1.33	9.08e-19
regulation of secretion (GO:0051046)	624	200	1.33	0.0169
response to extracellular stimulus (GO:0009991)	509	163	1.33	0.0452
proteolysis involved in protein catabolic process (GO:0051603)	659	211	1.33	0.0127
negative regulation of cellular component organization (GO:0051129)	709	227	1.33	0.0073
response to nitrogen compound (GO:1901698)	1060	339	1.33	0.000305
cellular response to hormone stimulus (GO:0032870)	510	163	1.32	0.0457
negative regulation of cell population proliferation (GO:0008285)	708	226	1.32	0.00935
negative regulation of cellular process (GO:0048523)	4705	1500	1.32	1.46e-23
negative regulation of metabolic process (GO:0009892)	2985	950	1.32	4.87e-13
positive regulation of macromolecule metabolic process (GO:0010604)	3514	1118	1.32	6.05e-16
positive regulation of transport (GO:0051050)	925	294	1.32	0.00156
negative regulation of macromolecule metabolic process (GO:0010605)	2755	874	1.32	1.4e-11
regulation of cellular component biogenesis (GO:0044087)	968	307	1.31	0.00124
modification-dependent protein catabolic process (GO:0019941)	596	189	1.31	0.0298
protein catabolic process (GO:0030163)	777	246	1.31	0.00716
negative regulation of biological process (GO:0048519)	5320	1684	1.31	3.38e-26
positive regulation of DNA-templated transcription (GO:0045893)	1716	543	1.31	1.31e-06
ubiquitin-dependent protein catabolic process (GO:0006511)	585	185	1.31	0.0362
positive regulation of RNA biosynthetic process (GO:1902680)	1723	544	1.31	1.81e-06
response to endogenous stimulus (GO:0009719)	1464	462	1.31	2.05e-05
negative regulation of molecular function (GO:0044092)	975	307	1.31	0.00172
enzyme-linked receptor protein signaling pathway (GO:0007167)	639	201	1.3	0.0312
negative regulation of nitrogen compound metabolic process (GO:0051172)	2376	747	1.3	5.16e-09
positive regulation of cellular process (GO:0048522)	5511	1731	1.3	6.44e-26
positive regulation of cellular metabolic process (GO:0031325)	2976	934	1.3	1.3e-11
positive regulation of protein metabolic process (GO:0051247)	1425	447	1.3	5.31e-05
positive regulation of protein modification process (GO:0031401)	935	293	1.3	0.00342
modification-dependent macromolecule catabolic process (GO:0043632)	607	190	1.3	0.0477
positive regulation of biological process (GO:0048518)	6219	1944	1.3	1.31e-29
positive regulation of RNA metabolic process (GO:0051254)	1856	580	1.3	1.73e-06
positive regulation of transcription by RNA polymerase II (GO:0045944)	1269	395	1.29	0.000352
negative regulation of catalytic activity (GO:0043086)	630	196	1.29	0.0491
negative regulation of programmed cell death (GO:0043069)	920	286	1.29	0.00591
cellular response to endogenous stimulus (GO:0071495)	1201	373	1.29	0.00073
positive regulation of macromolecule biosynthetic process (GO:0010557)	1942	602	1.28	2.27e-06
positive regulation of developmental process (GO:0051094)	1319	408	1.28	0.000424
response to organic cyclic compound (GO:0014070)	871	269	1.28	0.0117
regulation of cell differentiation (GO:0045595)	1558	481	1.28	8.44e-05
regulation of gene expression (GO:0010468)	4888	1509	1.28	5.61e-19
positive regulation of cellular biosynthetic process (GO:0031328)	2022	624	1.28	2.18e-06
DNA damage response (GO:0006974)	766	236	1.28	0.0262
macromolecule catabolic process (GO:0009057)	1010	311	1.28	0.0055
negative regulation of biosynthetic process (GO:0009890)	1650	508	1.28	5.29e-05
positive regulation of biosynthetic process (GO:0009891)	2081	640	1.27	2.1e-06
regulation of developmental process (GO:0050793)	2462	756	1.27	1.25e-07
positive regulation of nitrogen compound metabolic process (GO:0051173)	3121	958	1.27	3.61e-10
regulation of DNA-templated transcription (GO:0006355)	3450	1058	1.27	2.27e-11
positive regulation of nucleobase-containing compound metabolic process (GO:0045935)	2052	629	1.27	3.93e-06
regulation of transport (GO:0051049)	1776	544	1.27	3.53e-05
regulation of RNA biosynthetic process (GO:2001141)	3473	1062	1.27	3.46e-11
negative regulation of developmental process (GO:0051093)	919	281	1.27	0.0154
positive regulation of cell differentiation (GO:0045597)	857	262	1.27	0.0218
negative regulation of cellular biosynthetic process (GO:0031327)	1601	489	1.27	0.00016
homeostatic process (GO:0042592)	1415	432	1.27	0.000591
negative regulation of apoptotic process (GO:0043066)	892	272	1.26	0.0208
cell motility (GO:0048870)	1057	322	1.26	0.00722
negative regulation of RNA metabolic process (GO:0051253)	1451	442	1.26	0.000562
negative regulation of transcription by RNA polymerase II (GO:0000122)	985	300	1.26	0.0122
negative regulation of macromolecule biosynthetic process (GO:0010558)	1560	475	1.26	0.000298
regulation of RNA metabolic process (GO:0051252)	3766	1146	1.26	8.64e-12
organonitrogen compound catabolic process (GO:1901565)	1118	340	1.26	0.00554
catabolic process (GO:0009056)	1983	603	1.26	1.9e-05
regulation of cellular metabolic process (GO:0031323)	5482	1665	1.26	4.24e-19
regulation of metabolic process (GO:0019222)	6719	2038	1.26	1.71e-25
regulation of protein metabolic process (GO:0051246)	2462	746	1.26	8.93e-07
protein modification process (GO:0036211)	2511	760	1.25	7.79e-07
positive regulation of cellular component organization (GO:0051130)	1118	338	1.25	0.00783
regulation of macromolecule metabolic process (GO:0060255)	6188	1869	1.25	1.21e-21
negative regulation of nucleobase-containing compound metabolic process (GO:0045934)	1568	473	1.25	0.000637
regulation of transcription by RNA polymerase II (GO:0006357)	2594	782	1.25	7.2e-07
regulation of macromolecule biosynthetic process (GO:0010556)	3961	1194	1.25	1.68e-11
negative regulation of DNA-templated transcription (GO:0045892)	1327	400	1.25	0.00287
regulation of cellular biosynthetic process (GO:0031326)	4068	1226	1.25	7.3e-12
regulation of biosynthetic process (GO:0009889)	4177	1258	1.25	3.53e-12
regulation of cellular component organization (GO:0051128)	2439	734	1.25	2.71e-06
negative regulation of RNA biosynthetic process (GO:1902679)	1341	402	1.24	0.00386
signal transduction (GO:0007165)	4819	1444	1.24	5.03e-14
regulation of nucleobase-containing compound metabolic process (GO:0019219)	4051	1213	1.24	4.4e-11
phosphate-containing compound metabolic process (GO:0006796)	1817	544	1.24	0.000264
regulation of localization (GO:0032879)	2131	637	1.24	4.94e-05
cellular macromolecule localization (GO:0070727)	1942	580	1.24	0.000166
regulation of nitrogen compound metabolic process (GO:0051171)	5646	1686	1.24	6.18e-17
protein localization (GO:0008104)	1936	578	1.24	0.000181
cellular localization (GO:0051641)	2700	805	1.24	1.88e-06
cell development (GO:0048468)	2185	651	1.24	4.99e-05
phosphorus metabolic process (GO:0006793)	1843	549	1.23	0.000365
regulation of primary metabolic process (GO:0080090)	5825	1734	1.23	3.86e-17
cellular response to stimulus (GO:0051716)	6472	1926	1.23	5.78e-20
macromolecule modification (GO:0043412)	2725	810	1.23	2.66e-06
cell communication (GO:0007154)	5278	1561	1.23	6.69e-14
cellular catabolic process (GO:0044248)	1076	318	1.23	0.035
organic substance catabolic process (GO:1901575)	1709	505	1.22	0.0015
signaling (GO:0023052)	5119	1509	1.22	7.99e-13
macromolecule localization (GO:0033036)	2377	699	1.22	7.84e-05
nitrogen compound transport (GO:0071705)	1627	478	1.22	0.00393
protein transport (GO:0015031)	1190	349	1.22	0.0298
response to chemical (GO:0042221)	3899	1142	1.21	2.67e-08
cell cycle (GO:0007049)	1270	371	1.21	0.0269
regulation of biological quality (GO:0065008)	2934	847	1.2	5.3e-05
establishment of localization in cell (GO:0051649)	1788	512	1.19	0.0127
organic substance transport (GO:0071702)	2219	635	1.19	0.0029
response to stimulus (GO:0050896)	8243	2348	1.18	7.9e-18
localization (GO:0051179)	4507	1283	1.18	4.03e-07
regulation of cellular process (GO:0050794)	11039	3131	1.18	4.62e-30
cell differentiation (GO:0030154)	3590	1015	1.17	6.56e-05
cellular developmental process (GO:0048869)	3614	1021	1.17	6.95e-05
transport (GO:0006810)	3774	1065	1.17	4.41e-05
establishment of localization (GO:0051234)	3943	1106	1.16	6.27e-05
regulation of biological process (GO:0050789)	11806	3304	1.16	2.26e-29
biological regulation (GO:0065007)	12228	3397	1.15	7.41e-29
developmental process (GO:0032502)	5702	1565	1.14	8.86e-06
anatomical structure development (GO:0048856)	5201	1425	1.14	5.64e-05
cellular component organization (GO:0016043)	5560	1467	1.09	0.0118
cellular process (GO:0009987)	14672	3842	1.09	5.5e-16
biological_process (GO:0008150)	17812	4568	1.06	8.72e-25
