# Supplementary material for: Molecular traces of Drosophila hemocytes reveal transcriptomic conservation with vertebrate myeloid cells
Source: PLoS Genet. 2023 Dec 19;19(12):e1011077. doi: 10.1371/journal.pgen.1011077 (PMC10763942; doi:10.1371/journal.pgen.1011077)
Supplement: S1 Dataset — (ZIP) [file pgen.1011077.s017.zip]

Archive with 6 entries (5 files):
- S1 Dataset/
- __MACOSX/._S1 Dataset
- S1 Dataset/P1_WB_data(Hml_GFPXOreR_CG8501Ri).tif
- __MACOSX/S1 Dataset/._P1_WB_data(Hml_GFPXOreR_CG8501Ri).tif
- S1 Dataset/a-Tub_WB_data(Hml_GFPXOreR_CG8501Ri).tif
- __MACOSX/S1 Dataset/._a-Tub_WB_data(Hml_GFPXOreR_CG8501Ri).tif
